# Supplementary material for: Crystal structure of 5-(4-benzyl­oxyphen­yl)-3-(4-meth­oxy­phen­yl)-6-methyl­cyclo­hex-2-en-1-one
Source: Acta Crystallogr E Crystallogr Commun. 2015 Jan 1;71(Pt 1):16–8. doi: 10.1107/S2056989014025390 (PMC4331857; doi:10.1107/S2056989014025390)
Supplement: Supplementary file 1 [file e-71-00016-sup1.cif]

##############################################################################
#                                                                            #
# This CIF contains the data in a paper accepted for publication in          #
# Acta Crystallographica Section E. It conforms to the requirements of       #
# Notes for Authors for Acta Crystallographica Section E, and has been       #
# peer reviewed under the auspices of the IUCr Commission on Journals.       #
#                                                                            #
# Full details of the Crystallographic Information File format               #
# are given in the paper "The Crystallographic Information File (CIF):       #
# a New Standard Archive File for Crystallography" by S. R. Hall, F. H.      #
# Allen and I. D. Brown [Acta Cryst. (1991), A47, 655-685].                  #
#                                                                            #
# The current version of the core CIF dictionary is obtainable from          #
# ftp://ftp.iucr.org/pub/cif_core.dic.                                       #
#                                                                            #
# Software is freely available for graphical display of the structure(s)     #
# in this CIF. For information consult the CIF software page                 #
# http://www.iucr.org/resources/cif/software.                                #
#                                                                            #
# This file may be used for bona fide research purposes within the           #
# scientific community so long as proper attribution is given to the journal # 
# article from which it was obtained.                                        #
#                                                                            #
##############################################################################
data_I
_audit_creation_method     SHELXL-2014/6
_database_code_depnum_ccdc_archive     'CCDC 1035112'
_chemical_name_systematic
;
5-(4-Benzyloxyphenyl)-3-(4-methoxyphenyl)-6-methylcyclohex-2-en-1-one
;
_chemical_name_common     ?
_chemical_formula_moiety     'C27 H26 O3'
_chemical_formula_sum     'C27 H26 O3'
_chemical_formula_iupac     'C27 H26 O3'
_chemical_formula_weight     398.48
_chemical_melting_point     ?
_shelx_space_group_comment
;
The symmetry employed for this shelxl refinement is uniquely defined
by the following loop, which should always be used as a source of
symmetry information in preference to the above space-group names.
They are only intended as comments.
;
_space_group_crystal_system     monoclinic
_space_group_name_H-M_alt     'P 21/c'
_space_group_name_Hall     '-P 2ybc'
loop_
    _space_group_symop_operation_xyz
    'x, y, z'
    '-x, y+1/2, -z+1/2'
    '-x, -y, -z'
    'x, -y-1/2, z-1/2'
_cell_length_a     20.5663(12)
_cell_length_b     15.2878(9)
_cell_length_c     14.5689(8)
_cell_angle_alpha     90
_cell_angle_beta     107.938(4)
_cell_angle_gamma     90
_cell_volume     4358.0(4)
_cell_formula_units_Z     8
_cell_measurement_reflns_used     10904
_cell_measurement_theta_min     1.04
_cell_measurement_theta_max     28.36
_cell_measurement_temperature     293(2)
_exptl_crystal_description     block
_exptl_crystal_colour     yellow
_exptl_crystal_size_max     0.25
_exptl_crystal_size_mid     0.23
_exptl_crystal_size_min     0.20
_exptl_crystal_density_diffrn     1.215
_exptl_crystal_density_meas     ?
_exptl_crystal_density_method     ?
_exptl_crystal_F_000     1696
_exptl_absorpt_coefficient_mu     0.078
_exptl_absorpt_correction_type     multi-scan
_exptl_absorpt_process_details
;
(SADABS; Bruker, 2008)
;
_shelx_estimated_absorpt_T_min     ?
_shelx_estimated_absorpt_T_max     ?
_exptl_absorpt_correction_T_min     0.981
_exptl_absorpt_correction_T_max     0.985
_diffrn_ambient_temperature     293(2)
_diffrn_radiation_type     MoK\a
_diffrn_radiation_wavelength     0.71073
_diffrn_radiation_source     'fine-focus sealed tube'
_diffrn_radiation_monochromator     graphite
_diffrn_measurement_device_type     'Bruker Kappa APEXII CCD'
_diffrn_measurement_method     '\w and \f scan'
_diffrn_detector_area_resol_mean     ?
_diffrn_reflns_number     33189
_diffrn_reflns_av_R_equivalents     0.0566
_diffrn_reflns_theta_min     1.041
_diffrn_reflns_theta_max     25.249
_diffrn_reflns_theta_full     25.242
_diffrn_measured_fraction_theta_max     1.000
_diffrn_measured_fraction_theta_full     1.000
_diffrn_reflns_limit_h_min     -24
_diffrn_reflns_limit_h_max     24
_diffrn_reflns_limit_k_min     -18
_diffrn_reflns_limit_k_max     14
_diffrn_reflns_limit_l_min     -17
_diffrn_reflns_limit_l_max     17
_refine_special_details     ?
_reflns_number_total     7901
_reflns_number_gt     3714
_reflns_threshold_expression     I>2\s(I)
_refine_ls_structure_factor_coef     Fsqd
_refine_ls_matrix_type     full
_refine_ls_R_factor_all     0.1517
_refine_ls_R_factor_gt     0.0633
_refine_ls_wR_factor_gt     0.1656
_refine_ls_wR_factor_ref     0.1929
_refine_ls_goodness_of_fit_ref     0.994
_refine_ls_restrained_S_all     0.994
_refine_ls_number_reflns     7901
_refine_ls_number_parameters     546
_refine_ls_number_restraints     0
_refine_ls_hydrogen_treatment     constr
_refine_ls_weighting_scheme     calc
_refine_ls_weighting_details
                      'w=1/[\s^2^(Fo^2^)+(0.1028P)^2^] where P=(Fo^2^+2Fc^2^)/3'
_atom_sites_solution_hydrogens     geom
_atom_sites_solution_primary     ?
_atom_sites_solution_secondary     ?
_refine_ls_shift/su_max     0.000
_refine_ls_shift/su_mean     0.000
_refine_diff_density_max     0.311
_refine_diff_density_min     -0.210
_refine_ls_extinction_method
;
SHELXL2014 (Sheldrick, 2008)
;
_refine_ls_extinction_coef     0.0020(5)
_refine_ls_extinction_expression
                                  'Fc^*^=kFc[1+0.001xFc^2^\l^3^/sin(2\q)]^-1/4^'
loop_
    _atom_type_symbol
    _atom_type_description
    _atom_type_scat_dispersion_real
    _atom_type_scat_dispersion_imag
    _atom_type_scat_source
    'C' 'C' 0.0033 0.0016
                         'International Tables Vol C Tables 4.2.6.8 and 6.1.1.4'
    'H' 'H' 0.0000 0.0000
                         'International Tables Vol C Tables 4.2.6.8 and 6.1.1.4'
    'O' 'O' 0.0106 0.0060
                         'International Tables Vol C Tables 4.2.6.8 and 6.1.1.4'
_computing_data_collection
;
APEX2 (Bruker, 2008)
;
_computing_cell_refinement
;
SAINT (Bruker, 2008)
;
_computing_data_reduction
;
SAINT (Bruker, 2008)
;
_computing_structure_solution
;
SHELXS97 (Sheldrick, 2008)
;
_computing_structure_refinement
;
SHELXL2014 (Sheldrick, 2008)
;
_computing_molecular_graphics
;
ORTEP-3 for Windows (Farrugia, 2012)
;
_computing_publication_material
;
SHELXL2014 (Sheldrick, 2008) and PLATON (Spek, 2009)
;
loop_
    _atom_site_type_symbol
    _atom_site_label
    _atom_site_fract_x
    _atom_site_fract_y
    _atom_site_fract_z
    _atom_site_U_iso_or_equiv
    _atom_site_adp_type
    _atom_site_calc_flag
    _atom_site_occupancy
    _atom_site_disorder_assembly
    _atom_site_disorder_group
    O O1 0.16345(12) 0.76886(14) -0.02540(14) 0.0871(7) Uani d 1 . .
    O O2 0.09475(10) 1.08899(13) 0.43402(13) 0.0703(6) Uani d 1 . .
    O O3 0.19511(12) 0.32014(14) 0.35402(16) 0.0890(7) Uani d 1 . .
    C C1 0.09377(16) 1.02145(18) 0.37052(19) 0.0568(7) Uani d 1 . .
    C C2 0.03609(16) 0.9860(2) 0.3070(2) 0.0666(8) Uani d 1 . .
    H H2 -0.0069 1.0070 0.3045 0.080 Uiso calc 1 . .
    C C3 0.04228(17) 0.91803(19) 0.2459(2) 0.0685(8) Uani d 1 . .
    H H3 0.0030 0.8946 0.2026 0.082 Uiso calc 1 . .
    C C4 0.10415(17) 0.88533(19) 0.24821(19) 0.0611(8) Uani d 1 . .
    C C5 0.16111(17) 0.9217(2) 0.3127(2) 0.0725(9) Uani d 1 . .
    H H5 0.2039 0.9000 0.3156 0.087 Uiso calc 1 . .
    C C6 0.15690(17) 0.9899(2) 0.3739(2) 0.0680(8) Uani d 1 . .
    H H6 0.1963 1.0138 0.4165 0.082 Uiso calc 1 . .
    C C7 0.11115(18) 0.81052(19) 0.18306(19) 0.0728(9) Uani d 1 . .
    H H7 0.0646 0.7984 0.1416 0.087 Uiso calc 1 . .
    C C8 0.13470(14) 0.72774(17) 0.23821(17) 0.0540(7) Uani d 1 . .
    H H8A 0.1003 0.7096 0.2673 0.065 Uiso calc 1 . .
    H H8B 0.1763 0.7400 0.2901 0.065 Uiso calc 1 . .
    C C9 0.14816(13) 0.65290(17) 0.17931(16) 0.0468(7) Uani d 1 . .
    C C10 0.15636(12) 0.56499(17) 0.22096(17) 0.0471(7) Uani d 1 . .
    C C11 0.15574(14) 0.48994(19) 0.16688(19) 0.0598(8) Uani d 1 . .
    H H11 0.1469 0.4953 0.1006 0.072 Uiso calc 1 . .
    C C12 0.16766(15) 0.4084(2) 0.2074(2) 0.0664(8) Uani d 1 . .
    H H12 0.1670 0.3599 0.1687 0.080 Uiso calc 1 . .
    C C13 0.18067(14) 0.39773(19) 0.3056(2) 0.0603(8) Uani d 1 . .
    C C14 0.17958(16) 0.4705(2) 0.3607(2) 0.0687(9) Uani d 1 . .
    H H14 0.1870 0.4641 0.4266 0.082 Uiso calc 1 . .
    C C15 0.16775(15) 0.55200(19) 0.32023(19) 0.0602(8) Uani d 1 . .
    H H15 0.1672 0.5999 0.3593 0.072 Uiso calc 1 . .
    C C16 0.2115(3) 0.2467(2) 0.3082(3) 0.1329(17) Uani d 1 . .
    H H16A 0.2251 0.1997 0.3538 0.199 Uiso calc 1 . .
    H H16B 0.2484 0.2609 0.2834 0.199 Uiso calc 1 . .
    H H16C 0.1723 0.2293 0.2561 0.199 Uiso calc 1 . .
    C C17 0.03159(16) 1.1250(2) 0.4337(2) 0.0766(9) Uani d 1 . .
    H H17A 0.0054 1.0821 0.4564 0.092 Uiso calc 1 . .
    H H17B 0.0054 1.1422 0.3688 0.092 Uiso calc 1 . .
    C C18 0.04583(16) 1.2034(2) 0.4992(2) 0.0624(8) Uani d 1 . .
    C C19 0.01360(17) 1.2129(2) 0.5687(2) 0.0813(10) Uani d 1 . .
    H H19 -0.0156 1.1695 0.5775 0.098 Uiso calc 1 . .
    C C20 0.0249(2) 1.2872(3) 0.6252(3) 0.1090(13) Uani d 1 . .
    H H20 0.0027 1.2936 0.6716 0.131 Uiso calc 1 . .
    C C21 0.0673(2) 1.3505(3) 0.6144(3) 0.1217(16) Uani d 1 . .
    H H21 0.0743 1.4004 0.6528 0.146 Uiso calc 1 . .
    C C22 0.0995(2) 1.3410(2) 0.5475(3) 0.1185(15) Uani d 1 . .
    H H22 0.1292 1.3844 0.5400 0.142 Uiso calc 1 . .
    C C23 0.08895(19) 1.2682(2) 0.4904(3) 0.0904(11) Uani d 1 . .
    H H23 0.1117 1.2627 0.4445 0.108 Uiso calc 1 . .
    C C24 0.15546(14) 0.66994(19) 0.09195(18) 0.0576(8) Uani d 1 . .
    H H24 0.1613 0.6230 0.0547 0.069 Uiso calc 1 . .
    C C25 0.15466(15) 0.7571(2) 0.05331(19) 0.0642(8) Uani d 1 . .
    C C26 0.1498(2) 0.8335(2) 0.1167(2) 0.0865(11) Uani d 1 . .
    H H26 0.1968 0.8428 0.1585 0.104 Uiso calc 1 . .
    C C27 0.1309(2) 0.9172(2) 0.0609(3) 0.1127(14) Uani d 1 . .
    H H27A 0.1608 0.9264 0.0226 0.169 Uiso calc 1 . .
    H H27B 0.1351 0.9651 0.1050 0.169 Uiso calc 1 . .
    H H27C 0.0845 0.9136 0.0195 0.169 Uiso calc 1 . .
    O O1A 0.31086(10) 0.78628(13) 0.34094(12) 0.0725(6) Uani d 1 . .
    O O2A 0.41660(10) 1.09227(13) 0.87045(14) 0.0687(6) Uani d 1 . .
    O O3A 0.31787(13) 0.31427(14) 0.67545(16) 0.0924(8) Uani d 1 . .
    C C1A 0.41218(15) 1.02388(17) 0.80701(18) 0.0520(7) Uani d 1 . .
    C C2A 0.34719(15) 0.99367(19) 0.7637(2) 0.0640(8) Uani d 1 . .
    H H2A 0.3105 1.0188 0.7786 0.077 Uiso calc 1 . .
    C C3A 0.33616(15) 0.9262(2) 0.6981(2) 0.0671(8) Uani d 1 . .
    H H3A 0.2920 0.9055 0.6701 0.080 Uiso calc 1 . .
    C C4A 0.38969(15) 0.88854(17) 0.67276(18) 0.0536(7) Uani d 1 . .
    C C5A 0.45373(15) 0.91928(18) 0.71752(19) 0.0581(8) Uani d 1 . .
    H H5A 0.4905 0.8946 0.7023 0.070 Uiso calc 1 . .
    C C6A 0.46610(15) 0.98615(19) 0.78505(19) 0.0610(8) Uani d 1 . .
    H H6A 0.5105 1.0052 0.8152 0.073 Uiso calc 1 . .
    C C7A 0.37676(15) 0.81644(18) 0.59723(18) 0.0614(8) Uani d 1 . .
    H H7A 0.4214 0.8040 0.5892 0.074 Uiso calc 1 . .
    C C8A 0.35410(14) 0.73180(17) 0.63033(17) 0.0563(7) Uani d 1 . .
    H H8A1 0.3895 0.7118 0.6873 0.068 Uiso calc 1 . .
    H H8A2 0.3133 0.7427 0.6487 0.068 Uiso calc 1 . .
    C C9A 0.33916(13) 0.66057(17) 0.55616(17) 0.0502(7) Uani d 1 . .
    C C10A 0.33737(13) 0.56976(18) 0.58785(17) 0.0501(7) Uani d 1 . .
    C C11A 0.34401(14) 0.4993(2) 0.53198(18) 0.0612(8) Uani d 1 . .
    H H11A 0.3521 0.5102 0.4736 0.073 Uiso calc 1 . .
    C C12A 0.33929(15) 0.4141(2) 0.5583(2) 0.0653(8) Uani d 1 . .
    H H12A 0.3453 0.3687 0.5192 0.078 Uiso calc 1 . .
    C C13A 0.32555(15) 0.39603(19) 0.6431(2) 0.0637(8) Uani d 1 . .
    C C14A 0.31987(18) 0.4637(2) 0.7010(2) 0.0805(10) Uani d 1 . .
    H H14A 0.3116 0.4518 0.7590 0.097 Uiso calc 1 . .
    C C15A 0.32618(15) 0.5493(2) 0.67559(19) 0.0678(9) Uani d 1 . .
    H H15A 0.3230 0.5941 0.7171 0.081 Uiso calc 1 . .
    C C16A 0.3163(2) 0.2418(2) 0.6145(3) 0.1197(15) Uani d 1 . .
    H H16D 0.3133 0.1888 0.6482 0.180 Uiso calc 1 . .
    H H16E 0.3572 0.2410 0.5960 0.180 Uiso calc 1 . .
    H H16F 0.2772 0.2465 0.5579 0.180 Uiso calc 1 . .
    C C17A 0.48132(16) 1.1279(2) 0.9177(2) 0.0749(9) Uani d 1 . .
    H H17C 0.5054 1.1398 0.8713 0.090 Uiso calc 1 . .
    H H17D 0.5082 1.0866 0.9648 0.090 Uiso calc 1 . .
    C C18A 0.47207(14) 1.21032(18) 0.9665(2) 0.0574(8) Uani d 1 . .
    C C19A 0.50644(16) 1.2251(2) 1.0626(2) 0.0757(9) Uani d 1 . .
    H H19A 0.5340 1.1816 1.0994 0.091 Uiso calc 1 . .
    C C20A 0.5000(2) 1.3042(3) 1.1042(2) 0.0982(12) Uani d 1 . .
    H H20A 0.5234 1.3133 1.1691 0.118 Uiso calc 1 . .
    C C21A 0.4603(2) 1.3691(3) 1.0527(3) 0.0980(12) Uani d 1 . .
    H H21A 0.4567 1.4224 1.0815 0.118 Uiso calc 1 . .
    C C22A 0.42632(18) 1.3549(2) 0.9592(3) 0.0905(11) Uani d 1 . .
    H H22A 0.3984 1.3987 0.9234 0.109 Uiso calc 1 . .
    C C23A 0.43207(16) 1.2772(2) 0.9156(2) 0.0741(9) Uani d 1 . .
    H H23A 0.4085 1.2695 0.8505 0.089 Uiso calc 1 . .
    C C24A 0.32630(14) 0.68225(18) 0.46206(18) 0.0550(7) Uani d 1 . .
    H H24A 0.3189 0.6372 0.4171 0.066 Uiso calc 1 . .
    C C25A 0.32344(14) 0.77137(19) 0.42723(18) 0.0560(7) Uani d 1 . .
    C C26A 0.33199(16) 0.84476(18) 0.49948(18) 0.0660(8) Uani d 1 . .
    H H26A 0.2866 0.8546 0.5062 0.079 Uiso calc 1 . .
    C C27A 0.35178(17) 0.92969(18) 0.4628(2) 0.0783(10) Uani d 1 . .
    H H27D 0.3242 0.9385 0.3971 0.117 Uiso calc 1 . .
    H H27E 0.3991 0.9276 0.4662 0.117 Uiso calc 1 . .
    H H27F 0.3446 0.9771 0.5018 0.117 Uiso calc 1 . .
loop_
    _atom_site_aniso_label
    _atom_site_aniso_U_11
    _atom_site_aniso_U_22
    _atom_site_aniso_U_33
    _atom_site_aniso_U_12
    _atom_site_aniso_U_13
    _atom_site_aniso_U_23
    O1 0.137(2) 0.0897(17) 0.0539(12) 0.0068(13) 0.0580(13) 0.0091(11)
    O2 0.0811(15) 0.0689(14) 0.0623(12) 0.0179(11) 0.0242(10) -0.0115(11)
    O3 0.142(2) 0.0552(15) 0.0934(16) 0.0115(13) 0.0706(15) 0.0121(13)
    C1 0.078(2) 0.0490(19) 0.0469(16) 0.0108(16) 0.0249(15) 0.0037(15)
    C2 0.077(2) 0.064(2) 0.0652(19) 0.0079(17) 0.0317(17) -0.0022(17)
    C3 0.085(2) 0.063(2) 0.0616(18) 0.0008(17) 0.0284(16) -0.0073(17)
    C4 0.089(2) 0.0539(19) 0.0407(15) 0.0054(18) 0.0209(16) 0.0042(14)
    C5 0.090(2) 0.069(2) 0.0664(19) 0.0242(18) 0.0344(18) 0.0026(18)
    C6 0.083(2) 0.066(2) 0.0554(17) 0.0114(18) 0.0213(16) -0.0032(16)
    C7 0.120(3) 0.061(2) 0.0453(16) 0.0132(18) 0.0367(17) 0.0002(15)
    C8 0.0754(19) 0.0525(19) 0.0412(14) -0.0031(14) 0.0284(13) -0.0042(14)
    C9 0.0563(17) 0.0478(18) 0.0386(13) -0.0010(13) 0.0182(12) -0.0064(13)
    C10 0.0566(17) 0.0483(18) 0.0419(13) -0.0023(13) 0.0231(12) -0.0076(14)
    C11 0.078(2) 0.058(2) 0.0452(15) -0.0028(16) 0.0214(14) -0.0085(16)
    C12 0.085(2) 0.057(2) 0.0624(18) -0.0053(16) 0.0308(16) -0.0175(17)
    C13 0.081(2) 0.0457(19) 0.0661(18) -0.0003(15) 0.0404(16) 0.0031(17)
    C14 0.108(3) 0.059(2) 0.0527(17) 0.0027(17) 0.0448(17) -0.0004(17)
    C15 0.091(2) 0.0497(19) 0.0504(16) 0.0001(15) 0.0378(15) -0.0039(15)
    C16 0.231(5) 0.065(3) 0.123(3) 0.039(3) 0.084(3) 0.007(3)
    C17 0.082(2) 0.074(2) 0.077(2) 0.0138(18) 0.0280(17) -0.0069(18)
    C18 0.081(2) 0.058(2) 0.0554(17) 0.0123(17) 0.0311(15) 0.0003(16)
    C19 0.099(3) 0.086(3) 0.072(2) -0.008(2) 0.0455(19) -0.002(2)
    C20 0.136(4) 0.126(4) 0.094(3) -0.013(3) 0.078(3) -0.041(3)
    C21 0.169(4) 0.085(3) 0.143(4) -0.024(3) 0.096(4) -0.049(3)
    C22 0.182(4) 0.064(3) 0.150(4) -0.022(3) 0.109(3) -0.027(3)
    C23 0.133(3) 0.071(3) 0.096(3) -0.004(2) 0.079(2) -0.005(2)
    C24 0.077(2) 0.060(2) 0.0412(14) 0.0015(15) 0.0271(13) -0.0041(14)
    C25 0.087(2) 0.069(2) 0.0443(15) 0.0024(16) 0.0328(15) 0.0007(16)
    C26 0.156(3) 0.057(2) 0.072(2) -0.003(2) 0.072(2) -0.0001(18)
    C27 0.215(5) 0.065(2) 0.087(2) 0.015(3) 0.088(3) 0.014(2)
    O1A 0.1121(17) 0.0722(14) 0.0350(10) -0.0027(11) 0.0252(10) 0.0048(10)
    O2A 0.0722(14) 0.0668(14) 0.0740(13) -0.0165(11) 0.0329(10) -0.0276(11)
    O3A 0.160(2) 0.0531(15) 0.0759(15) 0.0002(13) 0.0538(15) 0.0073(13)
    C1A 0.072(2) 0.0428(17) 0.0463(15) -0.0049(15) 0.0251(14) -0.0036(13)
    C2A 0.061(2) 0.074(2) 0.0643(18) -0.0085(16) 0.0289(15) -0.0163(17)
    C3A 0.069(2) 0.075(2) 0.0588(17) -0.0219(17) 0.0224(15) -0.0186(17)
    C4A 0.073(2) 0.0475(18) 0.0463(15) -0.0014(16) 0.0273(15) -0.0013(14)
    C5A 0.067(2) 0.0558(19) 0.0552(16) 0.0015(15) 0.0241(15) -0.0093(15)
    C6A 0.0602(19) 0.064(2) 0.0586(17) -0.0049(16) 0.0182(15) -0.0082(16)
    C7A 0.085(2) 0.056(2) 0.0453(15) -0.0053(16) 0.0231(14) -0.0045(14)
    C8A 0.080(2) 0.0552(19) 0.0351(14) 0.0022(15) 0.0189(13) -0.0016(13)
    C9A 0.0621(18) 0.0490(18) 0.0422(14) 0.0017(13) 0.0200(12) -0.0006(13)
    C10A 0.0636(18) 0.0516(19) 0.0366(13) 0.0010(14) 0.0177(12) -0.0045(14)
    C11A 0.086(2) 0.059(2) 0.0448(15) -0.0015(16) 0.0300(15) 0.0005(15)
    C12A 0.094(2) 0.051(2) 0.0571(17) -0.0006(16) 0.0315(15) -0.0081(15)
    C13A 0.095(2) 0.048(2) 0.0507(17) 0.0035(16) 0.0271(16) 0.0075(16)
    C14A 0.139(3) 0.066(2) 0.0494(17) 0.011(2) 0.0480(19) 0.0085(17)
    C15A 0.108(3) 0.058(2) 0.0445(16) 0.0095(17) 0.0330(16) 0.0047(15)
    C16A 0.203(5) 0.060(3) 0.118(3) -0.006(3) 0.082(3) -0.006(2)
    C17A 0.075(2) 0.066(2) 0.083(2) -0.0095(18) 0.0219(17) -0.0221(18)
    C18A 0.069(2) 0.0463(18) 0.0576(17) -0.0063(15) 0.0204(15) -0.0087(16)
    C19A 0.087(2) 0.077(3) 0.0570(19) 0.0107(18) 0.0135(17) 0.0019(18)
    C20A 0.121(3) 0.108(3) 0.0535(19) 0.014(3) 0.009(2) -0.028(2)
    C21A 0.118(3) 0.080(3) 0.084(3) 0.008(2) 0.013(2) -0.032(2)
    C22A 0.116(3) 0.060(2) 0.085(2) 0.022(2) 0.016(2) -0.006(2)
    C23A 0.094(2) 0.069(2) 0.0540(18) 0.0051(19) 0.0150(17) -0.0060(18)
    C24A 0.076(2) 0.0519(19) 0.0397(14) -0.0051(14) 0.0214(13) -0.0058(14)
    C25A 0.0711(19) 0.059(2) 0.0409(15) -0.0023(15) 0.0217(13) 0.0021(14)
    C26A 0.099(2) 0.058(2) 0.0440(15) -0.0051(16) 0.0271(15) -0.0009(15)
    C27A 0.122(3) 0.060(2) 0.0555(17) -0.0166(18) 0.0302(18) 0.0059(16)
_geom_special_details
;
 All esds (except the esd in the dihedral angle between two l.s. planes)
 are estimated using the full covariance matrix.  The cell esds are taken
 into account individually in the estimation of esds in distances, angles
 and torsion angles; correlations between esds in cell parameters are only
 used when they are defined by crystal symmetry.  An approximate (isotropic)
 treatment of cell esds is used for estimating esds involving l.s. planes.
;
loop_
    _geom_bond_atom_site_label_1
    _geom_bond_atom_site_label_2
    _geom_bond_site_symmetry_2
    _geom_bond_distance
    _geom_bond_publ_flag
    O1 C25 . 1.228(3) ?
    O2 C1 . 1.382(3) ?
    O2 C17 . 1.410(3) ?
    O3 C13 . 1.366(3) ?
    O3 C16 . 1.399(4) ?
    C1 C6 . 1.371(4) ?
    C1 C2 . 1.372(4) ?
    C2 C3 . 1.399(4) ?
    C2 H2 . 0.9300 ?
    C3 C4 . 1.358(4) ?
    C3 H3 . 0.9300 ?
    C4 C5 . 1.373(4) ?
    C4 C7 . 1.521(4) ?
    C5 C6 . 1.392(4) ?
    C5 H5 . 0.9300 ?
    C6 H6 . 0.9300 ?
    C7 C26 . 1.472(4) ?
    C7 C8 . 1.497(4) ?
    C7 H7 . 0.9800 ?
    C8 C9 . 1.506(3) ?
    C8 H8A . 0.9700 ?
    C8 H8B . 0.9700 ?
    C9 C24 . 1.352(3) ?
    C9 C10 . 1.463(3) ?
    C10 C11 . 1.390(3) ?
    C10 C15 . 1.406(3) ?
    C11 C12 . 1.369(4) ?
    C11 H11 . 0.9300 ?
    C12 C13 . 1.380(4) ?
    C12 H12 . 0.9300 ?
    C13 C14 . 1.376(4) ?
    C14 C15 . 1.368(4) ?
    C14 H14 . 0.9300 ?
    C15 H15 . 0.9300 ?
    C16 H16A . 0.9600 ?
    C16 H16B . 0.9600 ?
    C16 H16C . 0.9600 ?
    C17 C18 . 1.503(4) ?
    C17 H17A . 0.9700 ?
    C17 H17B . 0.9700 ?
    C18 C23 . 1.362(4) ?
    C18 C19 . 1.378(4) ?
    C19 C20 . 1.380(4) ?
    C19 H19 . 0.9300 ?
    C20 C21 . 1.344(5) ?
    C20 H20 . 0.9300 ?
    C21 C22 . 1.345(5) ?
    C21 H21 . 0.9300 ?
    C22 C23 . 1.367(4) ?
    C22 H22 . 0.9300 ?
    C23 H23 . 0.9300 ?
    C24 C25 . 1.445(4) ?
    C24 H24 . 0.9300 ?
    C25 C26 . 1.510(4) ?
    C26 C27 . 1.502(4) ?
    C26 H26 . 0.9800 ?
    C27 H27A . 0.9600 ?
    C27 H27B . 0.9600 ?
    C27 H27C . 0.9600 ?
    O1A C25A . 1.224(3) ?
    O2A C1A . 1.380(3) ?
    O2A C17A . 1.406(3) ?
    O3A C13A . 1.362(3) ?
    O3A C16A . 1.414(4) ?
    C1A C2A . 1.371(4) ?
    C1A C6A . 1.372(4) ?
    C2A C3A . 1.376(4) ?
    C2A H2A . 0.9300 ?
    C3A C4A . 1.390(4) ?
    C3A H3A . 0.9300 ?
    C4A C5A . 1.361(4) ?
    C4A C7A . 1.522(4) ?
    C5A C6A . 1.387(4) ?
    C5A H5A . 0.9300 ?
    C6A H6A . 0.9300 ?
    C7A C26A . 1.502(4) ?
    C7A C8A . 1.504(4) ?
    C7A H7A . 0.9800 ?
    C8A C9A . 1.498(3) ?
    C8A H8A1 . 0.9700 ?
    C8A H8A2 . 0.9700 ?
    C9A C24A . 1.355(3) ?
    C9A C10A . 1.467(3) ?
    C10A C11A . 1.383(3) ?
    C10A C15A . 1.402(3) ?
    C11A C12A . 1.369(4) ?
    C11A H11A . 0.9300 ?
    C12A C13A . 1.377(4) ?
    C12A H12A . 0.9300 ?
    C13A C14A . 1.362(4) ?
    C14A C15A . 1.378(4) ?
    C14A H14A . 0.9300 ?
    C15A H15A . 0.9300 ?
    C16A H16D . 0.9600 ?
    C16A H16E . 0.9600 ?
    C16A H16F . 0.9600 ?
    C17A C18A . 1.488(4) ?
    C17A H17C . 0.9700 ?
    C17A H17D . 0.9700 ?
    C18A C23A . 1.377(4) ?
    C18A C19A . 1.379(4) ?
    C19A C20A . 1.377(4) ?
    C19A H19A . 0.9300 ?
    C20A C21A . 1.355(5) ?
    C20A H20A . 0.9300 ?
    C21A C22A . 1.344(4) ?
    C21A H21A . 0.9300 ?
    C22A C23A . 1.369(4) ?
    C22A H22A . 0.9300 ?
    C23A H23A . 0.9300 ?
    C24A C25A . 1.449(4) ?
    C24A H24A . 0.9300 ?
    C25A C26A . 1.511(4) ?
    C26A C27A . 1.507(4) ?
    C26A H26A . 0.9800 ?
    C27A H27D . 0.9600 ?
    C27A H27E . 0.9600 ?
    C27A H27F . 0.9600 ?
loop_
    _geom_angle_atom_site_label_1
    _geom_angle_atom_site_label_2
    _geom_angle_atom_site_label_3
    _geom_angle_site_symmetry_1
    _geom_angle_site_symmetry_3
    _geom_angle
    _geom_angle_publ_flag
    C1 O2 C17 . . 117.8(2) ?
    C13 O3 C16 . . 119.7(2) ?
    C6 C1 C2 . . 119.9(3) ?
    C6 C1 O2 . . 114.8(3) ?
    C2 C1 O2 . . 125.3(3) ?
    C1 C2 C3 . . 119.6(3) ?
    C1 C2 H2 . . 120.2 ?
    C3 C2 H2 . . 120.2 ?
    C4 C3 C2 . . 121.7(3) ?
    C4 C3 H3 . . 119.1 ?
    C2 C3 H3 . . 119.1 ?
    C3 C4 C5 . . 117.6(3) ?
    C3 C4 C7 . . 122.0(3) ?
    C5 C4 C7 . . 120.4(3) ?
    C4 C5 C6 . . 122.2(3) ?
    C4 C5 H5 . . 118.9 ?
    C6 C5 H5 . . 118.9 ?
    C1 C6 C5 . . 119.0(3) ?
    C1 C6 H6 . . 120.5 ?
    C5 C6 H6 . . 120.5 ?
    C26 C7 C8 . . 113.8(3) ?
    C26 C7 C4 . . 113.9(3) ?
    C8 C7 C4 . . 112.2(2) ?
    C26 C7 H7 . . 105.3 ?
    C8 C7 H7 . . 105.3 ?
    C4 C7 H7 . . 105.3 ?
    C7 C8 C9 . . 115.0(2) ?
    C7 C8 H8A . . 108.5 ?
    C9 C8 H8A . . 108.5 ?
    C7 C8 H8B . . 108.5 ?
    C9 C8 H8B . . 108.5 ?
    H8A C8 H8B . . 107.5 ?
    C24 C9 C10 . . 122.4(2) ?
    C24 C9 C8 . . 118.9(2) ?
    C10 C9 C8 . . 118.7(2) ?
    C11 C10 C15 . . 115.9(2) ?
    C11 C10 C9 . . 122.9(2) ?
    C15 C10 C9 . . 121.2(2) ?
    C12 C11 C10 . . 122.5(3) ?
    C12 C11 H11 . . 118.7 ?
    C10 C11 H11 . . 118.7 ?
    C11 C12 C13 . . 120.4(3) ?
    C11 C12 H12 . . 119.8 ?
    C13 C12 H12 . . 119.8 ?
    O3 C13 C14 . . 116.1(3) ?
    O3 C13 C12 . . 125.5(3) ?
    C14 C13 C12 . . 118.4(3) ?
    C15 C14 C13 . . 121.1(3) ?
    C15 C14 H14 . . 119.4 ?
    C13 C14 H14 . . 119.4 ?
    C14 C15 C10 . . 121.5(3) ?
    C14 C15 H15 . . 119.2 ?
    C10 C15 H15 . . 119.2 ?
    O3 C16 H16A . . 109.5 ?
    O3 C16 H16B . . 109.5 ?
    H16A C16 H16B . . 109.5 ?
    O3 C16 H16C . . 109.5 ?
    H16A C16 H16C . . 109.5 ?
    H16B C16 H16C . . 109.5 ?
    O2 C17 C18 . . 108.1(3) ?
    O2 C17 H17A . . 110.1 ?
    C18 C17 H17A . . 110.1 ?
    O2 C17 H17B . . 110.1 ?
    C18 C17 H17B . . 110.1 ?
    H17A C17 H17B . . 108.4 ?
    C23 C18 C19 . . 117.8(3) ?
    C23 C18 C17 . . 121.7(3) ?
    C19 C18 C17 . . 120.5(3) ?
    C18 C19 C20 . . 119.7(3) ?
    C18 C19 H19 . . 120.2 ?
    C20 C19 H19 . . 120.2 ?
    C21 C20 C19 . . 121.3(3) ?
    C21 C20 H20 . . 119.4 ?
    C19 C20 H20 . . 119.4 ?
    C20 C21 C22 . . 119.3(4) ?
    C20 C21 H21 . . 120.4 ?
    C22 C21 H21 . . 120.4 ?
    C21 C22 C23 . . 120.6(4) ?
    C21 C22 H22 . . 119.7 ?
    C23 C22 H22 . . 119.7 ?
    C18 C23 C22 . . 121.4(3) ?
    C18 C23 H23 . . 119.3 ?
    C22 C23 H23 . . 119.3 ?
    C9 C24 C25 . . 123.6(3) ?
    C9 C24 H24 . . 118.2 ?
    C25 C24 H24 . . 118.2 ?
    O1 C25 C24 . . 120.8(3) ?
    O1 C25 C26 . . 120.9(3) ?
    C24 C25 C26 . . 118.0(2) ?
    C7 C26 C27 . . 117.1(3) ?
    C7 C26 C25 . . 111.6(3) ?
    C27 C26 C25 . . 112.6(2) ?
    C7 C26 H26 . . 104.8 ?
    C27 C26 H26 . . 104.8 ?
    C25 C26 H26 . . 104.8 ?
    C26 C27 H27A . . 109.5 ?
    C26 C27 H27B . . 109.5 ?
    H27A C27 H27B . . 109.5 ?
    C26 C27 H27C . . 109.5 ?
    H27A C27 H27C . . 109.5 ?
    H27B C27 H27C . . 109.5 ?
    C1A O2A C17A . . 118.6(2) ?
    C13A O3A C16A . . 119.0(2) ?
    C2A C1A C6A . . 119.6(3) ?
    C2A C1A O2A . . 114.7(2) ?
    C6A C1A O2A . . 125.7(3) ?
    C1A C2A C3A . . 120.1(3) ?
    C1A C2A H2A . . 120.0 ?
    C3A C2A H2A . . 120.0 ?
    C2A C3A C4A . . 121.4(3) ?
    C2A C3A H3A . . 119.3 ?
    C4A C3A H3A . . 119.3 ?
    C5A C4A C3A . . 117.3(3) ?
    C5A C4A C7A . . 121.6(3) ?
    C3A C4A C7A . . 121.1(3) ?
    C4A C5A C6A . . 122.2(3) ?
    C4A C5A H5A . . 118.9 ?
    C6A C5A H5A . . 118.9 ?
    C1A C6A C5A . . 119.4(3) ?
    C1A C6A H6A . . 120.3 ?
    C5A C6A H6A . . 120.3 ?
    C26A C7A C8A . . 113.1(2) ?
    C26A C7A C4A . . 113.4(2) ?
    C8A C7A C4A . . 113.2(2) ?
    C26A C7A H7A . . 105.4 ?
    C8A C7A H7A . . 105.4 ?
    C4A C7A H7A . . 105.4 ?
    C9A C8A C7A . . 114.1(2) ?
    C9A C8A H8A1 . . 108.7 ?
    C7A C8A H8A1 . . 108.7 ?
    C9A C8A H8A2 . . 108.7 ?
    C7A C8A H8A2 . . 108.7 ?
    H8A1 C8A H8A2 . . 107.6 ?
    C24A C9A C10A . . 122.3(2) ?
    C24A C9A C8A . . 119.0(2) ?
    C10A C9A C8A . . 118.7(2) ?
    C11A C10A C15A . . 115.9(2) ?
    C11A C10A C9A . . 122.4(2) ?
    C15A C10A C9A . . 121.7(2) ?
    C12A C11A C10A . . 123.2(2) ?
    C12A C11A H11A . . 118.4 ?
    C10A C11A H11A . . 118.4 ?
    C11A C12A C13A . . 119.6(3) ?
    C11A C12A H12A . . 120.2 ?
    C13A C12A H12A . . 120.2 ?
    O3A C13A C14A . . 116.2(3) ?
    O3A C13A C12A . . 124.9(3) ?
    C14A C13A C12A . . 118.9(3) ?
    C13A C14A C15A . . 121.5(3) ?
    C13A C14A H14A . . 119.3 ?
    C15A C14A H14A . . 119.3 ?
    C14A C15A C10A . . 120.8(3) ?
    C14A C15A H15A . . 119.6 ?
    C10A C15A H15A . . 119.6 ?
    O3A C16A H16D . . 109.5 ?
    O3A C16A H16E . . 109.5 ?
    H16D C16A H16E . . 109.5 ?
    O3A C16A H16F . . 109.5 ?
    H16D C16A H16F . . 109.5 ?
    H16E C16A H16F . . 109.5 ?
    O2A C17A C18A . . 108.7(2) ?
    O2A C17A H17C . . 110.0 ?
    C18A C17A H17C . . 110.0 ?
    O2A C17A H17D . . 110.0 ?
    C18A C17A H17D . . 110.0 ?
    H17C C17A H17D . . 108.3 ?
    C23A C18A C19A . . 117.3(3) ?
    C23A C18A C17A . . 121.0(3) ?
    C19A C18A C17A . . 121.5(3) ?
    C20A C19A C18A . . 120.1(3) ?
    C20A C19A H19A . . 119.9 ?
    C18A C19A H19A . . 119.9 ?
    C21A C20A C19A . . 121.5(3) ?
    C21A C20A H20A . . 119.2 ?
    C19A C20A H20A . . 119.2 ?
    C22A C21A C20A . . 118.7(3) ?
    C22A C21A H21A . . 120.7 ?
    C20A C21A H21A . . 120.7 ?
    C21A C22A C23A . . 121.2(3) ?
    C21A C22A H22A . . 119.4 ?
    C23A C22A H22A . . 119.4 ?
    C22A C23A C18A . . 121.2(3) ?
    C22A C23A H23A . . 119.4 ?
    C18A C23A H23A . . 119.4 ?
    C9A C24A C25A . . 124.0(2) ?
    C9A C24A H24A . . 118.0 ?
    C25A C24A H24A . . 118.0 ?
    O1A C25A C24A . . 120.5(2) ?
    O1A C25A C26A . . 121.3(3) ?
    C24A C25A C26A . . 118.1(2) ?
    C7A C26A C27A . . 115.5(2) ?
    C7A C26A C25A . . 110.6(2) ?
    C27A C26A C25A . . 112.3(2) ?
    C7A C26A H26A . . 105.9 ?
    C27A C26A H26A . . 105.9 ?
    C25A C26A H26A . . 105.9 ?
    C26A C27A H27D . . 109.5 ?
    C26A C27A H27E . . 109.5 ?
    H27D C27A H27E . . 109.5 ?
    C26A C27A H27F . . 109.5 ?
    H27D C27A H27F . . 109.5 ?
    H27E C27A H27F . . 109.5 ?
loop_
    _geom_torsion_atom_site_label_1
    _geom_torsion_atom_site_label_2
    _geom_torsion_atom_site_label_3
    _geom_torsion_atom_site_label_4
    _geom_torsion_site_symmetry_1
    _geom_torsion_site_symmetry_2
    _geom_torsion_site_symmetry_3
    _geom_torsion_site_symmetry_4
    _geom_torsion
    _geom_torsion_publ_flag
    C17 O2 C1 C6 . . . . 179.5(2) ?
    C17 O2 C1 C2 . . . . -0.2(4) ?
    C6 C1 C2 C3 . . . . -0.2(4) ?
    O2 C1 C2 C3 . . . . 179.5(2) ?
    C1 C2 C3 C4 . . . . 0.6(4) ?
    C2 C3 C4 C5 . . . . -0.3(4) ?
    C2 C3 C4 C7 . . . . 179.1(2) ?
    C3 C4 C5 C6 . . . . -0.3(4) ?
    C7 C4 C5 C6 . . . . -179.7(2) ?
    C2 C1 C6 C5 . . . . -0.4(4) ?
    O2 C1 C6 C5 . . . . 179.9(2) ?
    C4 C5 C6 C1 . . . . 0.7(4) ?
    C3 C4 C7 C26 . . . . 118.8(3) ?
    C5 C4 C7 C26 . . . . -61.8(4) ?
    C3 C4 C7 C8 . . . . -110.1(3) ?
    C5 C4 C7 C8 . . . . 69.2(4) ?
    C26 C7 C8 C9 . . . . -44.2(4) ?
    C4 C7 C8 C9 . . . . -175.3(2) ?
    C7 C8 C9 C24 . . . . 16.6(4) ?
    C7 C8 C9 C10 . . . . -166.5(2) ?
    C24 C9 C10 C11 . . . . -16.0(4) ?
    C8 C9 C10 C11 . . . . 167.3(2) ?
    C24 C9 C10 C15 . . . . 161.8(3) ?
    C8 C9 C10 C15 . . . . -14.9(4) ?
    C15 C10 C11 C12 . . . . -2.1(4) ?
    C9 C10 C11 C12 . . . . 175.9(3) ?
    C10 C11 C12 C13 . . . . 0.3(4) ?
    C16 O3 C13 C14 . . . . -166.5(3) ?
    C16 O3 C13 C12 . . . . 13.2(5) ?
    C11 C12 C13 O3 . . . . -178.0(3) ?
    C11 C12 C13 C14 . . . . 1.7(4) ?
    O3 C13 C14 C15 . . . . 178.0(3) ?
    C12 C13 C14 C15 . . . . -1.8(4) ?
    C13 C14 C15 C10 . . . . -0.1(4) ?
    C11 C10 C15 C14 . . . . 2.0(4) ?
    C9 C10 C15 C14 . . . . -176.0(3) ?
    C1 O2 C17 C18 . . . . -173.3(2) ?
    O2 C17 C18 C23 . . . . 51.4(4) ?
    O2 C17 C18 C19 . . . . -130.6(3) ?
    C23 C18 C19 C20 . . . . 1.1(5) ?
    C17 C18 C19 C20 . . . . -177.0(3) ?
    C18 C19 C20 C21 . . . . -0.6(6) ?
    C19 C20 C21 C22 . . . . -0.2(7) ?
    C20 C21 C22 C23 . . . . 0.5(7) ?
    C19 C18 C23 C22 . . . . -0.8(5) ?
    C17 C18 C23 C22 . . . . 177.2(3) ?
    C21 C22 C23 C18 . . . . 0.1(7) ?
    C10 C9 C24 C25 . . . . -173.4(2) ?
    C8 C9 C24 C25 . . . . 3.4(4) ?
    C9 C24 C25 O1 . . . . 177.9(3) ?
    C9 C24 C25 C26 . . . . 4.0(4) ?
    C8 C7 C26 C27 . . . . -178.1(3) ?
    C4 C7 C26 C27 . . . . -47.8(4) ?
    C8 C7 C26 C25 . . . . 50.2(4) ?
    C4 C7 C26 C25 . . . . -179.5(3) ?
    O1 C25 C26 C7 . . . . 155.3(3) ?
    C24 C25 C26 C7 . . . . -30.8(4) ?
    O1 C25 C26 C27 . . . . 21.3(5) ?
    C24 C25 C26 C27 . . . . -164.8(3) ?
    C17A O2A C1A C2A . . . . -179.5(2) ?
    C17A O2A C1A C6A . . . . 0.1(4) ?
    C6A C1A C2A C3A . . . . -0.4(4) ?
    O2A C1A C2A C3A . . . . 179.2(2) ?
    C1A C2A C3A C4A . . . . -1.3(4) ?
    C2A C3A C4A C5A . . . . 1.9(4) ?
    C2A C3A C4A C7A . . . . -177.6(2) ?
    C3A C4A C5A C6A . . . . -0.7(4) ?
    C7A C4A C5A C6A . . . . 178.7(2) ?
    C2A C1A C6A C5A . . . . 1.5(4) ?
    O2A C1A C6A C5A . . . . -178.1(2) ?
    C4A C5A C6A C1A . . . . -0.9(4) ?
    C5A C4A C7A C26A . . . . -118.0(3) ?
    C3A C4A C7A C26A . . . . 61.4(4) ?
    C5A C4A C7A C8A . . . . 111.5(3) ?
    C3A C4A C7A C8A . . . . -69.1(3) ?
    C26A C7A C8A C9A . . . . 47.7(3) ?
    C4A C7A C8A C9A . . . . 178.4(2) ?
    C7A C8A C9A C24A . . . . -20.0(4) ?
    C7A C8A C9A C10A . . . . 161.4(2) ?
    C24A C9A C10A C11A . . . . 20.8(4) ?
    C8A C9A C10A C11A . . . . -160.6(2) ?
    C24A C9A C10A C15A . . . . -156.7(3) ?
    C8A C9A C10A C15A . . . . 21.8(4) ?
    C15A C10A C11A C12A . . . . 0.8(4) ?
    C9A C10A C11A C12A . . . . -176.8(3) ?
    C10A C11A C12A C13A . . . . 1.7(4) ?
    C16A O3A C13A C14A . . . . 173.7(3) ?
    C16A O3A C13A C12A . . . . -7.3(5) ?
    C11A C12A C13A O3A . . . . 178.2(3) ?
    C11A C12A C13A C14A . . . . -2.8(4) ?
    O3A C13A C14A C15A . . . . -179.5(3) ?
    C12A C13A C14A C15A . . . . 1.4(5) ?
    C13A C14A C15A C10A . . . . 1.3(5) ?
    C11A C10A C15A C14A . . . . -2.3(4) ?
    C9A C10A C15A C14A . . . . 175.4(3) ?
    C1A O2A C17A C18A . . . . 169.1(2) ?
    O2A C17A C18A C23A . . . . -55.5(4) ?
    O2A C17A C18A C19A . . . . 128.7(3) ?
    C23A C18A C19A C20A . . . . 0.1(5) ?
    C17A C18A C19A C20A . . . . 176.1(3) ?
    C18A C19A C20A C21A . . . . -0.1(6) ?
    C19A C20A C21A C22A . . . . 0.6(6) ?
    C20A C21A C22A C23A . . . . -1.0(6) ?
    C21A C22A C23A C18A . . . . 1.0(6) ?
    C19A C18A C23A C22A . . . . -0.5(5) ?
    C17A C18A C23A C22A . . . . -176.5(3) ?
    C10A C9A C24A C25A . . . . 176.1(2) ?
    C8A C9A C24A C25A . . . . -2.4(4) ?
    C9A C24A C25A O1A . . . . -179.3(3) ?
    C9A C24A C25A C26A . . . . -3.0(4) ?
    C8A C7A C26A C27A . . . . 179.4(2) ?
    C4A C7A C26A C27A . . . . 48.9(4) ?
    C8A C7A C26A C25A . . . . -51.6(3) ?
    C4A C7A C26A C25A . . . . 177.8(2) ?
    O1A C25A C26A C7A . . . . -153.9(3) ?
    C24A C25A C26A C7A . . . . 29.9(4) ?
    O1A C25A C26A C27A . . . . -23.3(4) ?
    C24A C25A C26A C27A . . . . 160.5(3) ?
loop_
    _geom_hbond_atom_site_label_D
    _geom_hbond_atom_site_label_H
    _geom_hbond_atom_site_label_A
    _geom_hbond_site_symmetry_A
    _geom_hbond_distance_DH
    _geom_hbond_distance_HA
    _geom_hbond_distance_DA
    _geom_hbond_angle_DHA
    C2A H2A Cg3 4_576 0.93 2.87 3.707(3) 150
    C16A H16E Cg8 4_575 0.96 2.92 3.866(5) 168
_shelx_hkl_file
;
   0   0  -1    0.01    0.01
   0   0  -1    0.01    0.01
   0   0   1    0.02    0.02
   0   0   1    0.00    0.01
   0   0   1    0.00    0.02
   0   0   2    3.61    0.21
   0   0   2    3.80    0.20
   0   0  -2    3.77    0.20
   0   0  -3   -0.04    0.04
   0   0   3   -0.09    0.06
   0   0   3   -0.02    0.04
   0   0   4   22.81    1.16
   0   0  -4   24.05    1.12
   0   0   4   24.17    1.12
   0   0   5   -0.09    0.08
   0   0   5   -0.02    0.06
   0   0  -5   -0.07    0.06
   0   0   6    2.40    0.25
   0   0   6    2.66    0.22
   0   0  -6    2.29    0.15
   0   0  -6    2.98    0.23
   0   0   7   -0.05    0.09
   0   0   7    0.02    0.12
   0   0  -7    0.01    0.10
   0   0  -7   -0.01    0.06
   0   0  -7   -0.17    0.10
   0   0  -8   37.82    1.73
   0   0   8   39.82    1.87
   0   0   8   39.98    1.93
   0   0  -8   37.36    1.98
   0   0   9    0.06    0.12
   0   0  -9   -0.07    0.08
   0   0  -9   -0.16    0.14
   0   0   9   -0.04    0.15
   0   0 -10    1.00    0.15
   0   0  10    0.51    0.18
   0   0 -10    0.94    0.25
   0   0  10    0.75    0.22
   0   0  11    0.15    0.20
   0   0  11   -0.13    0.14
   0   0 -11   -0.14    0.10
   0   0  12   -0.08    0.18
   0   0  12   -0.20    0.20
   0   0 -12   -0.01    0.13
   0   0  13   -0.13    0.22
   0   0 -13   -0.14    0.13
   0   0  13   -0.41    0.18
   0   0 -14   -0.13    0.16
   0   0  14    0.14    0.27
   0   0  15   -0.06    0.28
   0   0 -15    0.09    0.19
   0   0 -16    1.45    0.28
   0   0  16    1.49    0.41
   0   0  17    0.08    0.34
   0   0 -17   -0.09    0.22
   0   0  18   -0.01    0.35
   0   1   0    0.01    0.01
   0   1   0    0.03    0.01
   0  -1   0    0.03    0.02
   0  -1   0    0.04    0.01
   0   1  -1    9.06    0.40
   0   1   1    6.88    0.36
   0   1  -1    7.27    0.40
   0   1  -1    7.71    0.35
   0   1   1    6.97    0.37
   0  -1   1    8.78    0.40
   0  -1  -1    6.96    0.36
   0  -1   1    7.66    0.35
   0  -1   1    7.56    0.41
   0  -1   1    8.44    0.37
   0   1   2   36.84    1.74
   0   1  -2   38.40    1.65
   0   1  -2   37.43    1.81
   0   1   2   38.39    1.70
   0  -1  -2   35.18    1.70
   0  -1   2   36.05    1.88
   0  -1   2   36.84    1.81
   0  -1   2   39.42    1.74
   0   1  -3    4.20    0.27
   0   1   3    4.09    0.28
   0   1  -3    3.87    0.22
   0   1   3    4.24    0.24
   0  -1   3    3.98    0.26
   0  -1  -3    4.16    0.24
   0  -1   3    4.46    0.28
   0  -1   3    4.02    0.27
   0  -1   3    4.57    0.25
   0   1   4    4.16    0.30
   0   1   4    4.61    0.27
   0   1  -4    4.52    0.31
   0   1  -4    4.53    0.24
   0  -1   4    4.85    0.28
   0  -1   4    4.36    0.31
   0  -1  -4    4.48    0.27
   0  -1   4    4.55    0.29
   0   1   5    0.45    0.10
   0   1  -5    0.53    0.08
   0   1   5    0.60    0.14
   0   1  -5    0.42    0.12
   0  -1   5    0.43    0.13
   0  -1   5    0.63    0.11
   0  -1  -5    0.41    0.10
   0  -1   5    0.33    0.12
   0   1   6    0.51    0.12
   0   1   6    0.48    0.14
   0   1  -6    0.40    0.13
   0   1  -6    0.39    0.09
   0  -1   6    0.37    0.13
   0  -1   6    0.52    0.14
   0  -1   6    0.45    0.11
   0  -1  -6    0.52    0.11
   0   1   7    1.43    0.19
   0   1  -7    1.63    0.23
   0   1  -7    1.58    0.15
   0   1   7    1.31    0.22
   0  -1  -7    1.47    0.19
   0  -1   7    1.47    0.22
   0  -1   7    1.62    0.19
   0   1   8    8.28    0.51
   0   1   8    8.96    0.57
   0   1  -8    8.38    0.57
   0   1  -8    8.28    0.44
   0  -1   8    8.35    0.52
   0  -1  -8    7.78    0.51
   0  -1   8    9.14    0.57
   0   1   9    0.26    0.18
   0   1   9    0.32    0.14
   0   1  -9    0.25    0.11
   0   1  -9    0.38    0.18
   0  -1   9    0.37    0.17
   0  -1   9    0.50    0.15
   0   1  10    0.21    0.18
   0   1 -10    0.10    0.11
   0   1  10   -0.09    0.13
   0  -1 -10   -0.10    0.08
   0  -1 -10   -0.01    0.18
   0  -1  10    0.04    0.14
   0  -1  10   -0.20    0.16
   0   1  11    0.84    0.24
   0   1 -11    1.27    0.19
   0   1  11    0.80    0.25
   0  -1  11    1.17    0.23
   0  -1 -11    1.10    0.15
   0  -1  11    0.96    0.26
   0   1  12   -0.25    0.18
   0   1 -12   -0.04    0.14
   0   1  12    0.26    0.23
   0  -1  12   -0.08    0.20
   0  -1 -12   -0.06    0.11
   0  -1  12   -0.19    0.17
   0   1  13    0.35    0.27
   0   1  13   -0.15    0.19
   0   1 -13    0.20    0.17
   0  -1  13    0.28    0.25
   0  -1 -13   -0.04    0.14
   0  -1  13    0.18    0.21
   0   1 -14   -0.19    0.17
   0   1  14    0.18    0.27
   0  -1 -14   -0.29    0.14
   0  -1  14   -0.16    0.23
   0   1  15    0.40    0.32
   0   1 -15   -0.02    0.19
   0  -1  15    0.06    0.28
   0  -1 -15    0.05    0.19
   0   1  16   -0.11    0.31
   0   1 -16    0.12    0.21
   0  -1  16   -0.12    0.28
   0  -1 -16    0.11    0.20
   0   1 -17    0.54    0.24
   0   1  17   -0.01    0.32
   0  -1 -17    0.02    0.22
   0  -1  17    0.39    0.33
   0   1  18    0.30    0.39
   0  -1  18    0.17    0.34
   0  -1 -18    0.22    0.27
   0   2   0   49.97    2.47
   0  -2   0   53.56    2.56
   0  -2   0   50.78    2.47
   0   2  -1    3.63    0.18
   0   2  -1    3.99    0.22
   0  -2  -1    3.83    0.20
   0  -2   1    3.56    0.18
   0  -2   1    3.87    0.22
   0  -2   1    3.33    0.18
   0  -2   1    3.31    0.22
   0   2   2  356.20   17.23
   0   2  -2  380.79   16.84
   0   2   2  373.37   17.56
   0   2  -2  434.31   18.32
   0  -2   2  396.65   17.56
   0  -2   2  415.77   18.32
   0  -2   2  369.44   19.03
   0  -2  -2  360.89   17.22
   0   2   3    1.74    0.15
   0   2   3    1.67    0.19
   0   2  -3    2.14    0.19
   0   2  -3    1.69    0.15
   0  -2   3    2.05    0.19
   0  -2  -3    1.93    0.15
   0  -2   3    2.09    0.18
   0   2  -4   17.66    0.91
   0   2   4   14.90    0.87
   0   2  -4   17.16    0.80
   0   2   4   17.47    0.84
   0  -2   4   18.43    0.87
   0  -2   4   16.82    0.91
   0  -2  -4   17.97    0.84
   0  -2   4   17.20    0.94
   0   2  -5    3.62    0.30
   0   2  -5    3.91    0.23
   0   2   5    3.56    0.25
   0   2   5    3.50    0.29
   0  -2   5    3.86    0.30
   0  -2   5    3.63    0.26
   0  -2   5    3.73    0.28
   0  -2  -5    3.59    0.26
   0   2  -6    1.18    0.13
   0   2   6    1.26    0.20
   0   2  -6    1.13    0.19
   0   2   6    1.18    0.16
   0  -2  -6    1.13    0.15
   0  -2   6    0.88    0.15
   0  -2   6    1.53    0.20
   0  -2   6    1.24    0.18
   0   2  -7    3.57    0.24
   0   2   7    3.43    0.33
   0   2   7    3.47    0.28
   0   2  -7    3.29    0.32
   0  -2  -7    4.09    0.29
   0  -2   7    3.44    0.33
   0  -2   7    3.46    0.28
   0  -2   7    3.57    0.31
   0   2   8    2.70    0.26
   0   2  -8    3.12    0.33
   0   2  -8    3.04    0.22
   0   2   8    2.89    0.32
   0  -2   8    3.05    0.28
   0  -2  -8    3.13    0.28
   0  -2   8    2.81    0.33
   0  -2   8    2.83    0.30
   0   2  -9    2.23    0.31
   0   2   9    2.53    0.26
   0   2  -9    2.41    0.21
   0   2   9    2.44    0.31
   0  -2   9    2.66    0.31
   0  -2   9    2.49    0.27
   0   2 -10    1.56    0.20
   0   2  10    1.70    0.30
   0   2  10    1.55    0.25
   0  -2  10    1.68    0.28
   0  -2  10    1.82    0.25
   0   2  11   -0.20    0.16
   0   2  11   -0.11    0.19
   0   2 -11    0.22    0.14
   0  -2  11   -0.03    0.15
   0  -2  11   -0.05    0.19
   0   2  12    3.33    0.42
   0   2  12    3.18    0.38
   0   2 -12    2.93    0.28
   0  -2 -12    2.52    0.21
   0  -2  12    3.01    0.36
   0  -2  12    2.84    0.39
   0   2  13   -0.12    0.23
   0   2  13   -0.30    0.19
   0   2 -13   -0.19    0.16
   0  -2  13    0.24    0.25
   0  -2 -13   -0.01    0.12
   0   2 -14   -0.16    0.17
   0   2  14    0.35    0.29
   0  -2 -14   -0.14    0.14
   0  -2  14   -0.38    0.24
   0   2  15    0.27    0.33
   0   2 -15    0.41    0.21
   0  -2  15    0.25    0.29
   0  -2 -15    0.46    0.18
   0   2 -16   -0.10    0.21
   0   2  16    0.18    0.33
   0  -2 -16    0.19    0.18
   0  -2  16   -0.08    0.29
   0   2  17    0.15    0.36
   0   2 -17    0.18    0.24
   0  -2  17    0.50    0.34
   0  -2 -17    0.64    0.23
   0   2  18   -0.15    0.38
   0  -2  18    0.10    0.35
   0  -2 -18    0.27    0.25
   0   3   0   -0.04    0.03
   0   3   0    0.01    0.04
   0  -3   0    0.07    0.03
   0  -3   0    0.01    0.04
   0  -3   0   -0.06    0.05
   0   3  -1    0.47    0.08
   0   3   1    0.57    0.08
   0   3   1    0.43    0.07
   0   3   1    0.31    0.04
   0  -3   1    0.57    0.10
   0  -3   1    0.57    0.09
   0  -3   1    0.51    0.07
   0  -3   1    0.49    0.05
   0  -3  -1    0.50    0.07
   0   3  -2   93.37    4.07
   0   3   2   71.06    3.88
   0  -3   2   83.35    4.21
   0  -3  -2   79.08    3.81
   0  -3   2   96.12    4.08
   0   3   3   14.85    0.78
   0   3  -3   14.36    0.71
   0   3   3   14.39    0.74
   0   3  -3   16.64    0.82
   0  -3   3   16.29    0.75
   0  -3  -3   14.09    0.73
   0  -3   3   14.91    0.83
   0  -3   3   16.78    0.82
   0   3  -4    9.49    0.50
   0   3  -4   11.08    0.59
   0   3   4    9.00    0.56
   0   3   4    8.98    0.52
   0  -3   4   10.74    0.59
   0  -3   4   10.21    0.54
   0  -3  -4   10.89    0.53
   0  -3   4    9.51    0.59
   0   3  -5    4.77    0.27
   0   3  -5    4.72    0.35
   0   3   5    4.34    0.35
   0   3   5    4.36    0.30
   0  -3  -5    4.33    0.30
   0  -3   5    4.56    0.36
   0  -3   5    4.85    0.35
   0  -3   5    4.86    0.33
   0   3  -6    0.05    0.12
   0   3  -6    0.10    0.08
   0   3   6   -0.04    0.09
   0   3   6    0.11    0.13
   0  -3   6   -0.10    0.13
   0  -3  -6    0.26    0.11
   0  -3   6    0.21    0.13
   0  -3   6    0.14    0.12
   0   3  -7   15.04    0.73
   0   3   7   14.65    0.79
   0   3   7   14.50    0.85
   0   3  -7   15.67    0.88
   0  -3   7   15.03    0.89
   0  -3   7   15.93    0.83
   0  -3  -7   15.13    0.79
   0  -3   7   13.71    0.79
   0   3  -8    1.75    0.27
   0   3   8    2.05    0.29
   0   3  -8    2.11    0.20
   0   3   8    1.74    0.23
   0  -3   8    2.42    0.26
   0  -3   8    1.94    0.28
   0  -3   8    2.50    0.28
   0   3  -9    1.42    0.19
   0   3   9    1.23    0.21
   0   3   9    0.94    0.24
   0  -3   9    1.03    0.25
   0  -3   9    1.45    0.22
   0  -3   9    1.24    0.24
   0   3  10    1.45    0.25
   0   3 -10    1.81    0.22
   0   3  10    1.57    0.30
   0  -3  10    1.47    0.30
   0  -3  10    1.79    0.28
   0  -3  10    1.78    0.25
   0   3  11    6.22    0.50
   0   3  11    6.61    0.57
   0   3 -11    6.65    0.42
   0  -3  11    5.93    0.48
   0  -3  11    6.59    0.54
   0   3  12    0.80    0.29
   0   3  12    0.50    0.25
   0   3 -12    0.76    0.21
   0  -3  12    0.69    0.23
   0  -3  12    1.03    0.30
   0   3  13    3.04    0.44
   0   3 -13    2.73    0.31
   0   3  13    2.11    0.36
   0  -3  13    2.31    0.40
   0   3 -14    0.43    0.21
   0   3  14    0.33    0.31
   0  -3 -14    0.19    0.14
   0  -3  14    0.23    0.28
   0   3  15   -0.10    0.30
   0   3 -15    0.25    0.21
   0  -3  15    0.22    0.28
   0  -3 -15    0.32    0.16
   0   3 -16   -0.13    0.21
   0   3  16   -0.06    0.30
   0  -3 -16    0.09    0.17
   0  -3  16   -0.28    0.28
   0   3 -17    0.23    0.26
   0   3  17    0.27    0.37
   0  -3 -17    0.08    0.19
   0  -3  17    0.08    0.32
   0   3  18    0.26    0.40
   0  -3  18    0.13    0.35
   0  -3 -18    0.15    0.24
   0   4   0   28.19    1.43
   0   4   0   28.20    1.29
   0  -4   0   29.28    1.44
   0  -4   0   30.54    1.34
   0  -4   0   28.79    1.48
   0   4   1    1.56    0.13
   0   4   1    1.39    0.12
   0   4   1    1.27    0.10
   0   4  -1    1.42    0.14
   0  -4  -1    1.72    0.14
   0  -4   1    1.61    0.10
   0  -4   1    1.68    0.17
   0  -4   1    1.70    0.16
   0   4  -2   10.44    0.54
   0  -4   2    9.55    0.47
   0  -4  -2   10.17    0.52
   0  -4   2    9.64    0.54
   0  -4  -2    9.12    0.43
   0  -4   2    8.55    0.55
   0   4  -3    3.61    0.23
   0   4  -3    4.08    0.29
   0   4   3    3.35    0.28
   0  -4   3    4.16    0.25
   0  -4   3    4.28    0.30
   0  -4   3    3.87    0.31
   0   4  -4   -0.01    0.09
   0   4   4   -0.07    0.07
   0   4  -4   -0.01    0.07
   0   4   4    0.00    0.10
   0  -4   4    0.08    0.10
   0  -4   4    0.01    0.12
   0  -4   4    0.00    0.08
   0  -4  -4    0.08    0.07
   0   4   5    6.26    0.43
   0   4  -5    6.83    0.45
   0   4   5    5.54    0.37
   0   4  -5    6.29    0.35
   0  -4  -5    5.66    0.37
   0  -4   5    6.50    0.39
   0  -4   5    6.73    0.44
   0  -4   5    5.69    0.43
   0   4  -6    9.97    0.52
   0   4   6    9.58    0.62
   0   4   6    8.53    0.55
   0   4  -6   10.51    0.64
   0  -4   6   10.96    0.58
   0  -4   6   10.39    0.64
   0  -4   6    9.69    0.64
   0  -4  -6    9.74    0.56
   0   4  -7    1.09    0.15
   0   4   7    0.64    0.20
   0   4   7    0.59    0.15
   0   4  -7    0.55    0.18
   0  -4   7    0.89    0.18
   0  -4  -7    0.81    0.16
   0  -4   7    0.74    0.21
   0  -4   7    0.61    0.20
   0   4   8    3.40    0.37
   0   4   8    3.27    0.30
   0   4  -8    3.81    0.27
   0  -4   8    3.46    0.31
   0  -4   8    3.61    0.34
   0  -4   8    3.65    0.37
   0   4  -9   -0.05    0.12
   0   4   9   -0.09    0.18
   0   4   9    0.09    0.14
   0  -4   9    0.12    0.16
   0  -4   9    0.03    0.14
   0  -4   9   -0.06    0.18
   0   4  10    0.13    0.22
   0   4 -10   -0.07    0.14
   0   4  10    0.00    0.17
   0  -4  10    0.04    0.19
   0  -4  10   -0.27    0.21
   0  -4  10    0.01    0.15
   0   4  11    0.58    0.27
   0   4  11   -0.20    0.19
   0   4 -11    0.57    0.19
   0  -4  11    0.16    0.23
   0  -4  11    0.38    0.20
   0  -4  11   -0.02    0.27
   0   4 -12    0.68    0.21
   0   4  12    0.68    0.30
   0   4  12    0.24    0.24
   0  -4  12    0.87    0.29
   0  -4  12    0.70    0.24
   0   4  13    5.18    0.56
   0   4 -13    4.78    0.39
   0   4  13    4.86    0.48
   0  -4  13    4.75    0.52
   0   4  14   -0.10    0.29
   0   4 -14   -0.19    0.18
   0  -4  14   -0.11    0.25
   0   4 -15    0.23    0.21
   0   4  15    0.00    0.30
   0  -4  15    0.48    0.30
   0   4 -16   -0.09    0.21
   0   4  16    0.05    0.35
   0  -4  16   -0.01    0.31
   0  -4 -16   -0.12    0.15
   0   4  17   -0.53    0.34
   0   4 -17   -0.45    0.20
   0  -4 -17    0.14    0.20
   0  -4  17   -0.17    0.30
   0   4  18    0.21    0.41
   0  -4 -18   -0.03    0.20
   0  -4  18   -0.14    0.36
   0   5   0   -0.05    0.05
   0   5   0    0.03    0.06
   0  -5   0   -0.03    0.09
   0  -5   0    0.19    0.08
   0  -5   0    0.15    0.04
   0   5   1    1.74    0.14
   0   5   1    2.00    0.16
   0   5  -1    1.95    0.18
   0   5   1    1.67    0.12
   0  -5  -1    1.74    0.18
   0  -5   1    2.14    0.12
   0  -5  -1    2.01    0.17
   0  -5   1    1.74    0.19
   0  -5  -1    2.00    0.14
   0  -5   1    1.80    0.17
   0   5  -2    5.06    0.33
   0   5   2    4.74    0.30
   0  -5   2    5.16    0.27
   0  -5  -2    5.29    0.32
   0  -5  -2    4.66    0.25
   0  -5   2    5.27    0.34
   0  -5   2    4.54    0.35
   0   5  -3    1.44    0.18
   0   5  -3    1.38    0.13
   0  -5  -3    1.29    0.15
   0  -5   3    1.31    0.18
   0  -5   3    1.18    0.13
   0  -5  -3    1.00    0.13
   0  -5   3    1.09    0.18
   0   5   4    0.67    0.17
   0   5  -4    1.01    0.19
   0   5  -4    1.04    0.15
   0  -5   4    1.22    0.20
   0  -5   4    1.00    0.15
   0   5  -5  102.86    4.44
   0   5   5   92.27    4.57
   0   5   5  104.67    4.69
   0   5  -5  107.71    4.90
   0  -5   5  101.16    5.06
   0  -5   5  103.10    4.90
   0  -5   5  101.18    4.64
   0  -5  -5   90.19    4.55
   0   5  -6    0.18    0.17
   0   5   6    0.38    0.18
   0   5  -6    0.42    0.13
   0   5   6    0.20    0.13
   0  -5   6    0.67    0.20
   0  -5  -6    0.33    0.13
   0  -5   6    0.31    0.17
   0  -5   6    0.26    0.14
   0   5   7    7.51    0.49
   0   5   7    7.62    0.55
   0   5  -7    7.72    0.45
   0  -5   7    8.59    0.58
   0  -5  -7    7.72    0.49
   0  -5   7    8.57    0.52
   0  -5   7    8.17    0.57
   0   5   8    0.59    0.17
   0   5  -8    0.92    0.18
   0   5   8    1.01    0.24
   0  -5   8    0.83    0.24
   0  -5   8    1.02    0.24
   0  -5   8    0.96    0.21
   0   5  -9    2.31    0.25
   0   5   9    2.40    0.35
   0   5   9    2.20    0.28
   0  -5   9    2.52    0.35
   0  -5   9    2.68    0.32
   0  -5   9    1.95    0.28
   0   5  10    2.44    0.39
   0   5  10    2.90    0.34
   0   5 -10    2.72    0.28
   0  -5  10    2.39    0.39
   0  -5  10    2.69    0.33
   0  -5  10    3.13    0.36
   0   5 -11    4.12    0.35
   0   5  11    3.28    0.46
   0   5  11    3.40    0.41
   0  -5  11    3.97    0.49
   0  -5  11    3.27    0.42
   0  -5  11    4.03    0.42
   0   5  12    1.09    0.35
   0   5 -12    0.91    0.24
   0   5  12    0.83    0.28
   0  -5  12    0.60    0.23
   0  -5  12    0.97    0.30
   0  -5  12    1.16    0.35
   0   5  13    3.23    0.50
   0   5 -13    4.05    0.36
   0  -5  13    3.64    0.47
   0   5  14    0.33    0.33
   0   5 -14    0.06    0.18
   0  -5  14    0.22    0.27
   0   5 -15   -0.34    0.17
   0   5  15   -0.26    0.30
   0  -5  15    0.12    0.30
   0   5 -16   -0.15    0.21
   0   5  16   -0.08    0.34
   0  -5  16   -0.16    0.30
   0   5 -17   -0.14    0.23
   0   5  17   -0.06    0.36
   0  -5  17   -0.07    0.30
   0   6   0   16.73    0.88
   0   6   0   17.02    0.79
   0  -6   0   17.06    0.79
   0  -6   0   16.81    0.89
   0  -6   0   16.38    0.91
   0   6   1    0.65    0.11
   0   6   1    0.73    0.08
   0   6  -1    0.95    0.13
   0   6   1    0.64    0.08
   0  -6  -1    0.70    0.13
   0  -6  -1    0.71    0.09
   0  -6  -1    0.81    0.13
   0  -6   1    0.75    0.15
   0  -6   1    1.03    0.15
   0   6  -2    2.06    0.21
   0   6   2    1.84    0.17
   0  -6   2    2.14    0.21
   0  -6   2    2.11    0.14
   0  -6  -2    1.83    0.19
   0  -6   2    1.86    0.22
   0   6  -3   40.92    2.05
   0   6   3   38.75    1.93
   0  -6   3   39.89    2.06
   0  -6   3   41.38    1.90
   0  -6  -3   44.51    1.92
   0  -6  -3   42.81    2.02
   0  -6   3   39.30    2.11
   0  -6  -3   38.33    1.79
   0   6  -4   19.07    0.86
   0   6   4   16.07    0.94
   0   6  -4   20.11    1.03
   0  -6   4   18.19    1.03
   0  -6   4   15.29    0.89
   0  -6  -4   18.79    0.96
   0  -6   4   19.32    1.02
   0   6  -5   20.43    1.03
   0   6  -5   17.58    0.86
   0   6   5   16.89    0.95
   0  -6   5   18.05    1.01
   0  -6   5   16.39    1.02
   0  -6   5   17.93    0.90
   0  -6  -5   16.94    0.90
   0   6   6   12.77    0.74
   0   6   6   11.74    0.68
   0   6  -6   11.90    0.63
   0  -6   6   11.63    0.77
   0  -6  -6   11.80    0.67
   0  -6   6   13.26    0.68
   0  -6   6   12.26    0.77
   0   6   7    7.52    0.50
   0   6  -7    7.68    0.46
   0   6   7    7.15    0.55
   0  -6   7    8.36    0.59
   0  -6   7    7.66    0.58
   0  -6   7    8.82    0.52
   0   6   8    3.62    0.40
   0   6  -8    3.41    0.29
   0   6   8    2.94    0.32
   0  -6   8    3.72    0.35
   0  -6   8    3.57    0.39
   0  -6   8    3.82    0.41
   0   6  -9   -0.11    0.15
   0   6   9    0.05    0.21
   0   6   9   -0.09    0.16
   0  -6   9    0.15    0.23
   0  -6   9    0.00    0.21
   0  -6   9   -0.01    0.18
   0   6  10    2.06    0.32
   0   6  10    2.30    0.39
   0   6 -10    2.54    0.29
   0  -6  10    1.39    0.36
   0  -6  10    1.72    0.32
   0  -6  10    1.87    0.30
   0   6  11    0.47    0.25
   0   6  11    1.13    0.34
   0   6 -11    0.64    0.22
   0  -6  11    0.79    0.26
   0  -6  11    0.89    0.29
   0  -6  11    0.35    0.29
   0   6 -12    0.06    0.19
   0   6  12    0.23    0.31
   0   6  12    0.08    0.22
   0  -6  12    0.01    0.24
   0  -6  12    0.34    0.29
   0   6  13    0.21    0.32
   0   6 -13   -0.10    0.19
   0  -6  13    0.22    0.25
   0  -6  13    0.48    0.30
   0   6 -14    0.96    0.25
   0   6  14    1.20    0.40
   0  -6  14    0.53    0.31
   0   6  15   -0.01    0.32
   0   6 -15   -0.10    0.20
   0  -6  15    0.24    0.31
   0   6  16   -0.24    0.33
   0   6 -16    0.09    0.22
   0  -6  16    0.08    0.31
   0   6 -17   -0.26    0.22
   0   6  17    0.32    0.39
   0  -6  17    0.30    0.34
   0   7   0    0.04    0.07
   0   7   0    0.40    0.11
   0  -7   0    0.18    0.12
   0  -7   0    0.26    0.11
   0   7   1    3.64    0.28
   0   7   1    3.54    0.23
   0   7  -1    3.62    0.27
   0   7  -1    4.61    0.31
   0  -7  -1    4.07    0.30
   0  -7   1    4.16    0.32
   0  -7  -1    3.59    0.30
   0  -7  -1    3.54    0.22
   0  -7   1    4.29    0.32
   0   7  -2    0.00    0.10
   0   7   2   -0.02    0.09
   0  -7   2    0.15    0.13
   0  -7  -2    0.62    0.15
   0  -7   2    0.19    0.07
   0  -7   2    0.07    0.16
   0   7   3    0.21    0.15
   0   7  -3    0.91    0.18
   0  -7   3    0.84    0.19
   0  -7   3    0.65    0.11
   0  -7   3    0.59    0.20
   0   7  -4    2.93    0.30
   0  -7   4    3.13    0.35
   0  -7   4    2.95    0.31
   0  -7  -4    4.19    0.29
   0  -7   4    3.18    0.25
   0   7   5    0.06    0.15
   0   7  -5   -0.08    0.10
   0  -7  -5    0.39    0.13
   0  -7   5   -0.14    0.17
   0  -7   5    0.26    0.12
   0  -7   5    0.24    0.16
   0  -7  -5    0.41    0.13
   0   7  -6   12.66    0.66
   0   7   6   13.05    0.77
   0  -7   6   13.54    0.71
   0  -7   6   13.14    0.82
   0  -7   6   12.27    0.82
   0  -7  -6   12.92    0.73
   0   7  -7   13.49    0.69
   0   7   7   12.50    0.80
   0  -7   7   13.02    0.84
   0  -7   7   14.25    0.75
   0  -7   7   12.59    0.85
   0   7  -8    0.29    0.17
   0   7   8    0.09    0.15
   0   7   8    0.00    0.19
   0  -7   8    0.39    0.23
   0  -7   8   -0.08    0.16
   0  -7   8    0.36    0.25
   0   7  -9    3.45    0.33
   0   7   9    4.03    0.45
   0   7   9    3.75    0.39
   0  -7   9    3.81    0.48
   0  -7   9    4.09    0.46
   0  -7   9    3.97    0.40
   0   7  10    0.03    0.27
   0   7 -10    0.00    0.19
   0   7  10    0.20    0.23
   0  -7  10    0.33    0.29
   0  -7  10    0.52    0.25
   0  -7  10    0.21    0.26
   0   7 -11    0.49    0.21
   0   7  11    0.90    0.28
   0   7  11    0.74    0.34
   0  -7  11    0.41    0.27
   0  -7  11    0.25    0.31
   0   7  12    0.05    0.23
   0   7  12   -0.40    0.26
   0   7 -12   -0.09    0.17
   0  -7  12    0.17    0.28
   0  -7  12    0.38    0.25
   0   7 -13    0.88    0.24
   0   7  13    0.79    0.37
   0  -7  13    0.71    0.30
   0  -7  13    0.85    0.34
   0   7 -14    0.06    0.19
   0   7  14   -0.31    0.31
   0  -7  14    0.16    0.28
   0  -7  14    0.52    0.32
   0   7 -15   -0.11    0.20
   0   7  15    0.11    0.35
   0  -7  15    0.07    0.31
   0   7  16    0.77    0.42
   0   7 -16    0.14    0.22
   0  -7  16    0.24    0.34
   0   7  17    0.25    0.45
   0   7 -17    0.01    0.24
   0  -7  17    0.66    0.39
   0   8   0   -0.02    0.09
   0   8   0   -0.08    0.07
   0  -8   0   -0.12    0.13
   0  -8   0   -0.04    0.10
   0   8   1    4.22    0.31
   0   8  -1    3.58    0.31
   0   8   1    3.26    0.24
   0   8  -1    3.13    0.26
   0  -8  -1    4.30    0.32
   0  -8   1    3.76    0.33
   0  -8  -1    4.25    0.32
   0  -8  -1    3.87    0.23
   0  -8   1    3.72    0.32
   0   8  -2    0.33    0.14
   0   8   2    0.43    0.11
   0   8   2    0.43    0.08
   0  -8   2    0.77    0.18
   0  -8  -2    0.97    0.13
   0  -8   2    0.53    0.18
   0  -8  -2    0.65    0.17
   0  -8  -2    0.76    0.16
   0   8   3   -0.04    0.10
   0  -8  -3    0.07    0.13
   0  -8  -3    0.35    0.13
   0  -8   3    0.25    0.18
   0  -8   3    0.55    0.16
   0  -8   3    0.23    0.09
   0   8   4    2.32    0.25
   0  -8  -4    2.94    0.27
   0  -8   4    2.20    0.31
   0  -8   4    2.52    0.30
   0  -8  -4    2.58    0.25
   0  -8   4    2.22    0.21
   0   8   5    0.04    0.12
   0  -8  -5    0.05    0.12
   0  -8   5    0.17    0.12
   0  -8   5    0.31    0.17
   0  -8   5   -0.07    0.19
   0   8  -6    1.16    0.18
   0   8   6    0.85    0.22
   0  -8   6    1.10    0.27
   0  -8   6    0.97    0.24
   0  -8  -6    0.98    0.19
   0  -8   6    1.14    0.19
   0   8  -7    0.07    0.08
   0   8   7    0.25    0.21
   0  -8  -7    0.23    0.15
   0  -8   7   -0.28    0.21
   0  -8   7    0.21    0.20
   0  -8   7    0.32    0.16
   0   8   8    2.09    0.34
   0   8  -8    1.53    0.27
   0  -8  -8    2.36    0.28
   0  -8   8    1.47    0.35
   0  -8   8    1.79    0.28
   0  -8   8    2.16    0.37
   0   8  -9   -0.42    0.21
   0   8   9    0.23    0.27
   0  -8   9    0.19    0.29
   0  -8   9    0.04    0.22
   0  -8   9    0.12    0.26
   0   8  10    3.15    0.45
   0   8 -10    3.04    0.33
   0  -8  10    3.70    0.39
   0  -8  10    2.46    0.46
   0  -8  10    2.64    0.44
   0   8  11    0.81    0.28
   0   8  11    0.87    0.34
   0   8 -11    0.65    0.23
   0  -8  11    0.71    0.28
   0  -8  11    0.82    0.34
   0   8 -12    0.04    0.19
   0   8  12   -0.15    0.29
   0  -8  12    0.07    0.25
   0  -8  12    0.29    0.31
   0   8  13    0.60    0.34
   0   8 -13   -0.08    0.20
   0  -8  13    0.11    0.30
   0  -8  13    0.16    0.27
   0   8  14    0.45    0.38
   0   8 -14    0.76    0.24
   0  -8  14    0.36    0.33
   0  -8  14    0.58    0.32
   0   8  15    0.11    0.36
   0   8 -15   -0.21    0.21
   0  -8  15    0.14    0.31
   0  -8  15   -0.39    0.27
   0   8 -16    0.46    0.26
   0   8  16    0.59    0.43
   0  -8  16   -0.19    0.32
   0   8 -17   -0.22    0.24
   0   9   0    0.07    0.09
   0  -9   0    0.01    0.11
   0  -9   0    0.20    0.16
   0   9   1    0.62    0.12
   0   9  -1    0.52    0.14
   0  -9  -1    1.05    0.21
   0  -9   1    1.45    0.22
   0  -9   1    0.95    0.21
   0  -9  -1    1.41    0.21
   0  -9  -1    1.30    0.13
   0   9  -2   -0.02    0.10
   0   9   2    0.07    0.06
   0  -9  -2    0.07    0.10
   0  -9  -2    0.07    0.11
   0  -9   2    0.08    0.17
   0  -9   2    0.24    0.15
   0  -9  -2    0.07    0.14
   0   9   3   14.98    0.79
   0  -9   3   15.41    0.92
   0  -9   3   16.52    0.76
   0  -9  -3   14.95    0.79
   0  -9  -3   14.99    0.88
   0  -9  -3   14.97    0.89
   0  -9   3   15.59    0.93
   0   9   4    0.32    0.14
   0  -9   4    0.29    0.11
   0  -9   4    0.39    0.18
   0  -9  -4    0.01    0.11
   0  -9   4    0.27    0.20
   0   9   5    2.75    0.30
   0  -9   5    3.63    0.40
   0  -9   5    3.65    0.27
   0  -9  -5    3.43    0.31
   0  -9   5    2.96    0.36
   0   9   6    0.17    0.18
   0  -9  -6    0.03    0.13
   0  -9   6    0.20    0.18
   0  -9   6    0.17    0.14
   0  -9   6   -0.20    0.21
   0   9   7   -0.01    0.20
   0   9  -7   -0.02    0.16
   0  -9  -7    0.36    0.17
   0  -9   7    0.28    0.16
   0  -9   7   -0.12    0.25
   0  -9   7   -0.02    0.20
   0   9  -8    4.98    0.37
   0   9   8    5.42    0.50
   0  -9  -8    4.56    0.41
   0  -9   8    4.54    0.53
   0  -9   8    4.92    0.51
   0  -9   8    5.09    0.43
   0   9  -9    4.23    0.35
   0   9   9    4.31    0.47
   0  -9  -9    3.67    0.38
   0  -9   9    4.01    0.52
   0  -9   9    4.84    0.51
   0  -9   9    4.52    0.42
   0   9  10   -0.30    0.25
   0   9 -10    0.04    0.18
   0  -9  10    0.19    0.22
   0  -9  10    0.27    0.28
   0  -9 -10    0.34    0.20
   0  -9  10   -0.08    0.29
   0   9  11    0.57    0.31
   0   9 -11    0.60    0.23
   0  -9  11    0.22    0.31
   0  -9  11    0.61    0.26
   0   9  12   -0.07    0.29
   0   9 -12    0.02    0.20
   0  -9  12   -0.06    0.24
   0  -9  12    0.11    0.30
   0   9  13   -0.10    0.33
   0   9 -13   -0.12    0.20
   0  -9  13   -0.01    0.26
   0  -9  13   -0.09    0.30
   0   9 -14    0.20    0.23
   0   9  14   -0.05    0.35
   0  -9  14    0.37    0.31
   0  -9  14    0.53    0.34
   0   9 -15    0.01    0.24
   0   9  15   -0.01    0.38
   0  -9  15    0.85    0.38
   0   9 -16    0.11    0.27
   0   9  16    0.27    0.45
   0  10   0   12.30    0.61
   0 -10   0   11.56    0.73
   0 -10   0   10.87    0.72
   0  10   1    0.32    0.11
   0  10  -1    0.51    0.15
   0 -10   1    0.95    0.21
   0 -10   1    0.75    0.22
   0 -10  -1    0.37    0.09
   0 -10  -1    0.57    0.17
   0 -10  -1    0.22    0.19
   0  10   2    4.31    0.26
   0  10  -2    4.76    0.35
   0 -10  -2    4.60    0.41
   0 -10  -2    4.87    0.29
   0 -10   2    4.74    0.41
   0 -10   2    4.96    0.44
   0 -10  -2    5.42    0.41
   0  10  -3    0.23    0.14
   0  10   3    0.16    0.11
   0 -10  -3   -0.02    0.17
   0 -10   3    0.16    0.22
   0 -10   3    0.05    0.18
   0 -10  -3    0.09    0.12
   0 -10  -3   -0.02    0.12
   0  10   4   -0.12    0.12
   0 -10   4    0.07    0.18
   0 -10  -4    0.44    0.16
   0 -10   4    0.16    0.23
   0 -10  -4    0.09    0.14
   0  10   5    0.00    0.14
   0 -10  -5   -0.16    0.13
   0 -10   5   -0.08    0.16
   0 -10   5    0.25    0.25
   0  10   6   -0.09    0.10
   0 -10   6    0.06    0.26
   0 -10  -6    0.24    0.17
   0 -10   6    0.16    0.19
   0  10   7    1.28    0.27
   0 -10   7    1.07    0.34
   0 -10  -7    0.72    0.22
   0 -10   7    1.01    0.29
   0  10   8   -0.21    0.22
   0 -10  -8    0.10    0.18
   0 -10   8    0.02    0.29
   0 -10   8    0.03    0.21
   0  10   9    0.29    0.27
   0 -10   9    0.10    0.29
   0 -10   9    0.36    0.29
   0 -10  -9    0.33    0.20
   0  10  10    0.73    0.31
   0 -10  10    0.37    0.31
   0  10  11   -0.10    0.27
   0 -10  11   -0.27    0.29
   0  10  12   -0.01    0.28
   0 -10  12   -0.26    0.29
   0  10  13   -0.25    0.31
   0 -10  13    0.09    0.32
   0  10  14   -0.16    0.35
   0 -10  14    0.03    0.33
   0  10  15    0.27    0.42
   0 -10  15    0.12    0.37
   0  10  16    0.25    0.44
   0 -11   0    3.83    0.39
   0  11  -1    0.69    0.18
   0  11   1    0.30    0.14
   0 -11   1    1.33    0.26
   0 -11   1    1.47    0.29
   0 -11  -1    0.85    0.26
   0 -11  -1    1.11    0.23
   0  11   2    1.99    0.17
   0 -11   2    2.24    0.34
   0 -11  -2    2.19    0.32
   0 -11   2    2.37    0.34
   0 -11  -2    2.91    0.33
   0 -11  -3    0.15    0.13
   0 -11   3    0.11    0.20
   0 -11  -3   -0.33    0.19
   0 -11  -3    0.09    0.14
   0 -11   3    0.11    0.24
   0  11   4    0.60    0.17
   0 -11   4    0.59    0.28
   0 -11  -4    0.14    0.23
   0 -11  -4    0.31    0.17
   0 -11  -4    0.34    0.17
   0 -11   4    0.29    0.21
   0  11   5   -0.21    0.15
   0 -11   5   -0.09    0.19
   0 -11  -5   -0.09    0.18
   0 -11   5   -0.08    0.26
   0 -11  -5    0.16    0.16
   0  11   6    0.13    0.19
   0 -11   6   -0.03    0.28
   0 -11  -6    0.29    0.23
   0 -11  -6    0.04    0.16
   0 -11   6    0.27    0.23
   0  11   7    0.02    0.17
   0 -11  -7    0.02    0.18
   0 -11   7    0.02    0.23
   0 -11   7   -0.54    0.24
   0  11   8    0.91    0.28
   0 -11   8    1.07    0.36
   0 -11  -8    1.33    0.27
   0  11   9    1.02    0.30
   0 -11   9    0.31    0.32
   0 -11  -9    0.82    0.24
   0  11  10   -0.19    0.25
   0 -11  10   -0.08    0.27
   0  11  11    0.77    0.34
   0 -11  11    0.28    0.34
   0  11  12    0.18    0.31
   0 -11  12    0.19    0.35
   0  11  13    0.31    0.35
   0 -11  13    0.35    0.38
   0  11  14    0.43    0.40
   0 -11  14   -0.30    0.34
   0  11  15    0.75    0.44
   0 -12   0   15.88    0.97
   0 -12   0   14.46    0.94
   0  12   1    2.08    0.24
   0 -12   1    4.10    0.42
   0 -12  -1    2.89    0.38
   0 -12  -1    2.92    0.38
   0 -12   2    0.41    0.28
   0 -12  -2    0.40    0.28
   0 -12   2    0.74    0.27
   0 -12   3    9.18    0.66
   0 -12   3    8.50    0.64
   0 -12  -3    6.01    0.56
   0 -12  -3    7.14    0.57
   0 -12   4   -0.01    0.23
   0 -12  -4   -0.16    0.25
   0 -12  -4    0.09    0.18
   0 -12   4   -0.12    0.26
   0 -12  -5    0.05    0.17
   0 -12  -5   -0.36    0.23
   0 -12   5   -0.25    0.20
   0 -12   5    0.11    0.28
   0 -12   6    0.22    0.30
   0 -12   6    0.31    0.28
   0 -12  -6    0.86    0.24
   0  12   7   -0.09    0.21
   0 -12   7    0.00    0.31
   0 -12  -7    0.12    0.21
   0 -12  -7    0.07    0.26
   0  12   8   -0.14    0.21
   0 -12   8    0.19    0.30
   0 -12  -8   -0.01    0.20
   0  12   9   -0.02    0.23
   0 -12   9   -0.11    0.29
   0  12  10   -0.40    0.25
   0 -12  10   -0.53    0.28
   0  12  11    0.11    0.30
   0 -12  11   -0.10    0.33
   0  12  12    0.51    0.37
   0 -12  12    0.46    0.40
   0  12  13    0.17    0.37
   0 -12  13    0.27    0.39
   0  12  14    0.23    0.40
   0 -12  14   -0.05    0.38
   0 -13   0    0.99    0.28
   0 -13   0    0.19    0.28
   0 -13  -1   -0.01    0.22
   0 -13  -1   -0.39    0.24
   0 -13   1   -0.43    0.26
   0 -13   1   -0.05    0.21
   0 -13  -2    3.02    0.39
   0 -13   2    2.23    0.39
   0 -13  -2    2.32    0.37
   0 -13   2    2.29    0.40
   0 -13   3   11.68    0.82
   0 -13  -3   10.96    0.77
   0 -13  -3    9.96    0.76
   0 -13   3   11.90    0.83
   0 -13   4    0.06    0.31
   0 -13  -4    0.76    0.26
   0 -13  -4    0.27    0.29
   0 -13   5    4.69    0.54
   0 -13  -5    4.43    0.46
   0 -13  -5    4.35    0.48
   0 -13   6    0.94    0.36
   0 -13  -6    1.32    0.29
   0 -13  -6    1.23    0.33
   0 -13   7   -0.13    0.30
   0 -13  -7    0.37    0.23
   0 -13   8    0.14    0.32
   0 -13  -8    0.18    0.22
   0 -13   9   -0.14    0.32
   0 -13  10   -0.02    0.34
   0 -13  11    0.35    0.38
   0 -13  12   -0.38    0.36
   0 -13  13   -0.40    0.37
   0 -14   0    0.16    0.28
   0 -14   0    0.48    0.27
   0 -14  -1    0.35    0.29
   0 -14   1    0.42    0.29
   0 -14  -1    0.22    0.27
   0 -14   2    2.05    0.40
   0 -14  -2    2.24    0.36
   0 -14  -2    2.14    0.37
   0 -14   3    0.08    0.31
   0 -14  -3    0.31    0.24
   0 -14  -3   -0.31    0.24
   0 -14  -4    2.35    0.39
   0 -14  -4    2.69    0.39
   0 -14   4    2.79    0.45
   0 -14  -5    1.44    0.33
   0 -14   5    1.79    0.40
   0 -14  -5    1.67    0.36
   0 -14  -6    0.38    0.24
   0 -14   6    0.89    0.36
   0 -14  -6    0.50    0.31
   0 -14  -7   -0.05    0.20
   0 -14  -7    0.03    0.28
   0 -14   7   -0.03    0.30
   0 -14   8    0.20    0.33
   0 -14   9    0.46    0.39
   0 -14  10   -0.46    0.34
   0 -14  11    0.08    0.39
   0 -14  12    0.00    0.42
   0 -15   0   -0.01    0.28
   0 -15  -1    1.81    0.36
   0 -15   1    0.99    0.35
   0 -15   2    0.31    0.33
   0 -15  -2    0.31    0.29
   0 -15   3    0.08    0.32
   0 -15  -3    0.47    0.30
   0 -15   4    0.27    0.33
   0 -15  -4   -0.01    0.29
   0 -15  -5    0.52    0.30
   0 -15   5    0.21    0.33
   0 -15  -6    0.51    0.31
   0 -15   6   -0.24    0.32
   0 -15  -7    0.46    0.34
   0 -15   7   -0.01    0.35
   0 -15  -8    0.04    0.34
   0 -15   8   -0.31    0.33
   0 -15   9   -0.71    0.36
   0 -15  10    0.70    0.44
   0 -15  11    0.89    0.48
   0 -16   0   -0.25    0.29
   0 -16   1   -0.07    0.30
   0 -16  -1   -0.27    0.28
   0 -16   2    0.08    0.33
   0 -16  -2    0.34    0.32
   0 -16  -3    0.16    0.29
   0 -16   3   -0.04    0.31
   0 -16  -4    0.40    0.31
   0 -16   4    0.23    0.35
   0 -16  -5    0.05    0.29
   0 -16   5   -0.42    0.32
   0 -16  -6   -0.33    0.30
   0 -16   6    0.01    0.35
   0 -16   7   -0.19    0.37
   0 -16  -7    0.00    0.33
   0 -16   8    0.00    0.39
   0 -16  -8    0.26    0.36
   0 -16  -9    0.59    0.39
   0 -16   9   -0.27    0.41
   0 -16 -10    0.31    0.39
   0 -16  10   -0.21    0.45
   0 -17   0   -0.04    0.31
   0 -17  -1    0.16    0.33
   0 -17   1   -0.10    0.33
   0 -17  -2   -0.26    0.29
   0 -17   2   -0.05    0.34
   0 -17  -3    0.06    0.30
   0 -17   3   -0.10    0.35
   0 -17  -4   -0.22    0.29
   0 -17   4    0.02    0.37
   0 -17  -5    0.60    0.35
   0 -17   5    0.24    0.39
   0 -17   6   -0.03    0.38
   0 -17  -6    0.22    0.35
   0 -17  -7    0.45    0.36
   0 -17   7   -0.06    0.40
   0 -17  -8    0.54    0.42
   0 -17   8   -0.28    0.42
   0 -17   9   -0.49    0.43
   0 -17  -9    0.12    0.38
   0 -17 -10   -0.08    0.40
   0 -18   0    0.12    0.35
   0 -18   1   -0.15    0.34
   0 -18  -1   -0.16    0.34
   0 -18  -2    0.14    0.35
   0 -18   2   -0.55    0.35
   0 -18  -3    0.27    0.35
   0 -18   3    0.68    0.41
   0 -18   4   -0.56    0.39
   0 -18  -4    0.40    0.34
   0 -18  -5    0.23    0.36
   0 -18   5   -0.49    0.40
   0 -18  -6   -0.08    0.35
   0 -18   6    0.06    0.44
   0 -18   7    0.37    0.47
   0 -18  -7    0.64    0.40
   0 -18  -8    0.21    0.39
   0 -19   0    0.50    0.41
   0 -19  -1    0.10    0.40
   0 -19   1   -0.11    0.41
   0 -19   2   -0.30    0.40
   0 -19  -2   -0.57    0.37
   0 -19  -3   -0.40    0.34
   0 -19   3   -0.57    0.39
   0 -19   4   -0.39    0.42
   0 -19  -4   -0.20    0.35
   0 -19   5   -0.27    0.44
   0 -19  -5    0.01    0.40
   0 -19  -6    0.36    0.41
   0 -20   0   -0.01    0.45
   0 -20  -1   -0.24    0.40
   0 -20   1   -0.86    0.41
   0 -20  -2   -0.22    0.42
   0 -20   2   -0.01    0.45
   0 -20  -3   -0.25    0.41
  -1   0  18   -0.33    0.33
   1   0 -18    0.23    0.26
  -1   0  17    0.27    0.34
   1   0 -17   -0.26    0.21
   1   0 -16    0.65    0.24
  -1   0  16    0.48    0.33
   1   0 -15   -0.22    0.17
  -1   0  15   -0.15    0.26
   1   0 -14   -0.24    0.15
  -1   0  14   -0.10    0.24
   1   0 -13   -0.02    0.14
  -1   0  13   -0.04    0.19
  -1   0  13   -0.38    0.21
  -1   0  12    2.39    0.32
   1   0 -12    1.95    0.23
  -1   0  12    2.27    0.36
  -1   0  11   -0.06    0.14
   1   0 -11   -0.06    0.10
  -1   0  11    0.03    0.19
  -1   0  10    4.45    0.42
   1   0 -10    4.14    0.28
  -1   0  10    4.96    0.38
  -1   0   9    0.11    0.16
  -1   0   9    0.11    0.13
   1   0  -9   -0.05    0.08
   1   0  -9   -0.19    0.13
  -1   0   8    2.11    0.22
  -1   0   8    1.99    0.27
   1   0  -8    1.55    0.14
  -1   0   7   -0.02    0.12
   1   0  -7   -0.01    0.06
  -1   0   7   -0.16    0.08
   1   0  -6    8.15    0.45
  -1   0   6    6.76    0.48
  -1   0   6    8.11    0.44
  -1   0   5    0.08    0.06
  -1   0   5   -0.11    0.08
   1   0  -5   -0.04    0.07
  -1   0   4    3.29    0.26
  -1   0   4    3.78    0.23
   1   0  -4    3.94    0.23
  -1   0   3    0.01    0.04
  -1   0   3   -0.02    0.06
  -1   0   3   -0.09    0.06
   1   0  -3   -0.01    0.04
   1   0  -2    0.50    0.05
  -1   0   2    0.51    0.05
  -1   0   2    0.57    0.06
   1   0  -2    0.56    0.06
  -1   0   2    0.67    0.08
   1   0  -1    0.00    0.01
   1   0  -1   -0.01    0.01
  -1   0   1    0.03    0.02
  -1   0   1    0.05    0.02
  -1   0   1   -0.04    0.02
   1   0   0    0.02    0.01
  -1   0  -1    0.09    0.02
   1   0   1    0.03    0.02
   1   0   1    0.14    0.03
   1   0   1    0.08    0.03
  -1   0  -1    0.06    0.02
   1   0   2  122.74    5.39
  -1   0  -2  110.68    5.63
  -1   0  -2  119.66    5.29
   1   0   2  118.45    5.29
   1   0   3   -0.15    0.06
   1   0   3    0.01    0.05
  -1   0  -3   -0.10    0.06
  -1   0  -3    0.09    0.06
  -1   0  -4    7.96    0.43
   1   0   4    7.80    0.45
  -1   0  -4    7.96    0.45
  -1   0  -4    7.97    0.37
   1   0   4    7.80    0.43
  -1   0  -5   -0.11    0.06
   1   0   5   -0.01    0.09
  -1   0  -5    0.05    0.05
  -1   0  -5   -0.09    0.08
   1   0   5    0.04    0.08
  -1   0  -6    0.26    0.11
  -1   0  -6    0.15    0.07
  -1   0  -6    0.17    0.12
   1   0   6    0.35    0.14
   1   0   6    0.23    0.11
  -1   0  -7    0.09    0.11
  -1   0  -7    0.09    0.07
   1   0   7   -0.12    0.12
   1   0   7   -0.08    0.09
  -1   0  -7   -0.07    0.12
   1   0   8   27.57    1.42
   1   0   8   26.74    1.38
  -1   0  -8   29.09    1.46
  -1   0  -8   26.99    1.26
   1   0   9   -0.02    0.12
   1   0   9   -0.09    0.15
  -1   0  -9   -0.06    0.08
  -1   0  -9    0.02    0.15
   1   0  10    0.74    0.20
  -1   0 -10    0.76    0.14
  -1   0 -10    1.03    0.25
   1   0  10    0.60    0.21
   1   0  11   -0.06    0.18
  -1   0 -11   -0.03    0.11
   1   0  11    0.04    0.18
   1   0  12    0.63    0.25
   1   0  12    0.57    0.23
  -1   0 -12    0.27    0.15
   1   0  13   -0.05    0.22
  -1   0 -13   -0.07    0.15
  -1   0 -14   -0.25    0.16
   1   0  14    0.09    0.25
   1   0  15    0.01    0.29
  -1   0 -15    0.15    0.19
  -1   0 -16    3.63    0.37
   1   0  16    3.03    0.50
   1   0  17    0.27    0.36
  -1   0 -17   -0.23    0.22
   1   0  18    0.36    0.40
   1   1 -18   -0.27    0.23
  -1   1  18    0.05    0.36
   1  -1 -18    0.26    0.25
  -1  -1  18   -0.15    0.33
   1   1 -17   -0.13    0.21
  -1   1  17    0.03    0.33
   1  -1 -17    0.38    0.24
  -1  -1  17    0.31    0.32
   1   1 -16    0.26    0.22
  -1   1  16    0.47    0.33
  -1  -1  16   -0.10    0.28
   1  -1 -16    0.37    0.20
  -1   1  15    1.30    0.37
   1   1 -15    1.82    0.28
   1  -1 -15    1.50    0.25
  -1  -1  15    1.22    0.37
   1   1 -14    0.61    0.22
  -1   1  14    1.28    0.34
  -1  -1  14    0.83    0.32
   1  -1 -14    0.65    0.20
   1   1 -13    0.32    0.16
  -1   1  13    0.08    0.21
  -1   1  13    0.20    0.26
  -1  -1  13    0.11    0.21
   1  -1 -13    0.03    0.13
  -1  -1  13    0.03    0.22
   1   1 -12    3.15    0.26
  -1   1  12    2.83    0.40
  -1   1  12    2.28    0.34
   1  -1 -12    2.47    0.23
  -1  -1  12    2.96    0.40
  -1  -1  12    2.69    0.34
   1   1 -11    0.18    0.14
  -1   1  11    0.29    0.21
  -1   1  11    0.25    0.17
   1  -1 -11    0.24    0.11
  -1  -1  11    0.21    0.22
  -1  -1  11    0.12    0.16
  -1   1  10    0.65    0.18
   1   1 -10    0.96    0.16
  -1   1  10    0.84    0.24
  -1  -1  10    0.90    0.23
  -1  -1  10    1.00    0.20
  -1   1   9    1.17    0.20
   1   1  -9    0.60    0.22
   1   1  -9    1.00    0.15
  -1   1   9    1.13    0.24
  -1  -1   9    1.34    0.23
  -1  -1   9    1.05    0.18
  -1   1   8    0.98    0.22
   1   1  -8    0.77    0.13
  -1   1   8    0.83    0.16
   1   1  -8    1.17    0.22
  -1  -1   8    0.54    0.15
  -1  -1   8    0.91    0.20
   1  -1  -8    0.91    0.17
  -1   1   7    9.34    0.59
  -1   1   7    9.75    0.53
   1   1  -7    8.90    0.47
   1   1  -7    9.02    0.59
   1  -1  -7    9.75    0.53
  -1  -1   7   10.02    0.58
  -1  -1   7    8.73    0.58
  -1  -1   7    9.29    0.53
  -1   1   6    9.22    0.57
   1   1  -6    8.87    0.57
  -1   1   6   10.01    0.52
   1   1  -6    9.04    0.46
  -1  -1   6    9.39    0.57
  -1  -1   6    9.48    0.52
  -1  -1   6    9.65    0.56
   1  -1  -6   10.13    0.52
  -1   1   5    9.88    0.51
   1   1  -5    9.54    0.57
  -1   1   5    9.76    0.56
   1   1  -5    9.81    0.47
   1  -1  -5   10.03    0.51
  -1  -1   5    9.86    0.57
  -1  -1   5   10.03    0.52
  -1  -1   5    9.41    0.55
  -1   1   4   15.33    0.80
  -1   1   4   15.92    0.76
   1   1  -4   15.29    0.83
   1   1  -4   15.85    0.72
  -1  -1   4   15.62    0.79
   1  -1  -4   15.58    0.75
  -1  -1   4   15.96    0.76
  -1  -1   4   15.42    0.84
   1   1  -3  323.19   14.77
  -1   1   3  319.12   13.90
  -1   1   3  297.87   14.16
   1   1  -3  316.53   13.58
   1  -1  -3  305.32   13.89
  -1  -1   3  303.48   15.35
  -1  -1   3  310.89   14.16
   1   1  -2    4.85    0.24
   1   1  -2    5.18    0.29
  -1   1   2    5.58    0.25
  -1   1   2    4.23    0.27
   1  -1  -2    4.95    0.25
  -1  -1   2    5.23    0.29
  -1  -1   2    5.20    0.27
  -1  -1   2    4.91    0.29
   1   1  -1   61.44    2.40
  -1   1   1   52.32    2.49
  -1   1   1   49.48    2.49
   1   1  -1   51.08    2.61
   1  -1  -1   55.81    2.49
  -1  -1   1   58.11    2.71
  -1  -1   1   51.25    2.61
   1  -1  -1   53.74    2.46
  -1  -1   1   55.60    2.37
  -1   1   0   73.65    3.43
   1   1   0   67.81    3.45
   1   1   0   73.31    3.13
   1  -1   0   69.43    3.43
   1  -1   0   77.56    3.28
   1  -1   0   72.86    3.58
  -1  -1   0   73.58    3.13
  -1  -1   0   63.61    3.45
  -1   1  -1   12.16    0.62
  -1   1  -1   12.35    0.59
  -1   1  -1   12.43    0.54
   1   1   1   11.09    0.56
   1   1   1   11.42    0.56
   1  -1   1   12.54    0.54
   1  -1   1   11.92    0.56
   1  -1   1   11.99    0.62
   1  -1   1   10.99    0.59
  -1  -1  -1   11.65    0.56
  -1   1  -2    5.76    0.31
  -1   1  -2    5.50    0.27
   1   1   2    5.47    0.29
   1   1   2    5.51    0.31
  -1  -1  -2    5.39    0.29
   1  -1   2    5.51    0.30
   1  -1   2    5.40    0.33
   1  -1   2    5.94    0.30
   1   1   3   13.38    0.67
  -1   1  -3   13.76    0.60
   1   1   3   12.93    0.64
  -1   1  -3   12.54    0.68
   1  -1   3   11.38    0.67
  -1  -1  -3   13.08    0.64
   1  -1   3   13.15    0.66
   1  -1   3   13.73    0.65
   1  -1   3   12.95    0.71
  -1   1  -4    9.68    0.54
   1   1   4    9.91    0.51
   1   1   4    9.14    0.53
  -1   1  -4    9.77    0.46
   1  -1   4    9.71    0.53
   1  -1   4    9.42    0.51
   1  -1   4    8.89    0.56
  -1  -1  -4    9.98    0.50
   1   1   5   18.27    1.01
  -1   1  -5   19.60    1.04
  -1   1  -5   20.68    0.92
   1   1   5   20.63    0.99
   1  -1   5   19.43    1.08
   1  -1   5   19.54    1.01
   1  -1   5   20.78    0.99
  -1  -1  -5   20.78    0.98
   1   1   6    0.01    0.09
  -1   1  -6    0.01    0.07
   1   1   6   -0.04    0.11
  -1   1  -6    0.02    0.11
  -1  -1  -6    0.00    0.08
   1  -1   6    0.00    0.08
   1  -1   6   -0.07    0.10
  -1   1  -7    3.17    0.29
   1   1   7    2.82    0.29
  -1   1  -7    2.76    0.20
   1   1   7    2.54    0.25
   1  -1   7    2.64    0.25
   1  -1   7    2.95    0.29
  -1  -1  -7    3.05    0.26
  -1   1  -8    0.09    0.15
  -1   1  -8    0.16    0.10
   1   1   8    0.19    0.16
   1   1   8    0.03    0.13
   1  -1   8    0.04    0.14
   1  -1   8    0.09    0.13
   1   1   9    0.73    0.18
  -1   1  -9    0.79    0.13
  -1   1  -9    0.45    0.20
   1   1   9    0.61    0.20
   1  -1   9    0.67    0.17
  -1  -1  -9    0.53    0.19
   1  -1   9    0.60    0.20
  -1   1 -10    2.22    0.22
   1   1  10    2.62    0.30
  -1   1 -10    2.71    0.35
   1   1  10    2.61    0.33
  -1  -1 -10    3.09    0.34
  -1  -1 -10    2.44    0.20
   1  -1  10    2.82    0.31
   1  -1  10    2.65    0.33
  -1   1 -11    0.63    0.16
   1   1  11    0.33    0.21
   1   1  11    0.60    0.22
   1  -1  11    0.32    0.21
  -1  -1 -11    0.58    0.14
   1  -1  11    0.57    0.20
   1   1  12   -0.27    0.18
  -1   1 -12    0.09    0.14
   1   1  12    0.12    0.21
   1  -1  12   -0.01    0.18
  -1  -1 -12   -0.10    0.11
   1  -1  12   -0.13    0.19
  -1   1 -13   -0.11    0.16
   1   1  13   -0.02    0.22
  -1  -1 -13    0.05    0.14
   1  -1  13   -0.09    0.22
  -1   1 -14    0.63    0.22
   1   1  14    0.72    0.29
  -1  -1 -14    0.67    0.19
   1  -1  14    0.25    0.28
  -1   1 -15    0.08    0.20
   1   1  15   -0.01    0.30
  -1  -1 -15   -0.03    0.18
   1  -1  15   -0.35    0.23
  -1   1 -16   -0.03    0.20
   1   1  16    0.00    0.33
  -1  -1 -16    0.42    0.22
   1  -1  16    0.29    0.32
  -1   1 -17   -0.09    0.22
   1   1  17    0.01    0.35
  -1  -1 -17    0.12    0.24
   1  -1  17   -0.05    0.32
   1   1  18    0.10    0.42
   1  -1  18   -0.11    0.34
  -1   2  18    0.25    0.42
   1  -2 -18    0.21    0.24
  -1  -2  18    0.07    0.33
   1   2 -17    0.02    0.23
  -1   2  17   -0.08    0.33
  -1  -2  17    0.07    0.30
   1  -2 -17    0.08    0.20
   1   2 -16    0.46    0.24
  -1   2  16    0.33    0.34
  -1  -2  16    0.30    0.30
   1  -2 -16    0.14    0.19
   1   2 -15    0.07    0.20
  -1   2  15   -0.41    0.25
   1  -2 -15   -0.04    0.16
  -1  -2  15   -0.14    0.24
  -1   2  14    1.55    0.38
   1   2 -14    2.62    0.31
  -1  -2  14    1.89    0.40
   1  -2 -14    2.30    0.24
  -1   2  13    0.23    0.25
  -1   2  13    0.87    0.30
   1   2 -13    0.57    0.21
  -1  -2  13    0.54    0.24
   1  -2 -13    0.49    0.14
  -1  -2  13    0.33    0.28
   1   2 -12    0.21    0.16
  -1   2  12   -0.11    0.21
  -1   2  12    0.25    0.23
  -1  -2  12    0.31    0.25
  -1  -2  12   -0.06    0.16
  -1   2  11    0.49    0.25
  -1   2  11    0.87    0.22
   1   2 -11    0.86    0.18
  -1  -2  11    0.77    0.25
  -1  -2  11    0.93    0.21
  -1   2  10    4.05    0.43
   1   2 -10    3.84    0.29
  -1   2  10    4.49    0.36
  -1  -2  10    4.33    0.36
  -1  -2  10    4.26    0.41
   1   2  -9   -0.08    0.10
  -1   2   9   -0.07    0.11
   1   2  -9    0.02    0.17
  -1   2   9    0.20    0.17
  -1  -2   9   -0.13    0.16
  -1  -2   9    0.08    0.14
  -1  -2   9    0.05    0.12
  -1   2   8    2.18    0.23
  -1   2   8    1.92    0.28
   1   2  -8    2.40    0.29
   1   2  -8    1.80    0.18
  -1  -2   8    2.24    0.27
  -1  -2   8    2.32    0.27
  -1  -2   8    1.72    0.23
   1  -2  -8    2.15    0.23
  -1   2   7   13.39    0.78
   1   2  -7   13.16    0.80
   1   2  -7   14.07    0.66
  -1   2   7   13.46    0.71
  -1  -2   7   13.34    0.76
  -1  -2   7   13.70    0.80
  -1  -2   7   13.68    0.73
   1  -2  -7   13.41    0.71
  -1   2   6   12.77    0.72
   1   2  -6   13.21    0.61
   1   2  -6   12.61    0.73
  -1   2   6   12.49    0.66
  -1  -2   6   12.36    0.67
   1  -2  -6   11.79    0.65
  -1  -2   6   12.97    0.70
  -1  -2   6   12.42    0.73
   1   2  -5   15.95    0.74
   1   2  -5   16.71    0.87
  -1   2   5   15.49    0.78
  -1   2   5   14.98    0.84
   1  -2  -5   15.58    0.78
  -1  -2   5   15.28    0.87
  -1  -2   5   16.58    0.82
   1   2  -4   80.17    3.55
  -1   2   4   72.51    3.74
   1   2  -4   87.58    3.91
  -1   2   4   77.55    3.65
  -1  -2   4   77.84    4.04
  -1  -2   4   85.49    3.91
  -1  -2   4   85.35    3.73
   1  -2  -4   78.62    3.64
  -1   2   3  470.51   21.40
  -1   2   3  447.16   21.81
   1   2  -3  509.66   22.75
   1   2  -3  483.96   20.92
   1  -2  -3  452.08   21.39
  -1  -2   3  491.50   21.81
  -1  -2   3  468.79   23.64
  -1  -2   3  512.98   22.76
   1   2  -2    4.42    0.23
  -1   2   2    3.69    0.26
  -1   2   2    4.39    0.24
   1   2  -2    4.51    0.28
  -1  -2   2    4.87    0.28
  -1  -2   2    4.59    0.25
  -1  -2   2    4.41    0.28
   1   2  -1   46.54    2.33
   1   2  -1   48.67    2.11
   1  -2  -1   48.67    2.22
  -1  -2   1   47.11    2.33
  -1  -2   1   50.51    2.41
   1   2   0    1.07    0.07
  -1   2   0    1.18    0.09
  -1   2   0    1.08    0.09
   1   2   0    0.99    0.09
   1  -2   0    1.12    0.09
   1  -2   0    1.03    0.09
  -1  -2   0    1.11    0.08
  -1  -2   0    0.86    0.08
   1  -2   0    1.38    0.08
   1   2   1    2.99    0.17
  -1   2  -1    3.13    0.18
  -1  -2  -1    2.90    0.17
  -1  -2  -1    2.64    0.17
   1  -2   1    2.93    0.16
   1  -2   1    2.69    0.19
   1  -2   1    2.94    0.16
   1  -2   1    3.15    0.18
  -1   2  -2   19.37    0.90
  -1   2  -2   21.26    1.00
   1   2   2   19.32    0.96
   1   2   2   19.03    0.94
   1  -2   2   19.66    1.04
  -1  -2  -2   19.20    0.93
   1  -2   2   20.54    0.95
   1  -2   2   21.01    1.00
  -1   2  -3    9.52    0.47
   1   2   3    9.49    0.53
   1   2   3    9.77    0.50
  -1   2  -3   10.53    0.55
   1  -2   3   10.23    0.55
   1  -2   3   10.46    0.52
   1  -2   3    9.15    0.56
  -1  -2  -3    9.51    0.50
  -1   2  -4   58.97    2.60
   1   2   4   58.70    2.69
   1   2   4   56.11    2.75
  -1   2  -4   61.57    2.87
   1  -2   4   57.46    2.97
   1  -2   4   59.19    2.74
  -1  -2  -4   57.58    2.69
   1  -2   4   57.55    2.70
   1  -2   4   61.26    2.87
   1   2   5   15.93    0.81
  -1   2  -5   16.42    0.75
   1   2   5   15.14    0.84
  -1   2  -5   16.03    0.87
   1  -2   5   15.80    0.83
   1  -2   5   15.92    0.81
  -1  -2  -5   16.17    0.81
   1  -2   5   15.96    0.87
   1  -2   5   16.06    0.90
  -1   2  -6   37.55    1.96
   1   2   6   38.96    1.84
  -1   2  -6   38.95    1.76
   1   2   6   38.90    1.90
   1  -2   6   39.33    1.85
  -1  -2  -6   39.20    1.84
   1  -2   6   38.73    2.04
   1  -2   6   39.40    1.88
   1   2   7    2.95    0.30
   1   2   7    2.45    0.25
  -1   2  -7    2.69    0.29
  -1   2  -7    2.32    0.19
   1  -2   7    2.49    0.24
   1  -2   7    2.68    0.29
  -1  -2  -7    2.38    0.24
   1  -2   7    2.62    0.27
  -1   2  -8    6.75    0.49
   1   2   8    6.53    0.44
  -1   2  -8    6.60    0.37
   1   2   8    5.69    0.46
   1  -2   8    6.53    0.47
   1  -2   8    6.31    0.44
   1   2   9    0.00    0.13
  -1   2  -9    0.23    0.12
  -1   2  -9    0.29    0.18
   1   2   9   -0.05    0.15
   1  -2   9    0.19    0.13
   1  -2   9    0.49    0.18
   1   2  10   -0.17    0.14
  -1   2 -10   -0.03    0.13
   1   2  10    0.10    0.19
   1  -2  10    0.19    0.19
   1  -2  10    0.06    0.14
   1   2  11    0.28    0.21
   1   2  11    0.09    0.21
  -1   2 -11    0.44    0.16
   1  -2  11    0.39    0.20
   1  -2  11    0.35    0.23
   1   2  12   -0.12    0.20
  -1   2 -12   -0.21    0.14
   1   2  12   -0.53    0.16
   1  -2  12   -0.22    0.20
  -1  -2 -12   -0.10    0.11
   1  -2  12    0.29    0.22
  -1   2 -13   -0.18    0.16
   1   2  13    0.17    0.24
   1  -2  13   -0.02    0.22
  -1  -2 -13   -0.32    0.12
   1   2  14    1.39    0.37
  -1   2 -14    1.58    0.27
   1  -2  14    1.82    0.37
  -1  -2 -14    1.60    0.22
  -1   2 -15    0.03    0.20
   1   2  15    0.12    0.31
  -1  -2 -15   -0.15    0.16
   1  -2  15   -0.09    0.27
  -1   2 -16    0.13    0.22
   1   2  16    0.06    0.32
  -1  -2 -16   -0.18    0.17
   1  -2  16    0.58    0.34
  -1   2 -17    0.10    0.24
   1   2  17   -0.26    0.32
  -1  -2 -17    0.03    0.22
   1  -2  17   -0.15    0.33
   1   2  18    0.62    0.43
   1  -2  18   -0.15    0.32
  -1   3  18    0.29    0.43
   1  -3 -18   -0.06    0.23
  -1  -3  18   -0.06    0.34
  -1   3  17    0.17    0.35
   1   3 -17   -0.06    0.24
  -1  -3  17    0.05    0.30
   1  -3 -17    0.10    0.20
   1   3 -16    0.64    0.25
  -1   3  16    0.09    0.32
  -1  -3  16    0.14    0.30
   1  -3 -16    0.26    0.18
   1   3 -15    0.13    0.21
  -1   3  15   -0.02    0.30
  -1  -3  15    0.34    0.31
   1  -3 -15    0.32    0.16
   1   3 -14    0.51    0.23
  -1   3  14    0.33    0.32
  -1  -3  14    0.29    0.30
   1  -3 -14    0.69    0.16
  -1   3  13    2.29    0.36
   1   3 -13    2.61    0.30
  -1   3  13    3.22    0.44
  -1  -3  13    1.87    0.33
  -1  -3  13    2.34    0.41
   1   3 -12    5.44    0.40
  -1   3  12    5.91    0.50
  -1   3  12    5.93    0.55
  -1  -3  12    6.19    0.55
  -1  -3  12    5.56    0.47
  -1   3  11    2.84    0.34
  -1   3  11    3.04    0.41
   1   3 -11    3.10    0.28
  -1  -3  11    3.39    0.33
  -1  -3  11    3.11    0.39
  -1   3  10    1.45    0.24
  -1   3  10    1.20    0.28
   1   3 -10    1.40    0.21
  -1  -3  10    1.10    0.22
  -1  -3  10    1.76    0.27
  -1  -3  10    1.29    0.27
  -1   3   9    3.48    0.39
  -1   3   9    3.89    0.32
   1   3  -9    3.87    0.28
  -1  -3   9    3.26    0.37
  -1  -3   9    3.25    0.31
  -1  -3   9    4.33    0.37
   1   3  -8    2.36    0.22
   1   3  -8    2.57    0.32
  -1   3   8    2.34    0.25
  -1   3   8    2.91    0.33
   1  -3  -8    2.43    0.24
  -1  -3   8    2.66    0.30
  -1  -3   8    2.50    0.29
  -1  -3   8    2.24    0.25
   1   3  -7    0.93    0.14
   1   3  -7    0.54    0.18
  -1   3   7    0.95    0.22
  -1   3   7    0.90    0.15
  -1  -3   7    0.75    0.18
  -1  -3   7    0.65    0.15
  -1  -3   7    0.87    0.20
   1  -3  -7    0.78    0.14
   1   3  -6    0.19    0.09
  -1   3   6    0.06    0.09
   1   3  -6    0.14    0.12
  -1   3   6   -0.03    0.12
   1  -3  -6    0.15    0.10
  -1  -3   6    0.11    0.13
  -1  -3   6    0.18    0.12
   1   3  -5    2.19    0.24
   1   3  -5    1.84    0.16
  -1   3   5    1.93    0.18
  -1   3   5    2.24    0.24
   1  -3  -5    2.04    0.18
  -1  -3   5    2.04    0.23
  -1  -3   5    2.11    0.23
  -1  -3   5    1.87    0.20
  -1   3   4   35.19    1.77
   1   3  -4   37.95    1.72
   1   3  -4   41.99    1.93
  -1   3   4   36.38    1.83
  -1  -3   4   40.05    1.81
   1  -3  -4   36.05    1.76
  -1  -3   4   42.10    1.93
  -1  -3   4   37.19    1.97
  -1   3   3  125.79    6.04
  -1   3   3  119.97    5.91
   1   3  -3  145.63    6.32
   1   3  -3  137.69    5.78
   1  -3  -3  124.87    5.91
  -1  -3   3  122.42    6.53
  -1  -3   3  137.34    6.03
  -1  -3   3  139.92    6.32
   1   3  -2    4.87    0.32
  -1   3   2    4.55    0.29
  -1  -3   2    5.02    0.27
   1  -3  -2    5.64    0.28
  -1  -3   2    5.08    0.32
  -1  -3   2    4.52    0.33
   1   3  -1   78.32    3.30
   1   3  -1   77.11    3.64
   1  -3  -1   76.91    3.47
   1  -3  -1   77.50    3.63
  -1  -3   1   76.15    3.77
   1  -3  -1   74.57    3.76
  -1  -3   1   69.93    3.64
  -1   3   0    0.47    0.07
   1   3   0    0.53    0.07
   1   3   0    0.44    0.06
   1  -3   0    0.54    0.05
  -1  -3   0    0.38    0.08
  -1  -3   0    0.28    0.06
  -1  -3   0    0.45    0.06
   1  -3   0    0.52    0.08
   1  -3   0    0.47    0.08
   1   3   1   11.48    0.55
   1   3   1   13.28    0.60
   1   3   1   11.96    0.62
  -1   3  -1   12.73    0.64
  -1   3  -1   12.66    0.56
   1  -3   1   12.81    0.57
   1  -3   1   13.13    0.65
   1  -3   1   11.43    0.66
  -1  -3  -1   11.56    0.55
   1  -3   1   13.22    0.59
  -1  -3  -1   11.70    0.62
  -1   3  -2   38.24    1.77
   1   3   2   34.67    1.66
   1  -3   2   33.78    1.83
   1  -3   2   37.88    1.77
   1  -3   2   37.14    1.67
  -1  -3  -2   35.95    1.74
  -1  -3  -2   33.86    1.65
  -1   3  -3   25.57    1.20
   1   3   3   22.01    1.11
   1   3   3   22.65    1.15
  -1   3  -3   23.69    1.07
   1  -3   3   22.16    1.24
  -1  -3  -3   21.75    1.11
   1  -3   3   25.45    1.13
   1  -3   3   24.91    1.21
  -1   3  -4   95.07    4.18
   1   3   4   92.71    4.30
   1   3   4   92.79    4.40
  -1   3  -4  104.19    4.59
  -1  -3  -4   89.43    4.29
   1  -3   4   91.51    4.76
   1  -3   4   96.52    4.59
   1  -3   4   96.54    4.37
  -1   3  -5    8.85    0.44
   1   3   5    8.64    0.49
   1   3   5    7.61    0.51
  -1   3  -5    9.04    0.54
  -1  -3  -5    8.36    0.48
   1  -3   5    8.87    0.54
   1  -3   5    8.14    0.55
   1  -3   5    9.11    0.50
  -1   3  -6    3.12    0.31
   1   3   6    3.45    0.27
   1   3   6    3.32    0.30
  -1   3  -6    3.06    0.22
   1  -3   6    3.15    0.27
  -1  -3  -6    3.04    0.27
   1  -3   6    3.16    0.28
   1  -3   6    3.11    0.30
   1  -3   6    2.79    0.31
  -1   3  -7   -0.02    0.12
   1   3   7    0.10    0.12
   1   3   7    0.31    0.16
  -1   3  -7    0.21    0.10
   1  -3   7    0.14    0.14
   1  -3   7    0.13    0.13
  -1  -3  -7    0.18    0.12
   1  -3   7    0.42    0.17
   1   3   8   -0.06    0.15
  -1   3  -8    0.12    0.10
  -1   3  -8    0.11    0.15
   1   3   8    0.14    0.13
   1  -3   8   -0.04    0.16
   1  -3   8    0.10    0.13
   1  -3   8   -0.13    0.13
   1   3   9    3.36    0.32
   1   3   9    3.43    0.37
  -1   3  -9    3.45    0.27
   1  -3   9    3.16    0.34
   1  -3   9    3.37    0.38
   1  -3   9    3.32    0.32
   1   3  10    8.88    0.58
  -1   3 -10    8.63    0.49
   1   3  10    7.95    0.61
   1  -3  10    8.34    0.57
   1  -3  10    8.13    0.59
   1   3  11    3.53    0.43
  -1   3 -11    3.32    0.30
   1   3  11    3.46    0.40
   1  -3  11    3.91    0.43
   1  -3  11    3.80    0.37
  -1   3 -12   -0.16    0.16
   1   3  12   -0.16    0.22
   1   3  12   -0.02    0.23
   1  -3  12    0.17    0.20
   1  -3  12   -0.19    0.21
  -1   3 -13   -0.13    0.17
   1   3  13    0.48    0.28
   1  -3  13   -0.11    0.22
  -1   3 -14    1.25    0.26
   1   3  14    1.58    0.40
   1  -3  14    1.46    0.35
  -1  -3 -14    1.26    0.19
  -1   3 -15   -0.01    0.18
   1   3  15   -0.22    0.28
  -1  -3 -15    0.07    0.15
   1  -3  15   -0.05    0.26
  -1   3 -16    0.17    0.22
   1   3  16   -0.48    0.31
  -1  -3 -16    0.16    0.18
   1  -3  16    0.02    0.30
   1   3  17   -0.12    0.35
  -1   3 -17    0.09    0.24
  -1  -3 -17   -0.05    0.19
   1  -3  17   -0.28    0.31
   1   3  18    0.05    0.42
   1  -3  18    0.05    0.35
  -1   4  18   -0.26    0.39
   1  -4 -18   -0.25    0.19
  -1  -4  18   -0.25    0.33
   1   4 -17    0.25    0.24
  -1   4  17   -0.11    0.32
  -1  -4  17    0.04    0.31
   1  -4 -17   -0.08    0.17
  -1   4  16   -0.11    0.31
   1   4 -16   -0.10    0.20
   1  -4 -16    0.09    0.15
  -1  -4  16   -0.46    0.27
  -1   4  15    0.71    0.36
   1   4 -15    0.84    0.26
  -1  -4  15    0.60    0.32
  -1   4  14    0.11    0.30
   1   4 -14    0.27    0.21
  -1  -4  14   -0.39    0.23
  -1   4  13    3.37    0.49
   1   4 -13    3.99    0.36
  -1   4  13    4.14    0.45
  -1  -4  13    4.08    0.49
  -1   4  12   -0.11    0.21
   1   4 -12   -0.18    0.17
  -1   4  12   -0.10    0.25
  -1  -4  12   -0.03    0.19
  -1  -4  12   -0.08    0.24
  -1  -4  12   -0.07    0.26
  -1   4  11    4.48    0.48
  -1   4  11    4.10    0.40
   1   4 -11    4.39    0.35
  -1  -4  11    4.96    0.47
  -1  -4  11    3.93    0.39
  -1  -4  11    3.62    0.47
  -1   4  10   -0.11    0.15
   1   4 -10   -0.26    0.13
  -1   4  10   -0.01    0.20
  -1  -4  10    0.17    0.21
  -1  -4  10    0.05    0.15
  -1  -4  10    0.04    0.18
  -1   4   9    4.38    0.36
   1   4  -9    5.06    0.34
  -1   4   9    4.33    0.44
  -1  -4   9    4.65    0.38
  -1  -4   9    5.03    0.44
  -1  -4   9    5.02    0.41
  -1   4   8    2.07    0.30
   1   4  -8    2.09    0.23
  -1   4   8    1.91    0.24
   1  -4  -8    2.13    0.23
  -1  -4   8    2.25    0.30
  -1  -4   8    2.40    0.27
  -1   4   7    3.06    0.26
   1   4  -7    3.08    0.24
  -1   4   7    3.02    0.32
   1   4  -7    3.20    0.35
  -1  -4   7    3.06    0.29
  -1  -4   7    3.30    0.33
  -1  -4   7    3.06    0.31
   1  -4  -7    2.78    0.26
  -1   4   6    4.62    0.35
   1   4  -6    6.08    0.34
   1   4  -6    5.74    0.45
  -1   4   6    5.36    0.42
  -1  -4   6    5.91    0.43
   1  -4  -6    5.21    0.37
  -1  -4   6    5.47    0.39
  -1  -4   6    6.50    0.44
  -1   4   5    8.93    0.58
   1   4  -5   10.17    0.51
   1   4  -5   11.49    0.63
  -1   4   5    9.22    0.53
  -1  -4   5    9.55    0.61
   1  -4  -5    9.37    0.53
  -1  -4   5   10.39    0.55
  -1  -4   5   10.71    0.62
   1   4  -4    0.30    0.11
  -1   4   4    0.20    0.08
  -1   4   4    0.39    0.12
   1   4  -4    0.24    0.09
  -1  -4   4    0.37    0.13
   1  -4  -4    0.29    0.09
  -1  -4   4    0.50    0.11
  -1  -4   4    0.60    0.15
   1   4  -3   12.99    0.68
  -1   4   3   11.00    0.62
  -1  -4   3   11.43    0.67
  -1  -4   3   12.47    0.59
  -1  -4   3   12.50    0.67
   1  -4  -3   11.08    0.59
   1   4  -2    3.15    0.25
  -1  -4   2    3.06    0.26
   1  -4  -2    3.58    0.23
  -1  -4   2    3.35    0.19
  -1  -4   2    3.18    0.24
   1   4  -1    8.61    0.51
  -1   4   1    9.32    0.51
  -1   4   1    9.51    0.47
   1   4  -1    9.34    0.46
   1  -4  -1   10.11    0.52
   1  -4  -1    9.68    0.47
   1  -4  -1    9.26    0.52
  -1  -4   1    9.71    0.54
  -1  -4   1    9.39    0.52
   1   4   0    0.33    0.08
  -1   4   0    0.38    0.08
   1   4   0    0.15    0.05
  -1  -4   0    0.28    0.09
   1  -4   0    0.34    0.08
   1  -4   0    0.31    0.10
  -1  -4   0    0.29    0.07
   1   4   1   15.60    0.67
   1   4   1   13.14    0.70
  -1   4  -1   13.91    0.72
   1   4   1   12.88    0.62
   1  -4   1   13.42    0.75
  -1  -4  -1   13.26    0.63
   1  -4   1   14.22    0.73
  -1  -4  -1   13.02    0.71
   1  -4   1   14.78    0.66
  -1   4  -2   81.20    3.65
   1   4   2   74.25    3.48
  -1   4  -2   79.46    3.32
   1  -4   2   77.70    3.65
   1  -4   2   73.42    3.78
  -1  -4  -2   72.18    3.27
   1  -4   2   76.79    3.46
  -1  -4  -2   74.08    3.62
  -1  -4  -2   69.86    3.42
  -1   4  -3   49.15    2.24
  -1   4  -3   53.99    2.48
   1   4   3   51.80    2.37
   1   4   3   46.22    2.32
  -1  -4  -3   47.70    2.31
   1  -4   3   49.44    2.57
  -1  -4  -3   50.20    2.44
   1  -4   3   51.97    2.34
   1  -4   3   52.90    2.49
  -1   4  -4    5.72    0.38
   1   4   4    5.51    0.35
   1   4   4    5.42    0.37
  -1   4  -4    5.56    0.32
   1  -4   4    5.09    0.40
   1  -4   4    6.09    0.35
   1  -4   4    6.03    0.39
  -1  -4  -4    5.23    0.34
   1   4   5    3.72    0.28
  -1   4  -5    4.08    0.33
  -1   4  -5    3.54    0.25
   1   4   5    3.30    0.30
   1  -4   5    4.06    0.34
  -1  -4  -5    3.39    0.28
   1  -4   5    3.74    0.28
   1  -4   5    3.28    0.31
  -1   4  -6   24.05    1.25
   1   4   6   22.33    1.15
   1   4   6   22.14    1.18
  -1   4  -6   23.02    1.08
   1  -4   6   24.76    1.17
  -1  -4  -6   22.02    1.14
   1  -4   6   22.39    1.24
   1  -4   6   22.58    1.28
   1   4   7   -0.03    0.12
  -1   4  -7    0.14    0.15
   1   4   7    0.00    0.14
  -1   4  -7    0.12    0.10
  -1  -4  -7    0.09    0.12
   1  -4   7    0.05    0.14
   1  -4   7   -0.10    0.14
   1  -4   7    0.08    0.13
   1  -4   7    0.19    0.17
  -1   4  -8    1.54    0.27
   1   4   8    1.14    0.20
   1   4   8    1.17    0.24
  -1   4  -8    1.18    0.17
   1  -4   8    1.19    0.25
   1  -4   8    1.39    0.22
   1  -4   8    1.28    0.22
   1   4   9   -0.12    0.14
   1   4   9   -0.13    0.18
  -1   4  -9    0.11    0.12
   1  -4   9   -0.10    0.18
   1  -4   9   -0.03    0.15
   1  -4   9    0.13    0.14
   1   4  10    0.57    0.25
  -1   4 -10    0.45    0.17
   1   4  10    0.35    0.20
   1  -4  10    0.73    0.28
   1  -4  10    0.51    0.19
   1  -4  10    0.29    0.21
  -1   4 -11    6.39    0.42
   1   4  11    5.91    0.50
   1   4  11    6.85    0.58
   1  -4  11    6.02    0.55
   1  -4  11    6.36    0.50
   1  -4  11    5.46    0.59
   1   4  12   -0.02    0.22
   1   4  12    0.18    0.27
  -1   4 -12    0.22    0.19
   1  -4  12    0.56    0.23
   1  -4  12    0.07    0.23
  -1   4 -13    2.58    0.31
   1   4  13    2.94    0.46
   1  -4  13    2.26    0.40
   1   4  14    0.19    0.30
  -1   4 -14    0.38    0.20
   1  -4  14    0.11    0.26
  -1   4 -15    0.23    0.21
   1   4  15   -0.21    0.30
   1  -4  15    0.49    0.31
  -1  -4 -15    0.18    0.15
  -1   4 -16    0.09    0.23
   1   4  16    0.05    0.35
  -1  -4 -16    0.33    0.18
   1  -4  16    0.09    0.29
  -1   4 -17   -0.04    0.23
   1   4  17    0.07    0.38
   1  -4  17   -0.08    0.31
  -1  -4 -17    0.04    0.19
  -1   5  18   -0.38    0.38
  -1  -5  18   -0.30    0.33
   1   5 -17   -0.23    0.21
  -1   5  17    0.14    0.39
  -1  -5  17    0.21    0.34
  -1   5  16    0.01    0.35
   1   5 -16   -0.14    0.21
  -1  -5  16   -0.24    0.29
  -1   5  15   -0.24    0.31
   1   5 -15   -0.14    0.20
  -1  -5  15   -0.18    0.28
  -1   5  14    0.07    0.30
   1   5 -14   -0.11    0.19
  -1  -5  14    0.12    0.26
   1   5 -13   -0.29    0.18
  -1   5  13   -0.18    0.21
  -1   5  13   -0.24    0.26
  -1  -5  13   -0.16    0.25
  -1  -5  13    0.55    0.30
  -1   5  12    3.33    0.47
   1   5 -12    3.27    0.35
  -1   5  12    2.65    0.37
  -1  -5  12    2.90    0.44
  -1  -5  12    3.01    0.38
  -1  -5  12    2.69    0.41
  -1   5  11    3.76    0.41
   1   5 -11    4.21    0.36
  -1   5  11    4.07    0.49
  -1  -5  11    4.30    0.41
  -1  -5  11    4.87    0.48
  -1  -5  11    4.40    0.51
   1   5 -10    7.26    0.44
  -1   5  10    6.48    0.49
  -1   5  10    5.85    0.56
  -1  -5  10    6.71    0.52
  -1  -5  10    6.35    0.56
  -1  -5  10    6.43    0.49
  -1   5   9    1.77    0.26
  -1   5   9    2.31    0.34
   1   5  -9    2.48    0.26
  -1  -5   9    2.64    0.35
  -1  -5   9    2.16    0.29
  -1   5   8    1.47    0.27
   1   5  -8    1.70    0.21
  -1   5   8    0.93    0.19
  -1  -5   8    1.29    0.22
  -1  -5   8    1.35    0.27
  -1  -5   8    1.50    0.26
  -1   5   7    9.56    0.66
  -1   5   7   10.22    0.60
   1   5  -7   11.19    0.58
  -1  -5   7   10.69    0.70
  -1  -5   7   10.96    0.63
  -1  -5   7   11.43    0.71
   1  -5  -7   10.22    0.59
   1   5  -6    0.30    0.12
  -1   5   6    0.33    0.17
   1   5  -6    0.10    0.16
  -1   5   6    0.39    0.13
   1  -5  -6    0.09    0.10
  -1  -5   6    0.30    0.14
  -1  -5   6    0.29    0.17
  -1  -5   6    0.11    0.16
   1   5  -5  205.33    9.10
  -1   5   5  179.09    8.51
   1   5  -5  192.29    8.31
  -1   5   5  185.12    8.70
  -1  -5   5  194.62    8.66
  -1  -5   5  180.59    9.41
   1  -5  -5  183.29    8.50
  -1  -5   5  193.07    9.09
   1   5  -4   19.16    0.91
  -1   5   4   18.73    0.99
   1   5  -4   21.96    1.07
   1  -5  -4   18.39    0.94
  -1  -5   4   18.74    0.95
  -1  -5   4   20.75    1.07
  -1  -5   4   18.61    1.06
   1   5  -3   12.89    0.70
  -1   5   3   11.17    0.64
  -1  -5   3   12.71    0.61
   1  -5  -3   12.52    0.67
  -1  -5   3   12.47    0.71
  -1  -5   3   12.32    0.71
   1  -5  -3   12.34    0.63
   1   5  -2    0.15    0.08
  -1   5   2   -0.09    0.06
  -1  -5   2    0.02    0.05
  -1  -5   2    0.00    0.10
  -1  -5   2   -0.01    0.07
   1  -5  -2    0.11    0.08
   1  -5  -2    0.11    0.07
   1   5  -1    1.63    0.16
  -1   5   1    1.33    0.11
  -1   5   1    1.70    0.15
   1   5  -1    1.28    0.13
  -1  -5   1    2.01    0.18
  -1  -5   1    1.64    0.18
   1  -5  -1    1.47    0.16
   1  -5  -1    1.61    0.12
   1  -5  -1    1.53    0.16
  -1   5   0    4.80    0.32
   1   5   0    5.54    0.32
   1   5   0    5.01    0.28
   1  -5   0    5.67    0.27
   1  -5   0    5.32    0.34
  -1  -5   0    4.69    0.32
  -1  -5   0    5.17    0.34
   1  -5   0    5.08    0.33
   1   5   1    2.22    0.16
   1   5   1    2.23    0.18
   1   5   1    2.12    0.14
  -1   5  -1    2.46    0.19
   1  -5   1    2.30    0.22
   1  -5   1    2.55    0.15
   1  -5   1    2.09    0.19
  -1  -5  -1    2.16    0.15
  -1  -5  -1    2.21    0.18
   1   5   2    4.41    0.28
  -1   5  -2    4.72    0.31
   1  -5   2    3.98    0.32
  -1  -5  -2    3.90    0.22
  -1  -5  -2    3.78    0.28
   1  -5   2    4.65    0.25
   1  -5   2    4.72    0.31
  -1   5  -3    2.28    0.17
  -1   5  -3    2.32    0.23
   1  -5   3    2.38    0.23
  -1  -5  -3    2.26    0.14
   1  -5   3    2.44    0.26
  -1  -5  -3    2.43    0.20
   1  -5   3    2.46    0.19
  -1  -5  -3    2.53    0.20
  -1   5  -4   32.50    1.56
  -1   5  -4   29.99    1.38
   1   5   4   29.52    1.48
   1  -5   4   29.42    1.56
  -1  -5  -4   29.53    1.50
   1  -5   4   31.00    1.45
   1  -5   4   28.53    1.60
  -1  -5  -4   30.39    1.44
   1   5   5    4.65    0.36
  -1   5  -5    5.53    0.35
   1   5   5    5.46    0.41
  -1   5  -5    5.63    0.44
   1  -5   5    5.96    0.39
   1  -5   5    7.38    0.47
  -1  -5  -5    4.83    0.37
   1  -5   5    5.63    0.44
   1   5   6    2.54    0.28
  -1   5  -6    2.32    0.29
  -1   5  -6    2.17    0.21
   1   5   6    2.00    0.24
   1  -5   6    2.28    0.30
  -1  -5  -6    2.20    0.24
   1  -5   6    2.34    0.25
   1  -5   6    2.16    0.29
  -1   5  -7   -0.05    0.15
   1   5   7    0.04    0.15
  -1   5  -7   -0.02    0.11
   1   5   7   -0.03    0.12
   1  -5   7    0.14    0.17
   1  -5   7   -0.10    0.13
   1  -5   7    0.09    0.19
  -1   5  -8    1.20    0.19
   1   5   8    0.86    0.20
   1   5   8    0.59    0.22
   1  -5   8    1.25    0.22
   1  -5   8    0.98    0.25
   1  -5   8    1.15    0.25
   1  -5   8    0.97    0.21
   1   5   9    2.54    0.35
  -1   5  -9    2.48    0.26
   1   5   9    2.35    0.30
   1  -5   9    2.44    0.35
   1  -5   9    2.35    0.31
   1  -5   9    2.58    0.30
   1   5  10   -0.16    0.20
   1   5  10    0.02    0.23
  -1   5 -10    0.08    0.18
   1  -5  10   -0.43    0.26
   1  -5  10    0.37    0.22
   1  -5  10   -0.04    0.18
  -1   5 -11    0.03    0.19
   1   5  11   -0.26    0.21
   1   5  11    0.25    0.28
   1  -5  11    0.07    0.23
   1  -5  11    0.34    0.22
   1  -5  11    0.06    0.28
   1   5  12    2.08    0.36
   1   5  12    3.25    0.47
  -1   5 -12    3.12    0.34
   1  -5  12    2.62    0.42
   1  -5  12    2.34    0.39
   1   5  13    1.11    0.38
  -1   5 -13    2.32    0.31
   1  -5  13    1.77    0.36
  -1   5 -14   -0.03    0.18
   1   5  14   -0.42    0.28
   1  -5  14   -0.02    0.24
  -1   5 -15   -0.02    0.19
   1   5  15    0.22    0.35
   1  -5  15   -0.11    0.27
  -1   5 -16    0.35    0.24
   1   5  16    0.14    0.38
   1  -5  16    0.19    0.31
  -1   5 -17   -0.02    0.24
   1   5  17   -0.02    0.38
   1  -5  17   -0.25    0.32
  -1   6  17   -0.13    0.39
   1   6 -17    0.20    0.25
  -1  -6  17   -0.18    0.33
  -1   6  16    0.14    0.37
   1   6 -16   -0.10    0.22
  -1  -6  16   -0.03    0.30
   1   6 -15   -0.11    0.19
  -1   6  15   -0.06    0.33
  -1  -6  15   -0.32    0.28
   1   6 -14    0.72    0.24
  -1   6  14    0.66    0.35
  -1  -6  14    1.11    0.34
  -1  -6  14    0.31    0.29
   1   6 -13   -0.13    0.18
  -1   6  13    0.18    0.23
  -1   6  13   -0.18    0.29
  -1  -6  13    0.03    0.26
  -1  -6  13   -0.10    0.26
   1   6 -12    3.43    0.35
  -1   6  12    2.37    0.44
  -1   6  12    2.31    0.37
  -1  -6  12    3.00    0.44
  -1  -6  12    3.40    0.43
  -1   6  11    3.26    0.46
   1   6 -11    3.67    0.34
  -1   6  11    3.57    0.40
  -1  -6  11    3.04    0.46
  -1  -6  11    3.34    0.42
  -1  -6  11    2.84    0.37
  -1   6  10    3.72    0.46
  -1   6  10    2.93    0.36
   1   6 -10    3.59    0.32
  -1  -6  10    3.67    0.40
  -1  -6  10    3.96    0.47
  -1  -6  10    3.45    0.38
   1   6  -9    5.85    0.39
  -1   6   9    5.17    0.43
  -1   6   9    5.53    0.51
  -1  -6   9    6.06    0.46
  -1  -6   9    5.50    0.52
  -1  -6   9    6.21    0.53
  -1   6   8    3.99    0.35
  -1   6   8    3.92    0.42
   1   6  -8    4.12    0.32
  -1  -6   8    4.00    0.37
  -1  -6   8    4.78    0.45
  -1  -6   8    4.40    0.43
  -1   6   7    0.68    0.22
   1   6  -7    0.80    0.19
  -1   6   7    1.03    0.18
  -1  -6   7    1.22    0.25
   1  -6  -7    1.09    0.18
  -1  -6   7    0.97    0.20
  -1  -6   7    0.71    0.22
  -1   6   6   11.77    0.72
   1   6  -6   11.20    0.61
  -1  -6   6   12.12    0.75
  -1  -6   6   11.69    0.65
  -1  -6   6   12.03    0.75
   1  -6  -6   12.01    0.65
   1   6  -5    2.23    0.27
   1   6  -5    1.71    0.20
  -1  -6   5    1.90    0.20
  -1  -6   5    1.95    0.28
  -1  -6   5    1.73    0.26
  -1   6   4   72.85    3.44
   1   6  -4   78.54    3.63
   1  -6  -4   72.80    3.37
  -1  -6   4   70.60    3.62
  -1  -6   4   76.16    3.40
  -1  -6   4   71.82    3.73
   1  -6  -4   71.87    3.57
   1   6  -3   15.44    0.84
  -1  -6   3   14.52    0.85
  -1  -6   3   14.49    0.72
  -1  -6   3   14.53    0.83
   1   6  -2    0.23    0.10
  -1   6   2    0.01    0.07
   1  -6  -2    0.21    0.09
  -1  -6   2    0.43    0.12
  -1  -6   2    0.26    0.13
   1  -6  -2    0.31    0.11
   1  -6  -2    0.35    0.10
  -1   6   1    2.09    0.15
   1   6  -1    2.01    0.19
  -1   6   1    2.14    0.19
   1   6  -1    1.95    0.17
   1  -6  -1    2.16    0.21
   1  -6  -1    2.23    0.20
   1  -6  -1    2.15    0.15
  -1  -6   1    2.42    0.22
  -1  -6   1    2.91    0.23
   1   6   0    0.08    0.06
   1   6   0   -0.05    0.06
  -1  -6   0    0.12    0.10
  -1  -6   0    0.20    0.09
   1   6   1    0.01    0.04
   1   6   1    0.03    0.06
  -1   6  -1    0.00    0.07
   1   6   1   -0.01    0.05
   1  -6   1    0.08    0.08
   1  -6   1    0.08    0.05
  -1  -6  -1    0.08    0.08
   1  -6   1    0.00    0.11
  -1  -6  -1    0.01    0.09
  -1  -6  -1    0.00    0.05
  -1   6  -2    2.97    0.26
   1   6   2    3.94    0.25
   1   6   2    3.15    0.24
  -1  -6  -2    3.84    0.21
   1  -6   2    2.43    0.28
   1  -6   2    2.60    0.26
   1  -6   2    3.03    0.20
  -1   6  -3   26.88    1.34
   1   6   3   27.04    1.26
  -1  -6  -3   24.24    1.24
   1  -6   3   26.04    1.22
  -1  -6  -3   24.52    1.29
  -1  -6  -3   23.80    1.13
   1  -6   3   26.18    1.34
   1  -6   3   25.36    1.38
  -1   6  -4   86.22    3.65
  -1   6  -4   85.60    4.04
   1   6   4   84.99    3.85
  -1  -6  -4   76.57    3.98
  -1  -6  -4   80.15    3.77
   1  -6   4   77.54    4.04
   1  -6   4   85.00    3.81
   1  -6   4   82.86    4.18
   1   6   5    4.64    0.40
  -1   6  -5    5.33    0.33
  -1   6  -5    4.88    0.42
  -1  -6  -5    5.49    0.36
  -1  -6  -5    5.62    0.38
   1  -6   5    4.56    0.41
   1  -6   5    4.68    0.35
   1  -6   5    5.27    0.44
  -1   6  -6    0.00    0.11
   1   6   6   -0.18    0.15
   1   6   6    0.03    0.13
   1  -6   6    0.03    0.18
   1  -6   6   -0.02    0.13
   1  -6   6   -0.04    0.15
   1   6   7    2.75    0.28
  -1   6  -7    2.24    0.23
   1   6   7    2.45    0.32
   1  -6   7    2.26    0.32
   1  -6   7    2.52    0.27
   1  -6   7    1.94    0.31
  -1   6  -8    0.06    0.14
   1   6   8    0.08    0.19
   1   6   8    0.08    0.16
   1  -6   8    0.33    0.21
   1  -6   8   -0.11    0.17
   1  -6   8   -0.04    0.15
   1   6   9    4.25    0.45
  -1   6  -9    4.83    0.36
   1   6   9    4.41    0.41
   1  -6   9    5.14    0.50
   1  -6   9    4.58    0.41
   1  -6   9    5.03    0.44
   1  -6   9    4.37    0.49
   1   6  10    7.16    0.59
  -1   6 -10    6.32    0.44
   1   6  10    6.46    0.51
   1  -6  10    6.22    0.54
   1  -6  10    5.61    0.59
   1  -6  10    5.87    0.50
   1   6  11   -0.67    0.20
  -1   6 -11   -0.01    0.19
   1   6  11    0.21    0.29
   1  -6  11   -0.16    0.27
   1  -6  11   -0.22    0.24
   1  -6  11   -0.08    0.20
  -1   6 -12    3.80    0.36
   1   6  12    3.40    0.44
   1   6  12    3.67    0.50
   1  -6  12    4.19    0.47
   1  -6  12    4.20    0.51
   1   6  13    1.76    0.41
  -1   6 -13    1.43    0.27
   1  -6  13    1.15    0.33
   1  -6  13    1.59    0.38
   1   6  14   -0.35    0.29
  -1   6 -14   -0.03    0.19
   1  -6  14   -0.04    0.26
  -1   6 -15   -0.01    0.21
   1   6  15    0.00    0.34
   1  -6  15   -0.20    0.27
   1   6  16    0.20    0.37
  -1   6 -16   -0.05    0.22
   1  -6  16    0.12    0.32
  -1   6 -17   -0.19    0.23
   1   6  17    0.01    0.41
   1  -6  17    0.32    0.36
  -1   7  17    0.35    0.46
   1   7 -17   -0.04    0.25
  -1  -7  17   -0.03    0.32
   1   7 -16    0.03    0.22
  -1   7  16    0.23    0.40
  -1  -7  16    0.10    0.32
   1   7 -15    0.22    0.22
  -1   7  15    0.08    0.35
  -1  -7  15    0.03    0.31
  -1  -7  15   -0.05    0.29
  -1   7  14    0.21    0.35
   1   7 -14    0.45    0.22
  -1  -7  14    0.48    0.32
  -1  -7  14    0.77    0.31
   1   7 -13    0.07    0.18
  -1   7  13    0.00    0.32
  -1  -7  13    0.35    0.29
  -1  -7  13    0.16    0.27
  -1   7  12    0.19    0.25
  -1   7  12    0.23    0.32
   1   7 -12    0.00    0.18
  -1  -7  12   -0.18    0.26
  -1  -7  12   -0.28    0.23
  -1   7  11    3.35    0.48
   1   7 -11    3.47    0.33
  -1   7  11    3.03    0.40
  -1  -7  11    3.77    0.44
  -1  -7  11    3.18    0.40
  -1  -7  11    3.74    0.49
   1   7 -10    0.24    0.20
  -1   7  10    0.27    0.23
  -1   7  10    0.51    0.29
  -1  -7  10    0.26    0.29
  -1  -7  10    0.05    0.23
   1   7  -9    1.61    0.25
  -1   7   9    1.11    0.25
  -1   7   9    1.20    0.31
  -1  -7   9    1.13    0.31
  -1  -7   9    1.12    0.25
  -1  -7   9    1.02    0.31
  -1   7   8    0.43    0.23
   1   7  -8    0.74    0.19
  -1  -7   8    0.45    0.19
  -1  -7   8    1.10    0.27
   1   7  -7    0.40    0.17
  -1   7   7    0.47    0.22
  -1  -7   7    0.82    0.25
  -1  -7   7    0.46    0.21
  -1  -7   7    0.52    0.17
  -1   7   6    2.33    0.29
   1   7  -6    2.06    0.21
  -1  -7   6    2.04    0.30
  -1  -7   6    2.44    0.24
  -1  -7   6    2.05    0.29
  -1   7   5    0.01    0.14
   1  -7  -5    0.50    0.14
  -1  -7   5    0.42    0.20
  -1  -7   5    0.37    0.17
   1  -7  -5    0.44    0.14
  -1  -7   5    0.44    0.12
   1   7  -4   10.09    0.63
  -1  -7   4    9.47    0.64
   1  -7  -4    9.03    0.57
  -1  -7   4    9.69    0.63
   1  -7  -4   10.02    0.55
  -1  -7   4   10.07    0.52
  -1   7   3    7.15    0.44
   1   7  -3    7.90    0.50
  -1  -7   3    7.67    0.39
   1  -7  -3    7.17    0.47
   1  -7  -3    6.83    0.43
  -1  -7   3    6.99    0.51
  -1  -7   3    7.56    0.50
  -1   7   2    0.24    0.07
  -1   7   2    0.33    0.10
   1   7  -2    0.36    0.12
   1   7  -2    0.62    0.15
  -1  -7   2    0.45    0.17
  -1  -7   2    0.58    0.15
   1  -7  -2    0.47    0.12
   1  -7  -2    0.20    0.13
   1  -7  -2    0.30    0.13
   1   7  -1    6.93    0.44
   1   7  -1    6.15    0.39
  -1   7   1    7.41    0.44
  -1   7   1    6.32    0.36
   1  -7  -1    6.83    0.37
   1  -7  -1    7.01    0.45
   1  -7  -1    6.55    0.44
  -1  -7   1    7.52    0.47
  -1  -7   1    8.38    0.48
   1   7   0    4.49    0.27
   1   7   0    4.86    0.33
  -1   7   0    4.80    0.33
   1  -7   0    4.51    0.34
  -1  -7   0    4.61    0.34
   1  -7   0    4.29    0.25
  -1  -7   0    4.50    0.33
   1  -7   0    4.16    0.33
   1   7   1    2.51    0.20
  -1   7  -1    3.31    0.27
   1   7   1    3.04    0.20
   1   7   1    3.51    0.26
  -1  -7  -1    3.74    0.28
   1  -7   1    3.12    0.19
   1  -7   1    3.18    0.27
   1  -7   1    2.70    0.29
  -1  -7  -1    2.67    0.20
   1   7   2   14.99    0.69
  -1   7  -2   13.11    0.76
   1  -7   2   13.07    0.65
   1  -7   2   12.41    0.76
   1  -7   2   12.66    0.79
  -1   7  -3   41.80    2.05
   1   7   3   43.99    1.93
  -1  -7  -3   41.75    1.92
  -1  -7  -3   37.69    2.01
   1  -7   3   40.82    1.89
   1  -7   3   39.63    2.11
   1  -7   3   38.23    2.05
  -1  -7  -3   38.25    1.78
  -1   7  -4   15.75    0.89
  -1   7  -4   15.15    0.74
   1  -7   4   15.12    0.89
  -1  -7  -4   15.61    0.81
   1  -7   4   16.39    0.79
  -1  -7  -4   14.92    0.70
  -1  -7  -4   15.24    0.84
   1  -7   4   14.94    0.92
  -1   7  -5    5.06    0.32
   1   7   5    5.54    0.41
   1  -7   5    5.38    0.43
   1  -7   5    5.09    0.45
  -1  -7  -5    5.19    0.37
   1  -7   5    5.38    0.35
   1   7   6   10.57    0.66
  -1   7  -6   10.41    0.56
  -1  -7  -6   10.16    0.61
   1  -7   6   10.78    0.72
   1  -7   6    9.81    0.69
   1  -7   6   10.76    0.61
  -1   7  -7    2.79    0.26
   1   7   7    3.35    0.37
   1  -7   7    2.90    0.38
   1  -7   7    2.89    0.32
   1  -7   7    3.46    0.39
   1   7   8    0.79    0.23
   1   7   8    1.08    0.26
  -1   7  -8    0.82    0.19
   1  -7   8    0.69    0.21
   1  -7   8    0.58    0.25
   1  -7   8    0.72    0.27
   1   7   9    3.04    0.38
   1   7   9    3.56    0.43
  -1   7  -9    3.09    0.31
   1  -7   9    2.87    0.44
   1  -7   9    3.59    0.46
   1  -7   9    3.67    0.38
  -1   7 -10    6.26    0.44
   1   7  10    6.37    0.59
   1   7  10    6.06    0.52
   1  -7  10    6.16    0.61
   1  -7  10    6.73    0.55
   1  -7  10    5.76    0.52
   1  -7  10    6.16    0.59
  -1   7 -11    7.99    0.52
   1   7  11    8.24    0.68
   1   7  11    7.08    0.60
   1  -7  11    7.88    0.70
   1  -7  11    8.19    0.63
  -1   7 -12    0.18    0.20
   1   7  12    0.19    0.30
   1  -7  12    0.28    0.25
   1  -7  12   -0.11    0.26
   1   7  13    0.70    0.35
  -1   7 -13    1.15    0.26
   1  -7  13    0.62    0.30
   1  -7  13    0.95    0.34
  -1   7 -14   -0.06    0.19
   1   7  14    0.34    0.34
   1  -7  14    0.19    0.29
   1  -7  14    0.22    0.30
   1   7  15    0.29    0.36
  -1   7 -15    0.18    0.22
   1  -7  15    0.05    0.31
  -1   7 -16   -0.21    0.22
   1   7  16    0.23    0.41
   1  -7  16   -0.30    0.30
   1   7  17   -0.38    0.39
  -1   7 -17   -0.20    0.23
   1  -7  17   -0.79    0.30
   1   8 -17    0.10    0.26
  -1   8  17    0.37    0.45
  -1  -8  17   -0.18    0.33
   1   8 -16    0.23    0.25
  -1   8  16    0.04    0.41
  -1  -8  16    0.42    0.37
  -1   8  15    0.77    0.41
   1   8 -15    0.68    0.27
  -1  -8  15    0.89    0.37
  -1  -8  15    0.99    0.39
   1   8 -14    0.71    0.25
  -1   8  14    0.56    0.37
  -1  -8  14    0.67    0.33
  -1  -8  14    0.64    0.34
   1   8 -13    0.15    0.20
  -1   8  13    0.24    0.33
  -1  -8  13   -0.07    0.29
  -1  -8  13    0.35    0.28
  -1   8  12    0.48    0.25
   1   8 -12    0.51    0.22
  -1   8  12    0.63    0.34
  -1  -8  12    0.85    0.33
  -1  -8  12    0.58    0.28
  -1   8  11    3.13    0.47
   1   8 -11    3.48    0.36
  -1   8  11    2.89    0.40
  -1  -8  11    3.31    0.41
  -1  -8  11    2.87    0.46
   1   8 -10    1.50    0.29
  -1   8  10    1.42    0.36
  -1  -8  10    1.63    0.38
  -1  -8  10    1.63    0.37
  -1  -8  10    1.69    0.32
  -1   8   9   13.49    0.90
   1   8  -9   14.47    0.78
  -1  -8   9   14.27    0.98
  -1  -8   9   13.94    0.84
  -1  -8   9   14.18    0.96
   1   8  -8   10.69    0.64
  -1   8   8   11.75    0.78
  -1  -8   8   11.64    0.70
  -1  -8   8   12.08    0.82
  -1  -8   8   11.70    0.82
   1   8  -7    0.00    0.07
  -1   8   7    0.18    0.20
   1  -8  -7    0.81    0.18
  -1  -8   7    0.29    0.20
  -1  -8   7    0.65    0.18
  -1  -8   7    0.39    0.24
  -1   8   6    2.20    0.28
  -1  -8   6    1.73    0.28
  -1  -8   6    1.97    0.32
  -1  -8   6    2.17    0.23
   1  -8  -6    1.89    0.24
  -1   8   5    2.79    0.30
  -1  -8   5    3.00    0.25
  -1  -8   5    2.88    0.33
  -1  -8   5    2.65    0.34
   1  -8  -5    2.94    0.28
   1  -8  -5    3.00    0.27
  -1   8   4    1.13    0.18
   1  -8  -4    1.38    0.20
   1  -8  -4    1.56    0.20
  -1  -8   4    1.44    0.25
  -1  -8   4    1.64    0.25
  -1  -8   4    1.10    0.14
   1  -8  -4    1.26    0.21
   1   8  -3    7.33    0.44
  -1   8   3    6.92    0.42
  -1  -8   3    7.14    0.51
   1  -8  -3    7.59    0.42
   1  -8  -3    7.19    0.47
   1  -8  -3    7.08    0.47
  -1  -8   3    7.23    0.52
   1   8  -2    1.26    0.18
   1   8  -2    1.29    0.20
  -1   8   2    1.14    0.11
   1  -8  -2    1.29    0.20
  -1  -8   2    1.37    0.23
   1  -8  -2    1.35    0.20
  -1  -8   2    1.26    0.22
   1  -8  -2    1.32    0.15
   1   8  -1    0.08    0.12
  -1   8   1   -0.01    0.09
  -1   8   1    0.40    0.13
   1  -8  -1    0.62    0.15
  -1   8   0   -0.09    0.08
   1   8   0   -0.07    0.07
  -1   8   0   -0.17    0.08
   1   8   0    0.07    0.10
   1  -8   0   -0.06    0.07
  -1  -8   0    0.54    0.16
   1  -8   0   -0.11    0.10
  -1  -8   0    0.72    0.15
   1  -8   0   -0.18    0.14
   1   8   1    3.16    0.23
  -1   8  -1    3.19    0.30
   1   8   1    4.48    0.31
   1  -8   1    3.40    0.34
   1  -8   1    3.00    0.30
  -1  -8  -1    4.68    0.33
  -1  -8  -1    3.64    0.22
   1  -8   1    3.34    0.22
   1   8   2    2.43    0.24
  -1   8  -2    2.27    0.26
   1   8   2    2.20    0.15
   1   8   2    2.79    0.21
  -1  -8  -2    2.25    0.26
  -1  -8  -2    2.63    0.21
   1  -8   2    2.64    0.27
   1  -8   2    2.90    0.31
   1  -8   2    2.48    0.19
  -1  -8  -2    2.51    0.24
   1   8   3    1.21    0.17
  -1  -8  -3    1.25    0.19
  -1  -8  -3    0.86    0.12
  -1  -8  -3    1.06    0.18
   1  -8   3    0.68    0.22
   1  -8   3    0.84    0.19
   1  -8   3    1.19    0.14
   1   8   4    2.16    0.24
   1  -8   4    2.08    0.21
   1  -8   4    2.60    0.32
  -1  -8  -4    2.12    0.24
   1  -8   4    2.09    0.28
   1   8   5    0.36    0.13
  -1   8  -5    0.43    0.13
   1  -8   5    0.94    0.16
   1  -8   5    0.81    0.25
   1  -8   5    0.57    0.20
  -1  -8  -5    0.61    0.16
  -1   8  -6    1.23    0.18
   1   8   6    1.11    0.23
   1  -8   6    0.50    0.22
   1  -8   6    0.76    0.18
   1  -8   6    0.82    0.26
  -1  -8  -6    1.07    0.19
   1   8   7    0.26    0.20
  -1   8  -7    0.01    0.09
  -1  -8  -7    0.14    0.14
   1  -8   7    0.45    0.26
   1  -8   7    0.23    0.19
   1  -8   7    0.27    0.17
   1   8   8    7.09    0.56
  -1   8  -8    6.48    0.44
   1  -8   8    6.36    0.49
   1  -8   8    6.46    0.58
   1  -8   8    6.23    0.60
  -1  -8  -8    6.29    0.47
   1   8   9    0.30    0.28
  -1   8  -9   -0.55    0.17
   1  -8   9    0.14    0.30
  -1  -8  -9   -0.04    0.17
   1  -8   9   -0.09    0.21
   1  -8   9   -0.04    0.25
   1   8  10    0.05    0.29
  -1   8 -10    0.21    0.20
   1   8  10    0.18    0.25
   1  -8  10    0.22    0.27
   1  -8  10    0.31    0.32
   1  -8  10    0.09    0.23
   1   8  11   -0.48    0.25
   1   8  11   -0.22    0.22
  -1   8 -11   -0.11    0.17
   1  -8  11   -0.20    0.25
   1  -8  11    0.01    0.22
   1  -8  11   -0.28    0.27
   1   8  12   -0.29    0.27
  -1   8 -12   -0.11    0.18
   1  -8  12    0.01    0.28
   1  -8  12    0.16    0.25
  -1   8 -13   -0.02    0.19
   1   8  13   -0.29    0.29
   1  -8  13    0.05    0.26
   1  -8  13   -0.14    0.27
  -1   8 -14    0.18    0.22
   1   8  14    0.15    0.34
   1  -8  14    0.72    0.35
   1  -8  14    0.02    0.27
   1   8  15    0.20    0.38
  -1   8 -15    0.29    0.25
   1  -8  15    0.26    0.32
  -1   8 -16    0.04    0.23
   1   8  16    0.38    0.44
   1  -8  16    0.05    0.34
  -1   9  16    0.32    0.43
   1   9 -16    0.10    0.27
  -1  -9  16    0.51    0.37
   1   9 -15    0.17    0.24
  -1   9  15    0.25    0.40
  -1  -9  15    0.14    0.34
  -1   9  14    0.02    0.35
   1   9 -14    0.11    0.23
  -1  -9  14    0.27    0.32
  -1  -9  14   -0.04    0.28
   1   9 -13    0.05    0.21
  -1   9  13   -0.07    0.34
  -1  -9  13    0.34    0.28
  -1  -9  13    0.10    0.31
  -1   9  12    0.32    0.33
   1   9 -12    0.32    0.22
  -1  -9  12    0.19    0.28
  -1  -9  12    0.54    0.33
  -1   9  11    0.07    0.28
   1   9 -11    0.28    0.20
  -1  -9  11   -0.08    0.30
  -1  -9  11    0.22    0.23
   1   9 -10    3.25    0.33
  -1   9  10    3.30    0.46
  -1  -9  10    3.63    0.49
  -1  -9  10    3.93    0.41
  -1  -9  10    3.15    0.48
  -1   9   9    0.19    0.26
   1   9  -9   -0.38    0.19
  -1  -9   9    0.05    0.28
   1  -9  -9    0.18    0.18
  -1  -9   9    0.13    0.19
  -1  -9   9   -0.25    0.21
   1   9  -8    2.71    0.28
  -1   9   8    2.71    0.38
   1  -9  -8    2.32    0.31
  -1  -9   8    2.47    0.42
  -1  -9   8    3.02    0.32
  -1  -9   8    3.22    0.43
  -1   9   7    0.33    0.22
   1  -9  -7    0.43    0.17
  -1  -9   7    0.11    0.26
  -1  -9   7    0.45    0.23
  -1  -9   7    0.67    0.18
  -1   9   6    1.56    0.26
   1  -9  -6    1.59    0.24
  -1  -9   6    1.79    0.30
  -1  -9   6    1.59    0.20
  -1  -9   6    1.50    0.31
   1  -9  -5    2.03    0.26
  -1  -9   5    1.57    0.18
  -1  -9   5    1.35    0.26
  -1  -9   5    1.43    0.29
   1  -9  -5    1.68    0.23
   1   9  -4    0.19    0.14
  -1   9   4    0.33    0.14
   1  -9  -4    0.42    0.15
  -1  -9   4    0.27    0.21
  -1  -9   4    0.32    0.10
   1  -9  -4    0.43    0.15
  -1  -9   4    0.23    0.17
   1   9  -3    3.24    0.33
  -1   9   3    4.40    0.33
   1  -9  -3    4.97    0.33
   1  -9  -3    4.52    0.37
   1  -9  -3    6.07    0.40
  -1  -9   3    4.75    0.40
  -1  -9   3    4.85    0.43
  -1   9   2    1.55    0.13
   1   9  -2    1.62    0.19
  -1  -9   2    1.39    0.25
  -1  -9   2    1.84    0.25
   1  -9  -2    1.40    0.15
   1  -9  -2    1.06    0.21
   1  -9  -2    1.24    0.21
  -1   9   1    5.39    0.32
   1   9  -1    5.19    0.35
  -1  -9   1    6.59    0.45
   1  -9  -1    5.65    0.31
  -1  -9   1    5.87    0.44
   1  -9  -1    5.99    0.42
   1  -9  -1    5.21    0.41
  -1   9   0    1.54    0.17
   1   9   0    1.63    0.17
   1  -9   0    1.45    0.14
  -1  -9   0    1.71    0.24
   1  -9   0    1.29    0.22
  -1  -9   0    1.75    0.24
   1  -9   0    1.37    0.23
   1   9   1    6.48    0.33
  -1   9  -1    5.55    0.37
   1   9   1    6.11    0.41
   1  -9   1    5.92    0.32
  -1  -9  -1    5.73    0.42
  -1  -9  -1    5.61    0.43
   1  -9   1    6.17    0.46
   1  -9   1    5.89    0.45
   1   9   2    0.16    0.12
   1   9   2    0.15    0.09
   1   9   2    0.05    0.06
  -1  -9  -2    0.19    0.13
   1  -9   2    0.18    0.09
   1  -9   2    0.28    0.20
   1  -9   2    0.13    0.14
  -1  -9  -2    0.19    0.15
  -1  -9  -2    0.16    0.10
   1   9   3    2.02    0.21
  -1  -9  -3    1.90    0.24
   1   9   4    0.14    0.14
   1  -9   4    0.38    0.18
   1  -9   4    0.43    0.23
  -1  -9  -4    0.46    0.16
   1  -9   4    0.21    0.11
   1   9   5    2.02    0.25
   1  -9   5    1.23    0.30
   1  -9   5    2.00    0.22
  -1  -9  -5    1.82    0.25
   1  -9   5    1.62    0.28
   1   9   6   -0.02    0.17
   1  -9   6    0.17    0.19
   1  -9   6    0.20    0.15
  -1  -9  -6   -0.04    0.13
   1  -9   6    0.00    0.23
  -1   9  -7    1.17    0.21
   1   9   7    0.92    0.26
   1  -9   7    0.77    0.26
   1  -9   7    1.16    0.32
   1  -9   7    1.52    0.24
  -1  -9  -7    0.67    0.20
   1   9   8    0.99    0.29
  -1   9  -8    0.97    0.20
   1  -9   8    0.85    0.23
   1  -9   8    0.97    0.31
  -1  -9  -8    0.70    0.21
   1  -9   8    0.59    0.33
  -1   9  -9    0.80    0.22
   1   9   9    0.98    0.31
   1  -9   9    0.10    0.28
   1  -9   9    0.33    0.28
  -1  -9  -9    0.96    0.23
   1  -9   9    0.81    0.25
  -1   9 -10    0.04    0.19
   1   9  10   -0.10    0.26
   1  -9  10   -0.22    0.19
   1  -9  10   -0.45    0.27
   1  -9  10   -0.45    0.21
  -1   9 -11    2.26    0.30
   1   9  11    1.39    0.37
   1  -9  11    1.89    0.41
   1  -9  11    1.79    0.33
   1   9  12   -0.04    0.30
  -1   9 -12   -0.14    0.19
   1  -9  12    0.37    0.31
   1  -9  12   -0.14    0.23
  -1   9 -13   -0.20    0.19
   1   9  13   -0.70    0.28
   1  -9  13    0.47    0.34
   1  -9  13    0.15    0.25
  -1   9 -14    0.08    0.22
   1   9  14   -0.03    0.37
   1  -9  14    0.20    0.30
   1  -9  14   -0.11    0.32
  -1   9 -15    0.76    0.28
   1   9  15    0.99    0.46
   1  -9  15    1.36    0.44
   1  -9  15    0.71    0.35
   1   9  16    1.34    0.50
  -1  10  16    0.64    0.47
  -1  10  15    0.19    0.41
  -1 -10  15    0.04    0.34
  -1  10  14    0.75    0.41
  -1 -10  14    0.81    0.40
  -1  10  13   -0.39    0.30
  -1 -10  13    0.04    0.31
  -1  10  12    0.81    0.35
  -1 -10  12    0.89    0.36
  -1  10  11   -0.24    0.25
  -1 -10  11   -0.27    0.28
  -1  10  10    0.12    0.25
  -1 -10  10   -0.48    0.26
   1 -10 -10   -0.05    0.16
  -1  10   9    1.08    0.32
  -1 -10   9    1.12    0.33
  -1 -10   9    0.86    0.33
   1 -10  -9    1.15    0.25
  -1  10   8   -0.47    0.21
  -1 -10   8   -0.26    0.26
   1 -10  -8    0.04    0.17
  -1 -10   8    0.00    0.22
  -1  10   7    0.41    0.23
  -1 -10   7    0.40    0.29
  -1 -10   7    0.55    0.25
   1 -10  -7    0.38    0.19
  -1  10   6   -0.03    0.13
   1 -10  -6   -0.01    0.14
  -1 -10   6    0.22    0.20
   1 -10  -6    0.18    0.21
  -1 -10   6   -0.13    0.24
  -1  10   5    0.19    0.15
   1 -10  -5    0.04    0.14
  -1 -10   5   -0.04    0.22
  -1 -10   5   -0.21    0.14
   1 -10  -5    0.01    0.17
  -1  10   4    0.14    0.13
  -1 -10   4    0.16    0.22
   1 -10  -4    0.08    0.14
  -1 -10   4    0.24    0.20
   1 -10  -4   -0.03    0.17
   1 -10  -4    0.18    0.16
   1  10  -3    1.16    0.19
  -1 -10   3    1.02    0.26
   1 -10  -3    0.76    0.21
   1 -10  -3    1.27    0.17
  -1 -10   3    0.99    0.23
   1 -10  -3    0.83    0.20
  -1  10   2    0.98    0.13
   1  10  -2    0.93    0.18
   1 -10  -2    1.43    0.15
   1 -10  -2    2.07    0.25
   1 -10  -2    1.05    0.23
  -1 -10   2    0.68    0.21
  -1 -10   2    0.84    0.24
  -1  10   1    4.39    0.27
   1  10  -1    4.07    0.30
   1 -10  -1    4.10    0.25
  -1 -10   1    3.66    0.36
  -1 -10   1    3.84    0.39
   1 -10  -1    4.16    0.38
   1 -10  -1    4.20    0.36
  -1  10   0    1.19    0.18
  -1 -10   0    1.68    0.24
  -1 -10   0    1.18    0.23
  -1  10  -1    0.58    0.15
   1  10   1    0.39    0.10
   1 -10   1    0.25    0.21
   1 -10   1    0.22    0.15
  -1 -10  -1    0.31    0.19
  -1 -10  -1    0.58    0.18
   1  10   2    2.90    0.21
   1 -10   2    4.08    0.24
   1 -10   2    4.24    0.37
   1 -10   2    4.22    0.41
  -1 -10  -2    3.58    0.24
  -1 -10  -2    3.28    0.32
  -1 -10  -2    3.23    0.36
   1  10   3    0.02    0.11
   1 -10   3   -0.03    0.10
  -1 -10  -3    0.00    0.12
   1 -10   3    0.20    0.17
  -1 -10  -3    0.19    0.14
   1 -10   3    0.02    0.22
  -1 -10  -3   -0.03    0.17
   1  10   4    0.71    0.17
   1 -10   4    0.64    0.23
  -1 -10  -4    1.03    0.21
   1 -10   4    0.96    0.28
   1 -10   4    0.87    0.15
   1  10   5    0.23    0.17
   1 -10   5    0.21    0.20
   1 -10   5    0.31    0.15
   1 -10   5    0.15    0.25
  -1 -10  -5    0.19    0.16
   1  10   6    0.15    0.15
  -1 -10  -6    0.46    0.20
   1 -10   6    0.78    0.18
   1 -10   6    0.38    0.23
   1 -10   6    0.27    0.28
   1  10   7   -0.45    0.18
  -1 -10  -7    0.10    0.18
   1 -10   7   -0.27    0.27
   1 -10   7    0.10    0.17
   1 -10   7    0.14    0.22
   1  10   8    0.57    0.27
  -1 -10  -8    1.39    0.26
   1 -10   8    0.77    0.23
   1 -10   8    0.11    0.30
   1 -10   8    1.00    0.31
   1  10   9   -0.10    0.24
   1 -10   9   -0.54    0.26
   1 -10   9   -0.25    0.19
   1 -10   9    0.42    0.29
   1  10  10    0.16    0.27
   1 -10  10    0.28    0.30
   1 -10  10    0.31    0.23
   1  10  11   -0.02    0.29
   1 -10  11    0.60    0.33
   1  10  12   -0.02    0.30
   1 -10  12   -0.01    0.31
   1  10  13    0.06    0.32
   1 -10  13   -0.08    0.33
   1  10  14   -0.20    0.35
   1 -10  14    0.27    0.34
   1  10  15    0.44    0.42
   1 -10  15    0.36    0.38
  -1  11  15    0.31    0.43
  -1 -11  15    0.63    0.43
  -1  11  14   -0.08    0.36
  -1 -11  14    0.20    0.38
  -1  11  13    0.27    0.35
  -1 -11  13    0.26    0.35
  -1  11  12    0.32    0.33
  -1 -11  12    0.52    0.37
  -1  11  11    0.13    0.30
  -1 -11  11    0.01    0.30
  -1  11  10    0.80    0.31
  -1 -11  10    0.88    0.36
  -1  11   9    0.49    0.28
   1 -11  -9    0.54    0.23
  -1 -11   9    0.73    0.32
  -1  11   8    0.66    0.26
   1 -11  -8    0.53    0.22
  -1 -11   8    0.18    0.29
  -1  11   7   -0.23    0.18
  -1 -11   7   -0.26    0.18
  -1 -11   7   -0.40    0.26
   1 -11  -7   -0.50    0.23
   1 -11  -7    0.11    0.18
  -1  11   6    0.03    0.18
   1 -11  -6   -0.22    0.15
   1 -11  -6   -0.09    0.19
  -1 -11   6   -0.13    0.20
  -1 -11   6   -0.29    0.26
  -1  11   5   -0.17    0.15
  -1 -11   5    0.46    0.28
   1 -11  -5   -0.14    0.22
  -1 -11   5    0.56    0.24
   1 -11  -5    0.43    0.19
   1 -11  -5    0.31    0.18
  -1  11   4    0.05    0.14
   1 -11  -4   -0.07    0.21
  -1 -11   4    0.44    0.23
   1 -11  -4    0.03    0.15
  -1 -11   4   -0.06    0.24
   1 -11  -4   -0.02    0.15
   1 -11  -3    0.25    0.17
  -1 -11   3    0.30    0.24
   1 -11  -3    0.18    0.13
  -1 -11   3    0.14    0.21
   1 -11  -3   -0.08    0.21
  -1  11   2    0.30    0.10
  -1 -11   2    0.03    0.18
   1 -11  -2   -0.02    0.23
  -1 -11   2    0.19    0.21
   1 -11  -2    0.64    0.20
   1 -11  -2    0.45    0.12
  -1  11   1    6.77    0.40
   1  11  -1    6.90    0.43
  -1 -11   1    7.13    0.53
   1 -11  -1    6.32    0.52
  -1 -11   1    6.97    0.54
   1 -11  -1    6.32    0.51
   1  11   0   14.25    0.69
  -1  11   0   13.22    0.69
  -1 -11   0   12.75    0.83
   1 -11   0   13.52    0.84
   1 -11   0   12.36    0.82
  -1 -11   0   13.58    0.84
  -1  11  -1    1.16    0.21
  -1 -11  -1    2.34    0.31
   1 -11   1    1.24    0.27
   1 -11   1    2.17    0.32
   1  11   2    0.18    0.09
   1 -11   2    0.43    0.22
   1 -11   2    0.61    0.26
  -1 -11  -2    0.15    0.23
  -1 -11  -2    0.86    0.21
   1 -11   3    0.21    0.21
   1 -11   3    0.79    0.27
  -1 -11  -3    0.41    0.18
  -1 -11  -3    0.11    0.22
   1  11   4   -0.08    0.14
   1 -11   4   -0.28    0.24
   1 -11   4    0.06    0.20
  -1 -11  -4    0.04    0.15
  -1 -11  -4   -0.46    0.21
  -1 -11  -4   -0.09    0.16
   1  11   5    1.18    0.23
  -1 -11  -5    1.30    0.25
   1 -11   5    1.19    0.31
   1 -11   5    1.18    0.34
   1  11   6    0.45    0.23
   1 -11   6    0.97    0.33
  -1 -11  -6    0.59    0.20
   1 -11   6    0.61    0.26
   1 -11   7    1.34    0.34
  -1 -11  -7    1.81    0.30
   1 -11   7    1.35    0.37
   1  11   8    0.09    0.22
   1 -11   8    0.14    0.31
  -1 -11  -8    0.56    0.22
   1  11   9    0.07    0.24
   1 -11   9   -0.12    0.29
   1  11  10   -0.31    0.24
   1 -11  10   -0.24    0.28
   1  11  11   -0.08    0.28
   1 -11  11    0.30    0.35
   1  11  12   -0.23    0.30
   1 -11  12   -0.20    0.32
   1  11  13   -0.19    0.34
   1 -11  13    0.41    0.37
   1  11  14    0.44    0.41
   1 -11  14    0.37    0.39
   1  11  15   -0.10    0.40
  -1  12  15   -0.35    0.42
  -1  12  14   -0.22    0.40
  -1 -12  14    0.21    0.38
  -1  12  13    0.11    0.37
  -1 -12  13    0.25    0.38
  -1  12  12   -0.09    0.33
  -1 -12  12   -0.11    0.34
  -1  12  11   -0.10    0.29
  -1 -12  11   -0.07    0.33
  -1  12  10    0.25    0.27
  -1 -12  10   -0.05    0.31
  -1  12   9   -0.06    0.24
   1 -12  -9   -0.07    0.20
   1 -12  -9    0.40    0.31
  -1 -12   9   -0.22    0.28
  -1  12   8    1.06    0.30
   1 -12  -8    1.41    0.29
   1 -12  -8    1.63    0.33
  -1 -12   8    0.99    0.36
  -1  12   7    0.64    0.23
  -1 -12   7    1.18    0.36
   1 -12  -7    1.14    0.28
   1 -12  -7    1.09    0.30
  -1  12   6    0.18    0.19
   1 -12  -6    0.40    0.21
   1 -12  -6    0.00    0.21
  -1 -12   6    0.06    0.29
  -1 -12   6   -0.14    0.23
  -1 -12   5    1.17    0.35
   1 -12  -5    1.40    0.29
   1 -12  -5    0.89    0.31
  -1 -12   5    2.11    0.37
   1 -12  -4    0.26    0.18
  -1 -12   4    0.23    0.25
  -1 -12   4    0.60    0.30
   1 -12  -4   -0.37    0.25
  -1 -12   3    9.29    0.69
  -1 -12   3   10.09    0.72
   1 -12  -3    7.92    0.64
   1 -12  -3    9.07    0.65
  -1  12   2    1.99    0.19
  -1 -12   2    3.20    0.42
  -1 -12   2    2.50    0.38
   1 -12  -2    2.20    0.36
   1 -12  -2    2.68    0.36
  -1  12   1   14.19    0.72
  -1 -12   1   15.02    0.93
   1 -12  -1   13.40    0.90
  -1 -12   1   14.24    0.91
   1 -12  -1   14.29    0.90
  -1 -12   0    1.73    0.32
  -1 -12   0    1.58    0.33
   1 -12   0    2.23    0.35
   1  12   1    2.61    0.26
   1 -12   1    4.02    0.46
   1 -12   1    3.82    0.42
  -1 -12  -1    3.54    0.40
  -1 -12  -1    3.76    0.43
   1  12   2    1.89    0.20
  -1 -12  -2    3.29    0.36
  -1 -12  -2    2.59    0.36
   1 -12   2    2.87    0.41
   1 -12   2    2.67    0.39
  -1 -12  -3    1.30    0.28
  -1 -12  -3    1.33    0.31
  -1 -12  -4    2.68    0.39
   1 -12   4    3.05    0.43
  -1 -12  -4    3.19    0.38
   1 -12   4    2.46    0.41
  -1 -12  -5    0.26    0.20
   1 -12   5    0.26    0.31
   1 -12   5    0.12    0.24
  -1 -12  -6    0.04    0.19
   1 -12   6    0.46    0.30
  -1 -12  -7   -0.08    0.20
   1 -12   7   -0.12    0.28
   1  12   8    0.29    0.22
   1 -12   8    0.80    0.35
   1  12   9    0.31    0.27
   1 -12   9   -0.11    0.31
   1  12  10   -0.09    0.26
   1 -12  10   -0.11    0.33
   1  12  11    0.06    0.29
   1 -12  11   -0.19    0.35
   1  12  12    0.21    0.32
   1 -12  12    0.06    0.37
   1  12  13    0.44    0.38
   1 -12  13    0.13    0.40
   1  12  14    0.46    0.40
  -1 -13  13    0.05    0.40
  -1 -13  12    0.40    0.40
  -1 -13  11   -0.06    0.35
  -1 -13  10   -0.15    0.32
  -1 -13   9    0.26    0.33
   1 -13  -8    0.34    0.23
  -1 -13   8    0.71    0.35
  -1 -13   7    0.02    0.29
   1 -13  -7    0.07    0.27
   1 -13  -7    0.20    0.22
  -1 -13   6    1.15    0.38
   1 -13  -6    1.70    0.32
   1 -13  -6    1.46    0.33
   1 -13  -5    1.58    0.33
  -1 -13   5    0.65    0.34
   1 -13  -5    1.79    0.33
  -1 -13   4   -0.13    0.28
  -1 -13   4    0.28    0.27
   1 -13  -4    0.28    0.27
   1 -13  -4    0.22    0.22
  -1 -13   3   17.18    1.14
  -1 -13   3   18.69    1.15
   1 -13  -3   16.94    1.09
   1 -13  -3   20.45    1.14
  -1  13   2    0.86    0.16
  -1 -13   2    0.74    0.33
  -1 -13   2    1.34    0.33
   1 -13  -2    1.34    0.32
   1 -13  -2    1.89    0.33
   1 -13  -1    0.11    0.27
  -1 -13   1    0.09    0.22
  -1 -13   1   -0.11    0.28
   1 -13  -1   -0.12    0.20
   1 -13   0    4.91    0.50
  -1 -13   0    4.10    0.46
  -1 -13   0    4.41    0.50
   1 -13   0    4.91    0.49
  -1 -13  -1    0.30    0.28
   1 -13   1    0.36    0.25
  -1 -13  -1    0.65    0.27
   1 -13   1    0.12    0.29
   1  13   2    6.60    0.40
  -1 -13  -2    7.94    0.62
  -1 -13  -2    8.15    0.61
   1 -13   2    8.72    0.68
   1 -13   2    7.52    0.63
  -1 -13  -3    1.66    0.34
  -1 -13  -3    2.29    0.34
  -1 -13  -4    3.89    0.45
   1 -13   4    3.23    0.48
  -1 -13  -4    3.91    0.43
  -1 -13  -5    0.41    0.29
  -1 -13  -5    0.21    0.23
   1 -13   5   -0.05    0.29
   1 -13   6    0.90    0.37
  -1 -13  -6    1.32    0.30
  -1 -13  -7    0.12    0.22
   1 -13   7   -0.01    0.30
   1 -13   8   -0.15    0.30
   1 -13   9   -0.25    0.31
   1 -13  10   -0.38    0.34
   1 -13  11   -0.41    0.37
   1 -13  12    0.10    0.38
   1 -13  13    0.39    0.43
  -1 -14  12   -0.31    0.39
  -1 -14  11    0.55    0.43
  -1 -14  10   -0.30    0.34
  -1 -14   9    0.04    0.35
  -1 -14   8    0.05    0.32
   1 -14  -8   -0.19    0.27
  -1 -14   7   -0.20    0.30
   1 -14  -7    0.08    0.29
  -1 -14   6    0.57    0.35
   1 -14  -6    0.65    0.30
   1 -14  -5    2.40    0.40
  -1 -14   5    2.48    0.44
   1 -14  -5    2.32    0.38
   1 -14  -4    0.92    0.29
  -1 -14   4    0.31    0.32
   1 -14  -4    0.71    0.30
   1 -14  -3    0.66    0.28
  -1 -14   3    0.51    0.32
   1 -14  -3    0.15    0.26
   1 -14  -2    1.24    0.32
   1 -14  -2    0.91    0.29
  -1 -14   2    1.07    0.34
  -1 -14   1    0.57    0.28
   1 -14  -1    0.39    0.26
  -1 -14   1    0.01    0.27
   1 -14  -1   -0.03    0.27
  -1 -14   0    0.48    0.28
   1 -14   0    0.46    0.31
  -1 -14   0    0.63    0.30
   1 -14   0    0.56    0.28
   1 -14   1    0.20    0.29
  -1 -14  -1    0.11    0.24
  -1 -14  -1   -0.02    0.26
   1 -14   2    0.28    0.31
  -1 -14  -2    0.57    0.28
  -1 -14  -2    0.47    0.28
  -1 -14  -3    0.09    0.24
   1 -14   3   -0.10    0.30
  -1 -14  -3   -0.08    0.26
  -1 -14  -4    0.48    0.31
  -1 -14  -4   -0.06    0.21
   1 -14   4    0.57    0.35
   1 -14   5    0.41    0.33
  -1 -14  -5    0.16    0.24
  -1 -14  -5   -0.09    0.27
  -1 -14  -6    0.06    0.21
   1 -14   6   -0.47    0.31
  -1 -14  -6   -0.14    0.29
  -1 -14  -7    0.39    0.31
   1 -14   7    0.40    0.35
   1 -14   8    0.05    0.34
   1 -14   9   -0.27    0.34
   1 -14  10   -0.29    0.37
   1 -14  11    0.45    0.41
   1 -14  12    0.16    0.44
  -1 -15  11   -0.13    0.43
  -1 -15  10   -0.07    0.40
  -1 -15   9   -0.18    0.35
   1 -15  -9    0.52    0.34
  -1 -15   8   -0.16    0.35
   1 -15  -8    0.12    0.31
   1 -15  -7   -0.03    0.29
  -1 -15   7    0.05    0.34
   1 -15  -6    0.11    0.31
  -1 -15   6    0.21    0.34
   1 -15  -5   -0.10    0.28
  -1 -15   5   -0.27    0.30
  -1 -15   4    0.35    0.34
   1 -15  -4    0.09    0.29
   1 -15  -3    0.51    0.30
  -1 -15   3    0.27    0.34
  -1 -15   2   -0.18    0.27
   1 -15  -2   -0.01    0.28
   1 -15  -1   -0.12    0.29
  -1 -15   1    0.26    0.30
  -1 -15   0   -0.10    0.28
   1 -15   0   -0.34    0.27
   1 -15   1    0.48    0.32
  -1 -15  -1    0.14    0.29
  -1 -15  -2    1.27    0.34
   1 -15   2    1.52    0.39
   1 -15   3    0.67    0.35
  -1 -15  -3    0.55    0.30
   1 -15   4    0.06    0.32
  -1 -15  -4    0.19    0.28
   1 -15   5   -0.05    0.31
  -1 -15  -5   -0.09    0.28
  -1 -15  -6    0.01    0.29
   1 -15   6   -0.37    0.33
  -1 -15  -7    0.40    0.33
   1 -15   7   -0.24    0.34
   1 -15   8   -0.34    0.34
  -1 -15  -8    0.17    0.34
   1 -15   9   -0.26    0.37
   1 -15  10   -0.20    0.40
   1 -15  11   -0.10    0.46
   1 -16 -10    0.65    0.40
  -1 -16  10   -0.16    0.43
   1 -16  -9    0.57    0.36
  -1 -16   9   -0.15    0.40
   1 -16  -8    0.26    0.33
  -1 -16   8   -0.56    0.36
   1 -16  -7    0.37    0.35
  -1 -16   7    0.14    0.39
  -1 -16   6   -0.22    0.35
   1 -16  -6   -0.08    0.28
   1 -16  -5    0.44    0.32
  -1 -16   5   -0.09    0.34
   1 -16  -4   -0.33    0.27
  -1 -16   4   -0.03    0.34
   1 -16  -3    0.53    0.32
  -1 -16   3    0.48    0.36
   1 -16  -2    0.01    0.29
  -1 -16   2    0.10    0.32
  -1 -16   1    0.14    0.30
   1 -16  -1   -0.15    0.29
   1 -16   0    0.25    0.32
  -1 -16   0    0.22    0.30
  -1 -16  -1   -0.17    0.29
   1 -16   1   -0.26    0.31
  -1 -16  -2    0.58    0.32
   1 -16   2    0.88    0.38
  -1 -16  -3    0.49    0.31
   1 -16   3    0.07    0.33
   1 -16   4   -0.32    0.34
  -1 -16  -4   -0.12    0.28
   1 -16   5   -0.44    0.32
  -1 -16  -5    0.14    0.30
  -1 -16  -6    0.57    0.36
   1 -16   6    0.24    0.39
   1 -16   7   -0.21    0.36
  -1 -16  -7    0.04    0.32
  -1 -16  -8    0.13    0.36
   1 -16   8   -0.61    0.35
   1 -16   9   -0.57    0.39
  -1 -16  -9   -0.05    0.38
   1 -16  10   -0.48    0.43
  -1 -17   9   -0.31    0.43
   1 -17  -9    0.06    0.40
   1 -17  -8    0.57    0.38
  -1 -17   8   -0.93    0.37
  -1 -17   7   -0.09    0.40
   1 -17  -7    0.15    0.35
   1 -17  -6    1.04    0.37
  -1 -17   6    0.54    0.42
   1 -17  -5    0.55    0.34
  -1 -17   5   -0.27    0.36
  -1 -17   4   -0.58    0.34
   1 -17  -4    0.16    0.31
  -1 -17   3    0.05    0.34
   1 -17  -3   -0.08    0.30
  -1 -17   2   -0.23    0.33
   1 -17  -2   -0.11    0.32
   1 -17  -1   -0.14    0.32
  -1 -17   1    0.01    0.31
  -1 -17   0    0.18    0.33
   1 -17   0    0.26    0.33
   1 -17   1    0.14    0.35
  -1 -17  -1    0.36    0.33
   1 -17   2   -0.32    0.33
  -1 -17  -2   -0.01    0.31
  -1 -17  -3    0.08    0.31
   1 -17   3   -0.14    0.35
  -1 -17  -4    0.17    0.31
   1 -17   4   -0.31    0.35
   1 -17   5    0.01    0.39
  -1 -17  -5   -0.10    0.32
  -1 -17  -6   -0.07    0.34
   1 -17   6   -0.58    0.39
   1 -17   7   -0.24    0.40
  -1 -17  -7    0.24    0.39
   1 -17   8   -0.22    0.41
  -1 -17  -8    0.51    0.41
  -1 -17  -9    0.95    0.45
   1 -18  -8    0.29    0.39
   1 -18  -7    0.07    0.37
  -1 -18   7    0.07    0.45
  -1 -18   6    0.10    0.43
   1 -18  -6    0.30    0.37
   1 -18  -5    0.25    0.35
  -1 -18   5   -0.50    0.38
   1 -18  -4    0.07    0.36
  -1 -18   4   -0.33    0.38
   1 -18  -3   -0.18    0.34
  -1 -18   3   -0.03    0.38
  -1 -18   2   -0.45    0.33
   1 -18  -2    0.01    0.36
   1 -18  -1   -0.05    0.34
  -1 -18   1   -0.11    0.33
   1 -18   0   -0.13    0.36
  -1 -18   0   -0.34    0.32
  -1 -18  -1    0.31    0.37
   1 -18   1    0.29    0.39
   1 -18   2   -0.04    0.38
  -1 -18  -2    0.39    0.36
   1 -18   3   -0.09    0.38
  -1 -18  -3   -0.09    0.33
   1 -18   4   -0.01    0.41
  -1 -18  -4    0.46    0.36
   1 -18   5   -0.62    0.41
  -1 -18  -5    0.20    0.35
   1 -18   6    0.17    0.44
  -1 -18  -6    0.33    0.38
   1 -18   7   -0.13    0.45
  -1 -18  -7    0.24    0.40
  -1 -18  -8    0.28    0.39
   1 -19  -6    0.67    0.41
  -1 -19   5   -0.03    0.45
   1 -19  -5   -0.02    0.37
   1 -19  -4    0.12    0.39
  -1 -19   4   -0.73    0.39
   1 -19  -3   -0.43    0.37
  -1 -19   3   -0.19    0.40
  -1 -19   2   -0.32    0.39
   1 -19  -2    0.01    0.39
  -1 -19   1    0.15    0.42
   1 -19  -1   -0.28    0.39
  -1 -19   0    1.89    0.48
   1 -19   0    1.56    0.51
   1 -19   1    0.12    0.42
  -1 -19  -1    0.01    0.40
  -1 -19  -2    0.21    0.40
   1 -19   2   -0.52    0.40
   1 -19   3   -0.59    0.41
  -1 -19  -3    0.53    0.40
   1 -19   4   -0.32    0.42
  -1 -19  -4    0.02    0.36
   1 -19   5   -0.62    0.41
  -1 -19  -5    0.25    0.40
  -1 -19  -6    0.42    0.41
   1 -20  -3   -0.19    0.41
   1 -20  -2   -0.21    0.40
  -1 -20   1   -0.48    0.41
   1 -20  -1    0.17    0.46
  -1 -20   0   -0.45    0.41
   1 -20   0   -0.52    0.42
  -1 -20  -1   -0.42    0.40
   1 -20   1   -0.55    0.42
   1 -20   2   -0.51    0.44
  -1 -20  -2    0.29    0.42
  -1 -20  -3   -0.32    0.40
   2   0 -18    0.02    0.25
  -2   0  18    0.10    0.34
   2   0 -17   -0.37    0.21
  -2   0  17   -0.16    0.31
  -2   0  16    0.35    0.32
   2   0 -16    0.46    0.22
  -2   0  15    0.02    0.27
   2   0 -15   -0.04    0.18
  -2   0  14    2.16    0.37
  -2   0  14    3.07    0.45
   2   0 -14    2.73    0.28
  -2   0  13    0.07    0.22
   2   0 -13    0.01    0.14
  -2   0  13   -0.06    0.19
  -2   0  12    2.83    0.39
  -2   0  12    2.22    0.32
   2   0 -12    2.36    0.23
  -2   0  11   -0.13    0.18
  -2   0  11   -0.05    0.15
   2   0 -11    0.01    0.11
  -2   0  10    2.09    0.26
  -2   0  10    2.30    0.32
   2   0 -10    1.89    0.19
   2   0  -9   -0.04    0.08
  -2   0   9    0.00    0.10
  -2   0   9   -0.01    0.16
  -2   0   8    2.03    0.20
  -2   0   8    1.98    0.27
   2   0  -8    1.33    0.14
  -2   0   7    0.07    0.12
   2   0  -7   -0.05    0.05
  -2   0   7   -0.04    0.08
  -2   0   6   59.79    2.77
  -2   0   6   60.87    2.87
  -2   0   5   -0.07    0.05
  -2   0   5   -0.05    0.09
  -2   0   4   90.46    4.03
  -2   0   4   87.00    4.13
  -2   0   4   90.67    4.45
  -2   0   3    0.01    0.04
  -2   0   3   -0.01    0.06
  -2   0   3   -0.04    0.05
  -2   0   2   16.40    0.78
  -2   0   2   15.59    0.82
   2   0  -2   16.43    0.82
   2   0  -2   15.92    0.72
   2   0  -2   16.67    0.73
  -2   0   2   16.03    0.73
  -2   0   1    0.16    0.03
  -2   0   1    0.13    0.02
   2   0  -1    0.17    0.03
  -2   0   1    0.20    0.03
   2   0  -1    0.14    0.03
   2   0  -1    0.16    0.02
  -2   0   1    0.17    0.02
   2   0   0    0.44    0.05
   2   0   0    0.42    0.04
  -2   0  -1    0.08    0.03
   2   0   1    0.07    0.02
  -2   0  -1    0.07    0.02
   2   0   1    0.05    0.03
   2   0   1    0.07    0.04
  -2   0  -2  161.92    7.89
   2   0   2  161.95    7.39
   2   0   2  163.92    7.53
  -2   0  -2  172.11    7.39
   2   0   2  164.79    7.90
  -2   0  -3    0.03    0.06
   2   0   3   -0.12    0.08
  -2   0  -3    0.00    0.06
   2   0   3   -0.09    0.06
   2   0   4    2.37    0.19
   2   0   4    2.12    0.21
  -2   0  -4    2.43    0.15
  -2   0  -4    2.04    0.18
  -2   0  -4    2.23    0.19
   2   0   5    0.05    0.10
  -2   0  -5    0.08    0.09
  -2   0  -5    0.03    0.09
  -2   0  -5    0.05    0.06
   2   0   5    0.01    0.08
   2   0   6   80.48    3.72
  -2   0  -6   83.62    3.72
  -2   0  -6   80.87    3.57
  -2   0  -6   80.22    3.92
   2   0   6   79.19    3.79
   2   0   7   -0.14    0.12
  -2   0  -7   -0.13    0.10
  -2   0  -7   -0.04    0.08
  -2   0  -7   -0.11    0.12
   2   0   7   -0.05    0.11
   2   0   8    5.29    0.40
  -2   0  -8    5.69    0.32
  -2   0  -8    6.06    0.43
   2   0   8    5.08    0.42
   2   0   9   -0.20    0.13
  -2   0  -9   -0.06    0.09
  -2   0  -9    0.06    0.15
   2   0   9    0.05    0.13
   2   0  10   -0.02    0.15
   2   0  10   -0.13    0.17
  -2   0 -10    0.01    0.11
  -2   0 -10   -0.20    0.16
  -2   0 -11   -0.07    0.12
   2   0  11   -0.15    0.17
   2   0  11   -0.13    0.15
  -2   0 -12    0.31    0.15
   2   0  12    0.34    0.23
   2   0  12    0.34    0.22
   2   0  13   -0.20    0.21
  -2   0 -13   -0.24    0.13
  -2   0 -14    0.37    0.20
   2   0  14    0.36    0.27
  -2   0 -15    0.07    0.21
   2   0  15   -0.20    0.28
  -2   0 -16    1.34    0.30
   2   0  16    1.50    0.41
  -2   0 -17   -0.19    0.23
   2   0  17   -0.05    0.34
  -2   1  18   -0.01    0.35
   2   1 -18    0.08    0.25
  -2  -1  18    0.00    0.33
   2  -1 -18   -0.20    0.22
  -2   1  17    0.03    0.34
   2   1 -17    0.45    0.24
  -2  -1  17    0.55    0.33
   2  -1 -17    0.57    0.24
   2   1 -16   -0.21    0.19
  -2   1  16   -0.04    0.31
  -2  -1  16    0.04    0.28
   2  -1 -16    0.05    0.18
   2   1 -15    2.42    0.31
  -2   1  15    2.36    0.42
  -2  -1  15    1.97    0.42
   2  -1 -15    1.72    0.26
  -2   1  14    7.42    0.59
  -2   1  14    7.88    0.67
   2   1 -14    7.39    0.48
  -2  -1  14    6.99    0.64
   2  -1 -14    7.24    0.45
  -2   1  13    0.30    0.26
   2   1 -13    0.52    0.18
  -2   1  13    0.04    0.21
   2  -1 -13    0.02    0.13
  -2  -1  13   -0.04    0.19
  -2  -1  13    0.09    0.24
  -2   1  12    0.06    0.18
  -2   1  12    0.46    0.26
   2   1 -12    0.40    0.16
  -2  -1  12    0.29    0.19
   2  -1 -12    0.29    0.13
  -2  -1  12    0.20    0.24
   2   1 -11    0.34    0.15
  -2   1  11    0.64    0.25
  -2   1  11    0.46    0.18
  -2  -1  11    0.46    0.18
  -2  -1  11    0.38    0.23
   2  -1 -11    0.47    0.12
  -2   1  10    0.68    0.18
  -2   1  10    0.61    0.23
   2   1 -10    0.66    0.15
  -2  -1  10    0.76    0.18
  -2  -1  10    0.46    0.21
   2   1  -9    6.61    0.52
  -2   1   9    6.45    0.52
  -2   1   9    6.73    0.44
   2   1  -9    6.35    0.37
   2  -1  -9    6.94    0.45
  -2  -1   9    6.85    0.50
  -2  -1   9    6.89    0.44
  -2   1   8    6.48    0.40
   2   1  -8    6.32    0.47
   2   1  -8    5.87    0.34
  -2   1   8    6.08    0.47
  -2  -1   8    6.40    0.45
  -2  -1   8    5.34    0.45
   2  -1  -8    6.33    0.40
  -2  -1   8    6.25    0.40
  -2   1   7   17.87    0.89
   2   1  -7   17.19    0.83
   2   1  -7   16.95    0.98
  -2   1   7   17.65    0.97
  -2  -1   7   18.14    0.99
  -2  -1   7   17.59    0.95
   2  -1  -7   18.28    0.89
  -2  -1   7   17.46    0.89
   2   1  -6   37.57    1.69
  -2   1   6   38.79    1.76
   2   1  -6   38.32    1.91
  -2   1   6   36.63    1.84
  -2  -1   6   38.25    1.77
  -2  -1   6   36.46    1.94
  -2  -1   6   37.69    1.83
   2  -1  -6   37.51    1.76
  -2   1   5    2.77    0.19
   2   1  -5    2.53    0.17
  -2   1   5    2.45    0.24
  -2  -1   5    2.74    0.23
   2  -1  -5    2.72    0.19
  -2  -1   5    2.64    0.24
  -2  -1   5    2.67    0.20
  -2   1   4    1.71    0.18
   2   1  -4    1.54    0.12
  -2   1   4    1.61    0.13
   2  -1  -4    1.44    0.12
  -2  -1   4    1.89    0.17
  -2  -1   4    1.74    0.18
  -2   1   3    0.16    0.09
   2   1  -3    0.17    0.05
  -2  -1   3    0.04    0.08
  -2  -1   3    0.41    0.09
  -2   1   2   29.64    1.29
   2   1  -2   26.59    1.25
  -2   1   2   27.32    1.24
  -2   1   2   25.71    1.32
   2   1  -2   29.82    1.25
  -2  -1   2   29.04    1.25
   2  -1  -2   28.12    1.24
  -2  -1   2   29.91    1.32
   2  -1  -2   26.39    1.28
  -2  -1   2   28.88    1.42
  -2   1   1    7.31    0.32
   2   1  -1    6.98    0.33
   2   1  -1    6.54    0.37
   2   1  -1    7.22    0.37
  -2  -1   1    7.26    0.37
   2  -1  -1    6.88    0.35
  -2  -1   1    6.97    0.33
  -2   1   0    0.17    0.03
  -2   1   0    0.06    0.02
   2   1   0    0.06    0.03
   2  -1   0    0.11    0.03
   2  -1   0    0.15    0.04
  -2  -1   0    0.17    0.03
  -2  -1   0    0.19    0.03
  -2  -1   0    0.14    0.03
   2  -1   0    0.15    0.03
  -2   1  -1   53.08    2.29
  -2   1  -1   53.72    2.50
   2   1   1   52.20    2.36
   2   1   1   48.03    2.39
   2  -1   1   51.90    2.39
   2  -1   1   54.04    2.60
   2  -1   1   51.71    2.36
  -2  -1  -1   51.53    2.35
  -2   1  -2   35.66    1.62
   2   1   2   32.44    1.54
  -2   1  -2   33.40    1.49
   2   1   2   30.93    1.56
   2  -1   2   33.65    1.56
   2  -1   2   32.59    1.70
   2  -1   2   34.67    1.54
  -2  -1  -2   33.94    1.54
   2   1   3    0.31    0.10
  -2   1  -3    0.44    0.10
   2   1   3    0.33    0.09
  -2   1  -3    0.59    0.08
  -2   1  -3    0.12    0.08
   2  -1   3    0.06    0.07
   2  -1   3    0.26    0.11
   2  -1   3    0.38    0.11
  -2  -1  -3    0.37    0.09
   2  -1   3    0.41    0.09
   2   1   4    2.59    0.22
  -2   1  -4    2.72    0.17
  -2   1  -4    2.52    0.21
   2   1   4    2.85    0.21
  -2   1  -4    2.63    0.21
   2  -1   4    2.57    0.20
   2  -1   4    2.23    0.23
  -2  -1  -4    2.61    0.20
   2  -1   4    2.54    0.22
   2  -1   4    2.03    0.19
   2   1   5    1.49    0.19
   2   1   5    1.47    0.17
  -2   1  -5    1.83    0.19
  -2   1  -5    1.39    0.14
  -2  -1  -5    1.60    0.17
   2  -1   5    1.79    0.18
   2  -1   5    1.95    0.20
  -2   1  -6   -0.01    0.08
  -2   1  -6   -0.06    0.09
   2   1   6    0.03    0.10
   2   1   6    0.10    0.12
   2  -1   6   -0.05    0.10
   2  -1   6   -0.20    0.09
  -2  -1  -6   -0.04    0.09
   2   1   7   20.28    1.16
  -2   1  -7   24.07    1.22
   2   1   7   22.66    1.14
  -2   1  -7   23.11    1.05
   2  -1   7   22.83    1.15
   2  -1   7   22.46    1.17
  -2  -1  -7   20.92    1.18
  -2  -1  -7   24.07    1.15
  -2   1  -8    2.87    0.21
   2   1   8    2.87    0.31
  -2   1  -8    3.01    0.32
   2   1   8    2.55    0.27
   2  -1   8    2.73    0.28
  -2  -1  -8    2.70    0.28
  -2  -1  -8    2.76    0.19
   2  -1   8    3.00    0.31
   2   1   9    1.16    0.24
  -2   1  -9    0.82    0.22
   2   1   9    0.95    0.20
  -2   1  -9    1.09    0.16
   2  -1   9    1.34    0.22
  -2  -1  -9    1.08    0.13
   2  -1   9    1.09    0.23
  -2  -1  -9    1.10    0.22
   2   1  10    0.04    0.15
  -2   1 -10   -0.07    0.18
   2   1  10    0.33    0.20
  -2   1 -10    0.14    0.12
  -2  -1 -10   -0.02    0.17
   2  -1  10    0.13    0.18
  -2  -1 -10    0.13    0.11
   2  -1  10   -0.11    0.15
   2   1  11   -0.03    0.19
  -2   1 -11   -0.14    0.12
   2   1  11   -0.14    0.17
   2  -1  11   -0.04    0.16
   2  -1  11   -0.24    0.16
  -2  -1 -11   -0.05    0.11
  -2   1 -12   -0.21    0.13
   2   1  12    0.02    0.19
   2   1  12   -0.05    0.20
   2  -1  12   -0.10    0.20
  -2  -1 -12   -0.11    0.12
   2  -1  12   -0.02    0.18
  -2   1 -13    0.52    0.20
   2   1  13    0.54    0.26
   2  -1  13   -0.14    0.22
  -2  -1 -13    0.41    0.16
   2   1  14    0.29    0.29
  -2   1 -14    0.13    0.19
   2  -1  14    0.21    0.26
  -2  -1 -14    0.22    0.17
  -2   1 -15    0.25    0.22
   2   1  15    0.08    0.30
   2  -1  15    0.30    0.30
  -2  -1 -15    0.05    0.19
   2   1  16    0.07    0.33
  -2   1 -16    0.04    0.22
   2  -1  16    0.12    0.30
  -2  -1 -16    0.16    0.22
   2   1  17    0.18    0.36
  -2   1 -17   -0.15    0.22
   2  -1  17   -0.16    0.29
  -2  -1 -17    0.08    0.24
  -2   2  18    0.02    0.36
   2   2 -18   -0.18    0.27
   2  -2 -18   -0.25    0.22
  -2  -2  18    0.13    0.33
  -2   2  17    0.07    0.35
   2   2 -17    0.10    0.24
  -2  -2  17    0.41    0.32
   2  -2 -17    0.06    0.20
  -2   2  16    0.03    0.32
   2   2 -16    0.13    0.22
  -2  -2  16    0.02    0.28
   2  -2 -16   -0.14    0.18
  -2   2  15    0.81    0.37
   2   2 -15    1.20    0.26
   2  -2 -15    1.12    0.21
  -2  -2  15    1.02    0.35
  -2   2  14    0.23    0.27
   2   2 -14    0.39    0.21
  -2   2  14    0.25    0.25
   2  -2 -14    0.35    0.16
  -2  -2  14    0.09    0.28
   2   2 -13    0.17    0.18
  -2   2  13    0.46    0.26
  -2   2  13    0.44    0.25
  -2  -2  13    0.03    0.25
  -2  -2  13    0.47    0.22
   2  -2 -13    0.21    0.13
  -2   2  12    0.18    0.21
   2   2 -12    0.03    0.14
  -2   2  12    0.22    0.22
  -2  -2  12   -0.01    0.17
  -2  -2  12    0.02    0.23
  -2   2  11   -0.05    0.21
  -2   2  11   -0.06    0.14
   2   2 -11   -0.01    0.13
  -2  -2  11    0.11    0.20
  -2  -2  11    0.06    0.14
  -2   2  10    3.23    0.31
   2   2 -10    3.25    0.26
  -2   2  10    3.16    0.39
  -2  -2  10    3.59    0.39
  -2  -2  10    3.10    0.30
  -2   2   9    0.43    0.20
  -2   2   9    0.35    0.13
   2   2  -9    0.24    0.12
  -2  -2   9    0.18    0.17
  -2  -2   9    0.50    0.15
   2  -2  -9    0.25    0.13
  -2  -2   9    0.64    0.20
   2   2  -8    0.52    0.12
  -2   2   8    0.26    0.18
  -2   2   8    0.61    0.14
   2   2  -8    0.67    0.19
  -2  -2   8    0.36    0.14
  -2  -2   8    0.69    0.19
   2  -2  -8    0.69    0.14
  -2  -2   8    0.57    0.17
   2   2  -7    3.74    0.25
  -2   2   7    3.25    0.34
   2   2  -7    3.93    0.35
  -2   2   7    4.21    0.29
   2  -2  -7    4.17    0.28
  -2  -2   7    4.11    0.29
  -2  -2   7    4.11    0.34
  -2  -2   7    3.79    0.34
   2   2  -6    2.34    0.25
   2   2  -6    1.85    0.17
  -2   2   6    2.55    0.20
  -2   2   6    2.04    0.25
  -2  -2   6    2.18    0.24
   2  -2  -6    2.50    0.19
  -2  -2   6    2.51    0.24
   2   2  -5    0.25    0.09
  -2   2   5    0.44    0.14
  -2   2   5    0.47    0.10
   2   2  -5    0.67    0.15
  -2  -2   5    0.22    0.12
  -2  -2   5    0.45    0.12
   2  -2  -5    0.58    0.09
  -2   2   4    0.47    0.14
   2   2  -4    0.58    0.11
   2   2  -4    0.68    0.14
  -2  -2   4    0.98    0.15
  -2  -2   4    0.76    0.13
   2   2  -3    2.35    0.16
   2   2  -3    2.64    0.23
  -2   2   3    1.91    0.20
  -2  -2   3    2.85    0.22
   2  -2  -3    2.56    0.14
  -2  -2   3    2.13    0.19
  -2  -2   3    2.73    0.22
   2   2  -2  237.69    9.81
   2   2  -2  225.02   10.80
  -2   2   2  218.96   10.35
   2  -2  -2  222.85   10.34
   2  -2  -2  217.06   10.17
  -2  -2   2  235.46   11.22
  -2  -2   2  228.56    9.80
   2  -2  -2  224.08    9.86
  -2  -2   2  214.42   10.80
  -2  -2   2  246.41   10.36
   2   2  -1   35.84    1.55
   2   2  -1   33.41    1.71
   2  -2  -1   34.93    1.63
  -2  -2   1   33.85    1.72
  -2  -2   1   35.39    1.55
  -2  -2   1   38.28    1.77
   2  -2  -1   34.67    1.76
   2   2   0    4.53    0.23
  -2   2   0    4.98    0.26
   2   2   0    4.04    0.25
   2   2   0    4.87    0.23
   2  -2   0    5.16    0.26
   2  -2   0    4.74    0.27
   2  -2   0    4.89    0.22
  -2  -2   0    4.06    0.26
   2  -2   0    5.02    0.25
  -2  -2   0    4.75    0.23
  -2   2  -1   20.08    0.92
   2   2   1   17.87    0.90
   2   2   1   17.70    0.87
  -2  -2  -1   18.76    0.87
   2  -2   1   19.35    0.92
  -2  -2  -1   16.77    0.90
   2  -2   1   18.76    0.87
   2  -2   1   18.75    0.96
   2   2   2    0.11    0.06
   2   2   2   -0.02    0.07
  -2   2  -2    0.09    0.06
  -2   2  -2    0.03    0.06
   2  -2   2    0.15    0.07
   2  -2   2    0.07    0.07
   2  -2   2   -0.04    0.09
  -2  -2  -2    0.19    0.07
   2   2   3    9.75    0.55
  -2   2  -3   10.49    0.56
  -2   2  -3   10.01    0.50
   2   2   3   10.77    0.54
   2  -2   3   10.10    0.54
   2  -2   3   10.62    0.54
  -2  -2  -3   10.27    0.53
   2  -2   3   10.34    0.56
   2  -2   3   10.17    0.60
  -2   2  -4    3.98    0.28
   2   2   4    3.70    0.26
  -2   2  -4    3.93    0.23
   2   2   4    3.23    0.27
   2  -2   4    3.64    0.27
  -2  -2  -4    3.93    0.26
   2  -2   4    4.00    0.27
   2  -2   4    3.72    0.28
   2  -2   4    3.73    0.31
   2   2   5   10.40    0.60
   2   2   5   10.86    0.58
  -2   2  -5   10.74    0.62
  -2   2  -5   11.05    0.53
   2  -2   5   10.37    0.65
   2  -2   5   11.23    0.60
   2  -2   5   10.85    0.62
  -2  -2  -5   10.66    0.58
   2  -2   5   10.57    0.59
   2   2   6    4.36    0.31
   2   2   6    4.21    0.34
  -2   2  -6    4.00    0.26
  -2   2  -6    4.17    0.33
   2  -2   6    3.86    0.32
   2  -2   6    3.95    0.31
   2  -2   6    3.67    0.35
  -2  -2  -6    4.13    0.30
   2   2   7    0.38    0.16
  -2   2  -7    0.49    0.16
  -2   2  -7    0.72    0.12
   2   2   7    0.38    0.15
   2  -2   7    0.51    0.16
   2  -2   7    0.37    0.14
  -2  -2  -7    0.41    0.14
  -2   2  -8    0.11    0.11
   2   2   8    0.02    0.15
  -2   2  -8    0.14    0.15
   2   2   8    0.22    0.14
   2  -2   8    0.30    0.16
   2  -2   8    0.44    0.15
  -2   2  -9    0.29    0.18
  -2   2  -9    0.22    0.12
   2   2   9    0.14    0.18
   2   2   9    0.13    0.14
   2  -2   9    0.05    0.13
   2  -2   9   -0.04    0.15
   2   2  10    4.46    0.41
   2   2  10    4.56    0.43
  -2   2 -10    4.66    0.33
   2  -2  10    4.61    0.39
  -2  -2 -10    4.94    0.42
   2  -2  10    4.07    0.42
  -2   2 -11   -0.01    0.14
   2   2  11   -0.26    0.17
   2   2  11    0.05    0.20
   2  -2  11    0.19    0.19
  -2  -2 -11   -0.10    0.10
   2  -2  11   -0.02    0.20
  -2   2 -12    0.25    0.17
   2   2  12    0.02    0.20
   2   2  12    0.19    0.21
   2  -2  12    0.03    0.19
  -2  -2 -12    0.15    0.13
   2  -2  12    0.01    0.22
   2   2  13    0.63    0.28
  -2   2 -13    0.51    0.22
   2  -2  13    0.85    0.29
  -2  -2 -13    0.40    0.16
   2   2  14    0.30    0.29
  -2   2 -14    0.24    0.21
   2  -2  14    0.02    0.26
  -2  -2 -14    0.00    0.16
   2   2  15   -0.14    0.29
  -2   2 -15   -0.09    0.20
  -2  -2 -15    0.24    0.18
   2  -2  15    0.10    0.27
   2   2  16    0.12    0.34
  -2   2 -16   -0.28    0.19
   2  -2  16   -0.29    0.27
  -2  -2 -16    0.05    0.20
   2   2  17    0.51    0.37
  -2   2 -17   -0.04    0.24
   2  -2  17   -0.36    0.29
  -2  -2 -17    0.32    0.24
  -2   3  18   -0.26    0.38
   2   3 -18    0.01    0.26
  -2  -3  18    0.01    0.32
   2  -3 -18   -0.10    0.21
  -2   3  17    0.50    0.38
   2   3 -17    0.34    0.27
   2  -3 -17    0.37    0.22
  -2  -3  17    0.58    0.34
  -2   3  16    0.22    0.34
   2   3 -16    0.50    0.25
  -2  -3  16    0.29    0.33
   2  -3 -16    0.68    0.19
   2   3 -15    0.02    0.21
  -2   3  15   -0.11    0.29
   2  -3 -15   -0.09    0.14
  -2  -3  15   -0.04    0.27
   2   3 -14    2.89    0.34
  -2   3  14    2.78    0.39
  -2   3  14    3.24    0.48
  -2  -3  14    3.05    0.46
  -2   3  13    1.04    0.33
  -2   3  13    0.57    0.27
   2   3 -13    1.10    0.24
  -2  -3  13    0.58    0.29
  -2  -3  13    0.78    0.25
   2   3 -12    1.76    0.24
  -2   3  12    1.55    0.34
  -2   3  12    1.23    0.27
  -2  -3  12    1.42    0.27
  -2  -3  12    1.15    0.32
  -2   3  11    0.84    0.22
   2   3 -11    1.45    0.22
  -2   3  11    1.11    0.28
  -2  -3  11    0.86    0.27
  -2  -3  11    0.99    0.28
  -2  -3  11    0.82    0.21
  -2   3  10    1.97    0.26
   2   3 -10    1.81    0.24
  -2   3  10    1.91    0.32
  -2  -3  10    2.23    0.31
  -2  -3  10    2.14    0.27
  -2  -3  10    2.15    0.31
  -2   3   9    0.18    0.14
   2   3  -9    0.70    0.15
  -2   3   9    0.33    0.20
  -2  -3   9    0.45    0.20
  -2  -3   9    0.39    0.16
   2  -3  -9    0.48    0.14
  -2  -3   9    0.20    0.17
   2   3  -8   18.32    0.99
  -2   3   8   15.73    0.94
  -2   3   8   15.56    0.86
   2   3  -8   16.46    0.81
  -2  -3   8   16.73    0.91
  -2  -3   8   17.06    0.88
   2  -3  -8   15.76    0.85
  -2  -3   8   17.14    0.97
  -2   3   7    2.03    0.20
  -2   3   7    1.77    0.25
   2   3  -7    1.77    0.26
   2   3  -7    1.90    0.19
  -2  -3   7    2.14    0.26
  -2  -3   7    2.32    0.25
   2  -3  -7    2.06    0.20
  -2   3   6    0.55    0.15
  -2   3   6    0.46    0.11
   2   3  -6    0.75    0.18
   2   3  -6    0.82    0.12
  -2  -3   6    0.89    0.16
   2  -3  -6    0.59    0.12
  -2  -3   6    0.99    0.18
   2   3  -5    3.82    0.30
   2   3  -5    3.16    0.22
  -2   3   5    3.77    0.24
  -2   3   5    3.16    0.28
  -2  -3   5    3.82    0.30
   2  -3  -5    3.31    0.23
  -2  -3   5    3.70    0.30
  -2  -3   5    3.84    0.27
   2   3  -4    4.24    0.33
   2   3  -4    3.57    0.26
  -2   3   4    4.77    0.27
  -2  -3   4    4.18    0.29
   2  -3  -4    5.50    0.27
  -2  -3   4    4.60    0.33
  -2  -3   4    4.48    0.33
   2   3  -3    5.20    0.27
   2   3  -3    4.89    0.34
  -2   3   3    3.85    0.31
   2   3  -3    5.02    0.29
  -2  -3   3    5.30    0.29
  -2  -3   3    5.54    0.35
  -2  -3   3    5.12    0.34
   2   3  -2   43.41    1.86
  -2   3   2   39.69    1.95
   2   3  -2   40.38    2.05
  -2  -3   2   42.95    2.12
  -2  -3   2   43.80    1.93
  -2  -3   2   42.44    2.06
   2  -3  -2   40.20    1.94
   2   3  -1   17.40    0.76
   2   3  -1   15.78    0.84
   2  -3  -1   15.83    0.83
  -2  -3   1   15.45    0.84
   2  -3  -1   16.60    0.85
  -2  -3   1   17.56    0.76
   2  -3  -1   16.13    0.78
  -2  -3   1   17.10    0.86
   2   3   0    0.02    0.04
   2   3   0    0.02    0.04
  -2   3   0    0.17    0.05
   2   3   0    0.07    0.05
   2  -3   0    0.03    0.04
  -2  -3   0    0.04    0.05
   2  -3   0    0.08    0.04
  -2  -3   0   -0.03    0.03
   2  -3   0    0.06    0.07
  -2   3  -1    0.54    0.06
   2   3   1    0.39    0.07
   2   3   1    0.35    0.07
  -2   3  -1    0.59    0.09
  -2  -3  -1    0.34    0.08
  -2  -3  -1    0.45    0.07
   2  -3   1    0.60    0.08
  -2  -3  -1    0.47    0.06
   2  -3   1    0.41    0.11
   2  -3   1    0.54    0.09
  -2   3  -2    6.96    0.38
  -2   3  -2    6.57    0.33
   2   3   2    5.48    0.35
   2   3   2    6.30    0.36
  -2  -3  -2    6.50    0.35
   2  -3   2    6.17    0.41
   2  -3   2    6.78    0.35
  -2  -3  -2    6.49    0.36
   2  -3   2    6.84    0.38
   2   3   3   15.32    0.78
   2   3   3   15.17    0.79
  -2   3  -3   16.41    0.74
  -2   3  -3   16.33    0.83
   2  -3   3   15.88    0.83
  -2  -3  -3   15.78    0.77
   2  -3   3   14.33    0.86
   2  -3   3   16.01    0.78
   2   3   4    2.64    0.22
  -2   3  -4    2.98    0.25
  -2   3  -4    2.69    0.20
   2   3   4    2.75    0.24
   2  -3   4    3.05    0.24
   2  -3   4    3.01    0.28
   2  -3   4    2.93    0.25
  -2  -3  -4    2.93    0.23
   2   3   5    0.41    0.12
  -2   3  -5    0.64    0.15
  -2   3  -5    0.69    0.11
   2   3   5    0.71    0.15
   2  -3   5    0.62    0.14
   2  -3   5    0.38    0.17
  -2  -3  -5    0.68    0.13
   2  -3   5    0.48    0.13
   2  -3   5    0.69    0.15
   2   3   6    1.02    0.19
   2   3   6    1.24    0.18
  -2   3  -6    1.14    0.14
  -2   3  -6    0.86    0.19
   2  -3   6    0.79    0.20
   2  -3   6    0.99    0.18
   2  -3   6    0.78    0.16
  -2  -3  -6    0.82    0.16
   2  -3   6    0.87    0.19
   2   3   7    0.00    0.15
  -2   3  -7    0.32    0.11
  -2   3  -7    0.43    0.16
   2   3   7    0.37    0.13
   2  -3   7    0.38    0.18
   2  -3   7    0.13    0.13
   2  -3   7    0.43    0.15
   2  -3   7    0.21    0.15
  -2   3  -8    1.22    0.17
  -2   3  -8    1.22    0.24
   2   3   8    1.35    0.25
   2   3   8    1.45    0.22
   2  -3   8    1.16    0.23
   2  -3   8    1.20    0.26
   2  -3   8    1.59    0.22
  -2   3  -9    0.02    0.11
   2   3   9    0.22    0.19
  -2   3  -9    0.01    0.17
   2   3   9    0.00    0.14
   2  -3   9   -0.16    0.11
   2  -3   9    0.01    0.16
  -2   3 -10    0.57    0.17
   2   3  10    0.56    0.23
   2   3  10    0.44    0.21
   2  -3  10    0.34    0.20
   2  -3  10    0.62    0.20
  -2   3 -11   -0.09    0.15
   2   3  11   -0.40    0.18
   2   3  11    0.20    0.21
   2  -3  11    0.06    0.21
   2  -3  11    0.01    0.17
   2   3  12    0.54    0.26
   2   3  12    0.78    0.29
  -2   3 -12    0.72    0.20
   2  -3  12    1.16    0.30
  -2   3 -13    0.07    0.19
   2   3  13    0.49    0.29
  -2  -3 -13    0.16    0.14
   2  -3  13    0.58    0.29
  -2   3 -14    0.19    0.20
   2   3  14   -0.24    0.26
  -2  -3 -14    0.06    0.14
   2  -3  14   -0.08    0.24
  -2   3 -15   -0.06    0.19
   2   3  15    0.37    0.33
   2  -3  15   -0.14    0.25
  -2  -3 -15   -0.25    0.15
  -2   3 -16    0.23    0.22
   2   3  16   -0.17    0.34
  -2  -3 -16   -0.01    0.18
   2  -3  16    0.21    0.30
   2   3  17    0.24    0.38
  -2   3 -17   -0.06    0.24
   2  -3  17    0.03    0.32
  -2  -3 -17   -0.11    0.20
  -2   4  18   -0.49    0.36
  -2  -4  18    0.00    0.31
   2  -4 -18    0.00    0.21
  -2   4  17   -0.14    0.34
   2   4 -17   -0.28    0.23
   2  -4 -17    0.05    0.18
  -2  -4  17   -0.05    0.30
   2   4 -16    0.05    0.22
  -2   4  16   -0.03    0.33
  -2  -4  16    0.22    0.32
  -2   4  15    0.13    0.34
   2   4 -15    0.89    0.25
  -2  -4  15    0.20    0.28
  -2   4  14    1.78    0.41
  -2   4  14    1.66    0.33
   2   4 -14    1.23    0.27
  -2  -4  14    1.73    0.38
   2   4 -13    0.03    0.19
  -2   4  13    0.41    0.30
  -2   4  13    0.22    0.23
  -2  -4  13   -0.01    0.21
  -2  -4  13    0.36    0.29
  -2   4  12    5.74    0.49
  -2   4  12    6.46    0.60
   2   4 -12    6.29    0.44
  -2  -4  12    5.32    0.58
  -2  -4  12    6.66    0.58
  -2  -4  12    6.46    0.50
   2   4 -11    2.52    0.30
  -2   4  11    3.40    0.43
  -2   4  11    1.97    0.30
  -2  -4  11    2.81    0.38
  -2  -4  11    2.78    0.33
  -2  -4  11    3.20    0.40
  -2   4  10    3.37    0.34
  -2   4  10    3.97    0.43
   2   4 -10    4.26    0.32
  -2  -4  10    4.33    0.37
  -2  -4  10    4.05    0.41
  -2  -4  10    4.01    0.42
  -2   4   9   11.19    0.64
  -2   4   9   10.61    0.72
   2   4  -9   11.04    0.60
  -2  -4   9   10.77    0.65
  -2  -4   9   11.86    0.70
  -2  -4   9   10.83    0.73
   2   4  -8    4.33    0.31
  -2   4   8    4.89    0.42
  -2   4   8    4.32    0.33
  -2  -4   8    4.80    0.38
  -2  -4   8    4.60    0.41
   2  -4  -8    4.26    0.33
  -2   4   7    0.07    0.15
   2   4  -7    0.13    0.11
   2   4  -7   -0.02    0.14
  -2   4   7    0.01    0.09
  -2  -4   7    0.05    0.14
  -2  -4   7    0.12    0.13
   2  -4  -7    0.10    0.10
   2   4  -6   41.88    2.01
   2   4  -6   40.44    1.76
  -2   4   6   35.08    1.89
  -2   4   6   36.70    1.81
  -2  -4   6   41.15    2.00
  -2  -4   6   39.36    1.86
  -2  -4   6   38.37    2.02
   2  -4  -6   36.67    1.81
  -2   4   5    0.40    0.14
   2   4  -5    0.58    0.16
   2   4  -5    0.55    0.12
  -2  -4   5    0.50    0.13
  -2  -4   5    0.59    0.16
  -2  -4   5    0.45    0.15
   2   4  -4   -0.06    0.08
   2   4  -4   -0.04    0.07
  -2   4   4   -0.03    0.09
  -2  -4   4    0.04    0.10
  -2  -4   4    0.12    0.12
   2  -4  -4    0.02    0.06
  -2  -4   4    0.10    0.07
   2   4  -3    5.54    0.36
  -2   4   3    4.20    0.31
   2   4  -3    4.14    0.29
  -2  -4   3    4.61    0.34
  -2  -4   3    4.84    0.28
  -2  -4   3    5.69    0.36
   2  -4  -3    5.65    0.29
  -2   4   2   11.97    0.64
   2   4  -2   12.50    0.62
   2   4  -2   13.56    0.71
  -2  -4   2   13.28    0.71
  -2  -4   2   13.64    0.71
   2  -4  -2   12.24    0.63
   2   4  -1   24.46    1.21
   2   4  -1   24.40    1.09
   2  -4  -1   22.68    1.23
   2  -4  -1   24.12    1.13
   2  -4  -1   24.88    1.20
  -2  -4   1   24.08    1.24
  -2  -4   1   24.92    1.09
  -2  -4   1   22.40    1.21
   2   4   0   20.97    0.89
   2   4   0   19.95    0.99
  -2   4   0   18.95    0.99
   2  -4   0   20.26    1.00
  -2  -4   0   19.28    0.89
   2  -4   0   18.48    1.02
  -2  -4   0   18.12    0.99
   2  -4   0   20.55    0.92
   2   4   1   49.93    2.09
   2   4   1   42.83    1.96
   2   4   1   44.70    2.18
  -2   4  -1   45.65    2.20
   2  -4   1   42.78    2.27
  -2  -4  -1   40.56    2.18
  -2  -4  -1   45.35    1.97
   2  -4   1   45.53    2.20
   2  -4   1   47.43    2.08
   2   4   2    0.87    0.11
  -2   4  -2    1.01    0.11
  -2   4  -2    1.42    0.15
  -2  -4  -2    1.04    0.09
   2  -4   2    1.22    0.12
  -2  -4  -2    1.01    0.13
   2  -4   2    1.03    0.16
   2  -4   2    1.18    0.15
  -2  -4  -2    1.12    0.12
  -2   4  -3    0.30    0.09
   2   4   3    0.43    0.11
  -2   4  -3    0.66    0.12
   2   4   3    0.45    0.11
   2  -4   3    0.57    0.13
  -2  -4  -3    0.64    0.11
   2  -4   3    0.54    0.15
   2  -4   3    0.60    0.11
  -2  -4  -3    0.50    0.09
  -2   4  -4    5.52    0.32
   2   4   4    5.29    0.36
  -2   4  -4    6.74    0.41
   2   4   4    5.39    0.37
   2  -4   4    5.94    0.36
   2  -4   4    4.95    0.41
  -2  -4  -4    5.32    0.35
   2  -4   4    6.24    0.40
   2   4   5    9.70    0.59
  -2   4  -5   11.19    0.63
   2   4   5    9.19    0.56
  -2   4  -5   10.18    0.52
   2  -4   5   10.03    0.56
  -2  -4  -5    9.72    0.56
   2  -4   5   10.26    0.62
   2  -4   5    9.51    0.64
   2   4   6    1.77    0.22
   2   4   6    1.85    0.25
  -2   4  -6    1.99    0.19
  -2   4  -6    1.72    0.25
   2  -4   6    2.12    0.28
   2  -4   6    1.81    0.22
   2  -4   6    1.82    0.26
  -2  -4  -6    1.69    0.22
  -2   4  -7    8.21    0.46
   2   4   7    7.79    0.55
   2   4   7    8.52    0.53
  -2   4  -7    9.18    0.59
   2  -4   7    8.22    0.53
   2  -4   7    8.34    0.53
   2  -4   7    7.56    0.59
   2  -4   7    9.00    0.59
  -2   4  -8    0.77    0.23
  -2   4  -8    0.95    0.16
   2   4   8    0.69    0.21
   2   4   8    0.81    0.19
   2  -4   8    0.98    0.25
   2  -4   8    0.92    0.23
   2  -4   8    0.81    0.19
   2  -4   8    0.84    0.20
   2   4   9    0.24    0.20
  -2   4  -9    0.37    0.15
   2   4   9    0.13    0.16
   2  -4   9   -0.04    0.13
   2  -4   9    0.14    0.17
   2  -4   9   -0.22    0.19
  -2   4 -10   20.89    1.04
   2   4  10   21.04    1.19
   2   4  10   22.10    1.16
   2  -4  10   20.97    1.29
   2  -4  10   19.84    1.14
   2  -4  10   21.28    1.17
   2   4  11    7.35    0.57
  -2   4 -11    7.11    0.47
   2   4  11    7.83    0.62
   2  -4  11    7.46    0.56
   2  -4  11    7.25    0.59
   2   4  12    1.09    0.31
  -2   4 -12    1.11    0.23
   2   4  12    1.37    0.35
   2  -4  12    0.79    0.29
  -2   4 -13    2.37    0.30
   2   4  13    1.40    0.38
   2  -4  13    2.08    0.39
   2   4  14   -0.40    0.27
  -2   4 -14    0.09    0.19
   2  -4  14   -0.13    0.25
   2   4  15    0.21    0.32
  -2   4 -15    0.11    0.20
  -2  -4 -15    0.05    0.15
   2  -4  15    0.19    0.27
   2   4  16    0.36    0.37
  -2   4 -16    0.15    0.24
   2  -4  16    0.35    0.32
  -2  -4 -16    0.30    0.18
  -2   4 -17   -0.26    0.23
   2   4  17   -0.32    0.36
  -2  -4 -17   -0.13    0.19
   2  -4  17   -0.22    0.30
  -2   5  18   -0.03    0.42
  -2  -5  18    0.28    0.36
   2   5 -17   -0.05    0.23
  -2   5  17   -0.02    0.39
  -2  -5  17    0.16    0.32
  -2   5  16   -0.47    0.32
   2   5 -16   -0.06    0.22
  -2  -5  16    0.14    0.30
   2   5 -15   -0.22    0.19
  -2   5  15    0.09    0.32
  -2  -5  15    0.34    0.30
  -2   5  14    0.01    0.30
   2   5 -14   -0.08    0.19
  -2  -5  14    0.23    0.27
   2   5 -13    0.06    0.21
  -2   5  13    0.47    0.31
  -2   5  13    0.08    0.22
  -2  -5  13    0.94    0.32
  -2  -5  13    0.92    0.32
  -2   5  12    1.20    0.29
  -2   5  12    1.74    0.37
   2   5 -12    2.01    0.29
  -2  -5  12    1.92    0.31
  -2  -5  12    1.86    0.37
  -2  -5  12    1.89    0.37
  -2   5  11    3.93    0.40
   2   5 -11    4.16    0.36
  -2   5  11    4.82    0.51
  -2  -5  11    3.75    0.48
  -2  -5  11    4.66    0.41
  -2  -5  11    4.26    0.46
  -2   5  10    0.62    0.20
  -2   5  10    0.91    0.29
   2   5 -10    0.82    0.20
  -2  -5  10    0.72    0.21
  -2  -5  10    0.60    0.26
  -2  -5  10    0.90    0.25
  -2   5   9    4.59    0.37
   2   5  -9    5.11    0.35
  -2   5   9    4.19    0.43
  -2  -5   9    4.92    0.41
  -2  -5   9    4.82    0.45
  -2   5   8    0.08    0.13
  -2   5   8    0.33    0.19
   2   5  -8    0.34    0.15
   2  -5  -8    0.21    0.13
  -2  -5   8    0.24    0.16
  -2  -5   8    0.19    0.20
  -2   5   7    9.90    0.63
  -2   5   7    9.15    0.54
   2   5  -7    8.42    0.51
   2  -5  -7   10.30    0.55
  -2  -5   7    8.85    0.62
  -2  -5   7   10.07    0.65
  -2  -5   7    9.64    0.57
   2   5  -6    2.59    0.30
  -2   5   6    2.04    0.27
   2   5  -6    2.45    0.21
  -2   5   6    2.17    0.22
  -2  -5   6    2.49    0.24
   2  -5  -6    2.22    0.22
  -2  -5   6    2.57    0.29
  -2  -5   6    2.58    0.30
   2   5  -5    0.64    0.20
  -2  -5   5    0.14    0.15
  -2   5   4    9.79    0.64
  -2  -5   4   10.30    0.59
  -2  -5   4   12.68    0.70
   2  -5  -4   12.07    0.60
  -2  -5   4   14.02    0.72
   2   5  -3    0.39    0.10
   2   5  -3    0.41    0.13
  -2   5   3    0.29    0.11
  -2  -5   3    0.45    0.14
  -2  -5   3    0.40    0.13
   2  -5  -3    0.38    0.12
  -2  -5   3    0.51    0.08
   2   5  -2    0.09    0.08
   2   5  -2    0.07    0.07
  -2   5   2   -0.01    0.04
  -2  -5   2    0.18    0.09
   2  -5  -2    0.03    0.07
   2  -5  -2    0.07    0.07
  -2  -5   2   -0.09    0.10
   2  -5  -2    0.05    0.08
  -2   5   1   10.21    0.57
   2   5  -1   10.77    0.58
   2   5  -1   10.68    0.52
   2  -5  -1   10.02    0.52
  -2  -5   1   10.53    0.59
   2  -5  -1   11.30    0.59
  -2  -5   1   10.56    0.60
   2  -5  -1    9.78    0.58
   2   5   0    0.74    0.11
   2   5   0    0.75    0.09
  -2   5   0    0.85    0.12
  -2  -5   0    0.78    0.13
   2  -5   0    0.81    0.12
  -2  -5   0    0.61    0.09
  -2  -5   0    0.60    0.11
   2  -5   0    0.69    0.13
   2  -5   0    0.95    0.10
  -2   5  -1    7.72    0.45
   2   5   1    8.87    0.41
   2   5   1    7.32    0.43
   2   5   1    7.24    0.37
   2  -5   1    7.11    0.47
   2  -5   1    7.97    0.46
  -2  -5  -1    8.03    0.38
   2  -5   1    8.40    0.40
  -2  -5  -1    6.84    0.43
  -2   5  -2    7.19    0.43
   2   5   2    6.90    0.39
  -2   5  -2    7.14    0.35
   2   5   2    7.35    0.39
  -2  -5  -2    6.60    0.34
   2  -5   2    6.89    0.43
  -2  -5  -2    6.58    0.40
   2  -5   2    6.77    0.45
   2  -5   2    6.98    0.37
  -2  -5  -2    6.86    0.40
  -2   5  -3    1.41    0.18
  -2   5  -3    1.51    0.14
  -2  -5  -3    1.18    0.11
   2  -5   3    1.81    0.22
  -2  -5  -3    1.39    0.16
   2  -5   3    1.53    0.15
   2  -5   3    1.21    0.18
  -2  -5  -3    1.44    0.15
  -2   5  -4   18.91    0.96
  -2   5  -4   16.88    0.84
   2   5   4   17.48    0.91
   2   5   4   17.49    0.90
   2  -5   4   17.59    1.00
  -2  -5  -4   16.87    0.89
   2  -5   4   17.30    0.97
  -2  -5  -4   16.91    0.90
   2  -5   4   18.65    0.89
  -2   5  -5    0.56    0.14
   2   5   5    0.67    0.16
   2   5   5    0.36    0.16
  -2   5  -5    0.39    0.16
   2  -5   5    0.44    0.18
   2  -5   5    0.67    0.20
  -2  -5  -5    0.46    0.13
   2  -5   5    0.35    0.14
  -2   5  -6    1.84    0.26
   2   5   6    2.30    0.25
   2   5   6    1.96    0.26
  -2   5  -6    2.05    0.20
   2  -5   6    2.19    0.24
   2  -5   6    2.05    0.30
   2  -5   6    2.43    0.30
   2   5   7    0.04    0.14
  -2   5  -7    0.03    0.16
   2   5   7    0.17    0.16
  -2   5  -7    0.11    0.13
   2  -5   7    0.02    0.18
   2  -5   7    0.04    0.14
   2  -5   7    0.01    0.17
  -2   5  -8    0.16    0.14
   2   5   8    0.08    0.17
   2   5   8   -0.09    0.13
   2  -5   8   -0.07    0.18
   2  -5   8   -0.23    0.13
   2  -5   8    0.15    0.18
   2  -5   8   -0.05    0.13
  -2   5  -9    0.13    0.15
   2   5   9    0.02    0.18
   2   5   9    0.04    0.19
   2  -5   9    0.28    0.19
   2  -5   9   -0.10    0.23
   2  -5   9    0.43    0.18
   2  -5   9    0.20    0.22
   2   5  10    0.24    0.24
  -2   5 -10   -0.27    0.15
   2   5  10   -0.19    0.20
   2  -5  10    0.05    0.21
   2  -5  10    0.04    0.19
   2  -5  10   -0.26    0.25
  -2   5 -11    6.14    0.44
   2   5  11    7.01    0.55
   2   5  11    6.30    0.57
   2  -5  11    6.17    0.61
   2  -5  11    6.43    0.53
   2  -5  11    6.77    0.56
   2   5  12   -0.12    0.26
  -2   5 -12   -0.33    0.17
   2  -5  12    0.18    0.25
  -2   5 -13    1.96    0.29
   2   5  13    1.77    0.41
   2  -5  13    1.30    0.34
   2   5  14   -0.10    0.29
  -2   5 -14   -0.33    0.17
   2  -5  14    0.01    0.27
   2   5  15   -0.20    0.33
  -2   5 -15   -0.20    0.20
   2  -5  15   -0.20    0.27
  -2   5 -16   -0.02    0.22
   2   5  16   -0.17    0.36
   2  -5  16   -0.05    0.30
  -2   5 -17   -0.03    0.24
   2   5  17    0.51    0.42
  -2  -5 -17   -0.22    0.18
   2  -5  17    0.00    0.33
  -2   6  18    0.12    0.45
  -2  -6  18   -0.16    0.34
  -2   6  17   -0.17    0.41
   2   6 -17    0.05    0.24
  -2  -6  17   -0.03    0.32
   2   6 -16    0.06    0.21
  -2   6  16    0.29    0.37
  -2  -6  16   -0.39    0.27
  -2   6  15   -0.52    0.29
   2   6 -15    0.31    0.23
  -2  -6  15    0.61    0.31
   2   6 -14   -0.03    0.19
  -2   6  14    0.14    0.32
  -2  -6  14   -0.03    0.26
  -2  -6  14   -0.45    0.24
  -2   6  13    3.14    0.50
   2   6 -13    3.01    0.36
  -2   6  13    3.07    0.41
  -2  -6  13    3.72    0.47
  -2  -6  13    4.26    0.50
  -2   6  12    1.56    0.37
  -2   6  12    1.47    0.31
   2   6 -12    1.41    0.27
  -2  -6  12    1.59    0.37
  -2  -6  12    1.42    0.30
  -2  -6  12    1.09    0.33
  -2   6  11    0.15    0.21
   2   6 -11   -0.31    0.17
  -2   6  11   -0.13    0.26
  -2  -6  11   -0.04    0.26
  -2  -6  11   -0.08    0.24
  -2  -6  11    0.30    0.22
  -2   6  10   -0.10    0.22
  -2   6  10   -0.15    0.16
   2   6 -10    0.28    0.18
  -2  -6  10   -0.01    0.24
  -2  -6  10   -0.26    0.19
   2   6  -9    0.26    0.17
  -2   6   9    0.18    0.15
  -2   6   9    0.37    0.23
  -2  -6   9    0.28    0.19
  -2  -6   9    0.24    0.22
  -2   6   8    6.25    0.43
   2   6  -8    6.35    0.40
  -2   6   8    5.55    0.49
  -2  -6   8    5.91    0.51
  -2  -6   8    5.96    0.50
  -2  -6   8    6.10    0.45
  -2   6   7    9.95    0.66
   2   6  -7   10.20    0.56
  -2   6   7    9.66    0.59
  -2  -6   7   10.41    0.60
  -2  -6   7   10.16    0.69
   2  -6  -7   10.19    0.58
  -2  -6   7   11.12    0.71
  -2   6   6    5.16    0.43
   2   6  -6    4.35    0.32
  -2  -6   6    4.94    0.42
  -2  -6   6    4.83    0.41
  -2  -6   6    4.79    0.34
   2   6  -5    0.56    0.18
  -2   6   5   -0.15    0.14
   2   6  -5   -0.03    0.10
  -2  -6   5    0.41    0.16
  -2  -6   5   -0.02    0.10
   2  -6  -5    0.16    0.11
  -2  -6   5    0.72    0.20
  -2   6   4   13.56    0.71
  -2  -6   4   11.49    0.63
   2   6  -3   11.66    0.67
   2   6  -3   13.70    0.77
   2  -6  -3   13.88    0.69
   2  -6  -3   14.55    0.74
  -2  -6   3   14.71    0.78
  -2  -6   3   13.21    0.77
  -2  -6   3   11.83    0.64
   2   6  -2    2.69    0.22
  -2   6   2    2.65    0.16
   2   6  -2    3.16    0.26
   2  -6  -2    2.91    0.24
  -2  -6   2    3.46    0.27
   2  -6  -2    2.49    0.20
   2  -6  -2    2.88    0.24
  -2  -6   2    3.48    0.27
  -2   6   1    7.23    0.42
   2   6  -1    6.92    0.38
   2   6  -1    7.10    0.43
   2  -6  -1    6.84    0.43
  -2  -6   1    7.41    0.44
   2  -6  -1    6.31    0.42
  -2  -6   1    6.53    0.43
   2  -6  -1    7.21    0.37
  -2   6   0    1.11    0.14
   2   6   0    1.00    0.11
   2   6   0    1.07    0.14
  -2  -6   0    1.05    0.15
   2  -6   0    0.64    0.14
   2  -6   0    0.78    0.14
  -2  -6   0    0.94    0.12
   2  -6   0    1.06    0.11
  -2  -6   0    0.95    0.15
   2   6   1    1.63    0.16
   2   6   1    1.09    0.11
   2   6   1    1.47    0.13
  -2   6  -1    1.13    0.16
   2  -6   1    1.12    0.18
  -2  -6  -1    1.60    0.14
   2  -6   1    1.17    0.12
   2  -6   1    1.14    0.16
  -2   6  -2   28.42    1.48
   2   6   2   33.69    1.41
   2   6   2   28.96    1.45
   2  -6   2   29.50    1.38
   2  -6   2   28.72    1.50
   2  -6   2   28.34    1.54
  -2  -6  -2   26.35    1.46
  -2  -6  -2   30.68    1.41
  -2  -6  -2   27.82    1.30
  -2   6  -3    3.19    0.28
  -2   6  -3    2.76    0.21
   2   6   3    3.30    0.28
   2  -6   3    3.25    0.29
   2  -6   3    3.43    0.25
   2  -6   3    3.52    0.34
  -2  -6  -3    3.29    0.27
  -2  -6  -3    3.01    0.26
  -2  -6  -3    2.94    0.19
  -2   6  -4    5.83    0.42
   2   6   4    5.49    0.40
  -2   6  -4    5.69    0.35
   2  -6   4    5.83    0.43
  -2  -6  -4    6.48    0.39
   2  -6   4    5.78    0.46
  -2  -6  -4    5.92    0.39
   2  -6   4    5.84    0.37
  -2  -6  -4    5.73    0.30
  -2   6  -5   22.51    1.17
  -2   6  -5   21.69    1.01
   2   6   5   21.24    1.10
   2  -6   5   20.36    1.20
  -2  -6  -5   20.37    1.07
   2  -6   5   20.50    1.17
   2  -6   5   21.77    1.07
  -2  -6  -5   20.73    1.09
  -2   6  -6    2.40    0.23
   2   6   6    1.62    0.25
   2   6   6    1.88    0.27
   2  -6   6    2.28    0.24
  -2  -6  -6    1.95    0.21
   2  -6   6    2.02    0.31
   2  -6   6    2.34    0.30
   2   6   7    0.44    0.20
  -2   6  -7    0.49    0.16
   2   6   7    0.45    0.17
   2  -6   7    0.33    0.19
   2  -6   7    0.25    0.17
   2  -6   7    0.47    0.23
  -2   6  -8    2.64    0.26
   2   6   8    2.43    0.34
   2   6   8    2.05    0.29
   2  -6   8    2.86    0.37
   2  -6   8    2.31    0.35
   2  -6   8    2.53    0.30
   2   6   9    4.04    0.44
   2   6   9    3.71    0.38
  -2   6  -9    4.05    0.33
   2  -6   9    3.74    0.41
   2  -6   9    4.26    0.47
   2  -6   9    3.96    0.47
   2  -6   9    3.64    0.40
  -2   6 -10    6.87    0.46
   2   6  10    6.71    0.59
   2   6  10    7.37    0.56
   2  -6  10    6.39    0.56
   2  -6  10    6.83    0.64
   2  -6  10    6.69    0.54
   2   6  11    6.27    0.58
  -2   6 -11    5.47    0.41
   2   6  11    5.53    0.52
   2  -6  11    4.80    0.52
   2  -6  11    5.65    0.59
   2   6  12    2.86    0.46
  -2   6 -12    2.67    0.32
   2  -6  12    2.51    0.40
   2  -6  12    3.19    0.47
  -2   6 -13    0.62    0.21
   2   6  13    0.46    0.34
   2  -6  13    0.38    0.26
  -2   6 -14    0.08    0.20
   2   6  14   -0.20    0.33
   2  -6  14   -0.03    0.26
   2   6  15   -0.41    0.34
  -2   6 -15   -0.07    0.21
   2  -6  15    0.30    0.30
   2   6  16    0.41    0.40
  -2   6 -16    0.25    0.25
   2  -6  16   -0.17    0.31
   2   6  17   -0.04    0.40
   2  -6  17   -0.14    0.35
   2   7 -17    0.15    0.26
  -2   7  17    0.15    0.43
  -2  -7  17    0.33    0.35
   2   7 -16    0.11    0.23
  -2   7  16   -0.24    0.37
  -2  -7  16    0.10    0.32
  -2   7  15   -0.34    0.33
   2   7 -15    0.32    0.23
  -2  -7  15    0.68    0.34
  -2  -7  15    0.17    0.30
   2   7 -14    0.13    0.20
  -2   7  14    0.07    0.34
  -2  -7  14    0.50    0.30
  -2  -7  14    0.57    0.31
  -2   7  13    0.05    0.33
  -2   7  13    0.17    0.25
   2   7 -13    0.58    0.23
  -2  -7  13    0.51    0.31
  -2  -7  13    0.36    0.29
  -2   7  12    0.04    0.21
   2   7 -12    0.07    0.20
  -2   7  12   -0.16    0.28
  -2  -7  12    0.24    0.29
  -2  -7  12   -0.21    0.23
  -2   7  11    2.21    0.35
  -2   7  11    2.38    0.43
   2   7 -11    3.12    0.34
  -2  -7  11    2.71    0.44
  -2  -7  11    2.94    0.40
   2   7 -10   13.83    0.73
  -2   7  10   12.13    0.78
  -2   7  10   12.23    0.87
  -2  -7  10   12.96    0.81
  -2  -7  10   13.02    0.90
  -2   7   9    3.63    0.44
   2   7  -9    3.55    0.32
  -2   7   9    3.18    0.34
  -2  -7   9    3.79    0.46
  -2  -7   9    3.84    0.39
  -2  -7   9    3.74    0.44
   2   7  -8   19.96    0.97
  -2   7   8   18.32    1.09
  -2  -7   8   20.16    1.17
  -2  -7   8   19.94    1.03
  -2  -7   8   18.09    1.15
   2   7  -7    4.26    0.33
  -2   7   7    4.37    0.42
  -2  -7   7    4.21    0.44
  -2  -7   7    5.00    0.44
   2  -7  -7    4.88    0.35
  -2  -7   7    4.92    0.36
   2   7  -6    0.00    0.08
  -2   7   6   -0.04    0.15
  -2  -7   6    0.07    0.20
   2  -7  -6    0.48    0.14
  -2  -7   6    0.14    0.12
  -2  -7   6    0.06    0.16
  -2   7   5   -0.03    0.14
  -2  -7   5    0.09    0.09
  -2  -7   5   -0.10    0.12
   2  -7  -5    0.03    0.09
   2  -7  -5    0.07    0.11
  -2  -7   5   -0.14    0.16
   2   7  -4    9.23    0.55
   2   7  -4    7.12    0.46
  -2   7   4    6.07    0.46
  -2  -7   4    8.46    0.54
  -2  -7   4    6.19    0.39
   2  -7  -4    7.82    0.45
  -2  -7   4    8.60    0.54
   2  -7  -4    7.31    0.47
   2  -7  -4    7.01    0.46
   2   7  -3   -0.06    0.11
  -2   7   3    0.20    0.11
   2  -7  -3    0.73    0.14
  -2  -7   3    0.89    0.20
   2  -7  -3    0.36    0.13
  -2   7   2    1.38    0.13
   2   7  -2    2.27    0.24
   2   7  -2    1.53    0.19
   2  -7  -2    1.67    0.21
  -2  -7   2    2.48    0.24
   2  -7  -2    1.93    0.22
   2  -7  -2    1.78    0.17
  -2  -7   2    2.04    0.24
   2   7  -1   15.85    0.84
  -2   7   1   15.43    0.82
   2   7  -1   14.15    0.73
   2  -7  -1   14.60    0.74
  -2  -7   1   16.50    0.85
   2  -7  -1   14.01    0.83
   2  -7  -1   14.83    0.84
  -2  -7   1   15.73    0.85
   2   7   0    4.19    0.32
   2   7   0    4.64    0.28
  -2   7   0    4.96    0.33
  -2  -7   0    4.43    0.35
   2  -7   0    5.20    0.27
  -2  -7   0    4.17    0.33
   2  -7   0    4.85    0.35
   2  -7   0    4.58    0.35
   2   7   1   16.57    0.74
  -2   7  -1   15.02    0.83
   2   7   1   15.34    0.82
   2   7   1   14.40    0.70
   2  -7   1   14.76    0.73
  -2  -7  -1   15.29    0.83
   2  -7   1   14.21    0.86
   2  -7   1   15.04    0.84
  -2  -7  -1   15.62    0.73
  -2  -7  -1   14.85    0.85
   2   7   2   71.63    3.53
  -2   7  -2   71.42    3.56
   2   7   2   82.92    3.38
   2  -7   2   73.45    3.70
   2  -7   2   72.96    3.36
  -2  -7  -2   66.61    3.54
  -2  -7  -2   72.38    3.19
   2  -7   2   70.76    3.58
  -2   7  -3    0.23    0.12
   2   7   3    0.06    0.12
   2  -7   3   -0.18    0.17
  -2  -7  -3    0.14    0.11
  -2  -7  -3    0.04    0.11
  -2  -7  -3    0.06    0.07
   2  -7   3    0.23    0.10
  -2   7  -4    3.39    0.31
  -2   7  -4    2.99    0.23
  -2  -7  -4    2.83    0.19
   2  -7   4    2.95    0.25
   2  -7   4    3.30    0.36
   2  -7   4    3.46    0.32
  -2  -7  -4    2.89    0.26
  -2  -7  -4    2.99    0.28
  -2   7  -5    1.06    0.16
   2   7   5    1.32    0.22
   2  -7   5    0.98    0.25
   2  -7   5    0.81    0.22
  -2  -7  -5    0.99    0.17
   2  -7   5    1.32    0.18
   2   7   6    8.96    0.57
  -2   7  -6    8.40    0.46
   2  -7   6    8.18    0.51
  -2  -7  -6    7.82    0.50
   2  -7   6    7.77    0.58
   2  -7   6    7.69    0.61
   2   7   7    1.45    0.28
  -2   7  -7    1.61    0.22
   2   7   7    1.94    0.28
   2  -7   7    2.26    0.27
   2  -7   7    1.72    0.31
   2  -7   7    2.14    0.33
  -2  -7  -7    2.06    0.23
  -2   7  -8    3.57    0.32
   2   7   8    3.92    0.39
   2   7   8    4.07    0.43
   2  -7   8    3.69    0.38
   2  -7   8    4.27    0.47
   2  -7   8    4.10    0.48
   2   7   9    0.01    0.21
   2   7   9   -0.13    0.25
  -2   7  -9    0.41    0.22
   2  -7   9    0.28    0.23
   2  -7   9    0.46    0.31
   2  -7   9    0.58    0.23
   2  -7   9    0.53    0.29
   2   7  10    6.34    0.54
   2   7  10    6.98    0.60
  -2   7 -10    6.02    0.44
   2  -7  10    6.99    0.64
   2  -7  10    5.81    0.52
   2  -7  10    5.91    0.54
   2  -7  10    6.10    0.59
  -2   7 -11    2.49    0.31
   2   7  11    2.86    0.44
   2   7  11    2.12    0.37
   2  -7  11    2.84    0.45
   2  -7  11    1.85    0.35
   2   7  12    0.17    0.32
  -2   7 -12    0.54    0.22
   2  -7  12    0.40    0.27
   2  -7  12    0.67    0.32
  -2   7 -13    0.02    0.19
   2   7  13   -0.41    0.29
   2  -7  13    0.11    0.30
   2  -7  13    0.06    0.24
  -2   7 -14   -0.18    0.19
   2   7  14   -0.04    0.33
   2  -7  14   -0.02    0.27
  -2   7 -15   -0.09    0.21
   2   7  15   -0.33    0.33
   2  -7  15    0.14    0.29
  -2   7 -16   -0.30    0.23
   2   7  16   -0.54    0.37
   2  -7  16    0.11    0.34
  -2   8  17    0.30    0.43
   2   8 -17    0.17    0.27
   2   8 -16    0.02    0.24
  -2   8  16   -0.25    0.39
  -2  -8  16   -0.23    0.32
  -2  -8  16    0.09    0.34
  -2   8  15   -0.16    0.36
   2   8 -15   -0.08    0.22
  -2  -8  15    0.13    0.32
  -2  -8  15    0.21    0.30
  -2   8  14    0.06    0.35
   2   8 -14    0.42    0.22
  -2  -8  14    0.72    0.34
  -2  -8  14    0.20    0.28
  -2   8  13    0.54    0.34
   2   8 -13    0.02    0.20
  -2  -8  13    0.45    0.31
  -2  -8  13    0.23    0.27
  -2   8  12    0.09    0.23
  -2   8  12   -0.18    0.29
   2   8 -12   -0.26    0.17
  -2  -8  12   -0.22    0.22
  -2  -8  12   -0.12    0.27
  -2   8  11    4.17    0.53
   2   8 -11    3.81    0.37
  -2  -8  11    3.60    0.51
  -2  -8  11    4.39    0.46
  -2   8  10    9.07    0.72
   2   8 -10    8.07    0.56
  -2  -8  10    9.51    0.65
  -2  -8  10    9.42    0.74
  -2  -8  10    8.86    0.73
  -2   8   9   36.47    1.89
   2   8  -9   36.81    1.71
  -2  -8   9   37.41    1.81
  -2  -8   9   33.98    2.00
  -2  -8   9   34.46    1.97
   2   8  -8   13.84    0.77
  -2   8   8   15.65    0.92
  -2  -8   8   14.66    0.82
  -2  -8   8   14.30    0.95
  -2  -8   8   14.25    0.94
  -2   8   7   -0.05    0.19
  -2  -8   7    0.02    0.22
  -2  -8   7    0.38    0.20
  -2  -8   7    0.03    0.14
  -2   8   6    1.72    0.26
   2  -8  -6    2.00    0.25
  -2  -8   6    1.67    0.28
  -2  -8   6    1.71    0.30
  -2  -8   6    1.84    0.21
  -2   8   5    0.80    0.18
   2   8  -5    0.36    0.16
  -2  -8   5    0.57    0.12
   2  -8  -5    1.17    0.17
  -2  -8   5    0.50    0.22
   2  -8  -5    0.90    0.21
   2  -8  -5    0.93    0.17
  -2  -8   5    0.62    0.20
   2   8  -4    8.02    0.48
   2  -8  -4    7.46    0.47
   2  -8  -4    7.55    0.46
  -2  -8   4    7.05    0.53
  -2  -8   4    8.02    0.55
  -2  -8   4    7.67    0.40
   2  -8  -4    7.32    0.49
  -2   8   3    0.38    0.12
   2   8  -3    0.16    0.12
  -2  -8   3    0.29    0.15
   2  -8  -3    0.60    0.16
  -2  -8   3    0.30    0.17
   2  -8  -3    1.01    0.15
   2   8  -2    0.73    0.15
  -2   8   2    0.94    0.11
   2   8  -2    0.77    0.17
  -2  -8   2    1.66    0.22
   2  -8  -2    1.13    0.19
   2  -8  -2    0.73    0.17
   2  -8  -2    1.12    0.14
  -2   8   1   34.22    1.76
   2   8  -1   36.33    1.59
   2   8  -1   36.01    1.78
  -2   8   1   35.78    1.57
  -2  -8   1   34.59    1.82
   2  -8  -1   33.84    1.81
   2  -8  -1   33.86    1.78
  -2  -8   1   32.72    1.78
   2  -8  -1   35.21    1.63
   2   8   0    6.25    0.36
   2   8   0    6.37    0.42
  -2   8   0    6.01    0.42
   2  -8   0    6.03    0.45
   2  -8   0    6.08    0.34
  -2  -8   0    6.37    0.44
   2  -8   0    6.15    0.44
  -2  -8   0    6.52    0.44
   2   8   1   16.37    0.92
   2   8   1   17.63    0.82
   2   8   1   17.46    0.80
  -2   8  -1   17.03    0.94
   2  -8   1   18.01    0.98
  -2  -8  -1   17.54    0.82
   2  -8   1   16.33    0.95
   2  -8   1   17.60    0.83
  -2  -8  -1   15.86    0.93
  -2  -8  -1   16.41    0.95
   2   8   2    1.16    0.18
   2   8   2    1.13    0.14
  -2  -8  -2    0.99    0.13
  -2  -8  -2    0.96    0.17
   2  -8   2    1.06    0.22
   2  -8   2    1.15    0.20
   2  -8   2    1.29    0.14
   2   8   3    3.17    0.27
  -2  -8  -3    2.74    0.20
   2  -8   3    3.29    0.23
  -2  -8  -3    2.87    0.26
   2  -8   3    2.96    0.34
   2  -8   3    2.52    0.30
   2   8   4    1.21    0.20
   2  -8   4    1.34    0.17
   2  -8   4    1.37    0.24
  -2  -8  -4    1.32    0.19
   2  -8   4    1.24    0.26
   2   8   5    0.00    0.10
  -2   8  -5   -0.17    0.11
  -2  -8  -5   -0.05    0.11
   2  -8   5    0.24    0.17
   2  -8   5    0.13    0.12
   2  -8   5    0.02    0.20
  -2   8  -6   -0.19    0.11
   2   8   6    0.00    0.16
   2  -8   6   -0.05    0.16
   2  -8   6   -0.02    0.14
  -2  -8  -6   -0.02    0.12
   2  -8   6    0.00    0.22
   2   8   7    2.58    0.35
   2  -8   7    2.38    0.39
  -2  -8  -7    2.56    0.29
   2  -8   7    3.06    0.39
   2  -8   7    2.70    0.30
   2   8   8    0.23    0.27
  -2   8  -8    0.29    0.20
   2  -8   8    0.86    0.24
  -2  -8  -8    0.59    0.19
   2  -8   8    0.95    0.33
   2  -8   8    0.30    0.26
  -2   8  -9    0.01    0.19
   2   8   9   -0.41    0.22
   2  -8   9    0.17    0.26
  -2  -8  -9   -0.18    0.17
   2  -8   9    0.29    0.30
   2  -8   9   -0.10    0.21
  -2   8 -10    3.82    0.34
   2   8  10    4.04    0.48
   2   8  10    2.63    0.42
   2  -8  10    4.01    0.51
   2  -8  10    3.51    0.42
   2  -8  10    3.38    0.49
  -2   8 -11    0.79    0.23
   2   8  11    1.30    0.37
   2  -8  11    0.94    0.29
   2  -8  11    0.76    0.32
   2  -8  11    0.92    0.35
  -2   8 -12    0.09    0.18
   2   8  12   -0.01    0.29
   2  -8  12    0.23    0.30
   2  -8  12    0.26    0.27
  -2   8 -13    0.05    0.19
   2   8  13    0.19    0.32
   2  -8  13   -0.23    0.28
   2  -8  13   -0.12    0.25
  -2   8 -14    0.17    0.22
   2   8  14   -0.09    0.34
   2  -8  14    0.34    0.30
   2  -8  14    0.66    0.34
  -2   8 -15    0.23    0.23
   2   8  15    0.31    0.39
   2  -8  15    0.34    0.31
   2   8  16   -0.19    0.40
  -2   8 -16    0.30    0.26
   2  -8  16    0.15    0.35
   2   9 -16    0.82    0.30
  -2   9  16    0.95    0.45
  -2  -9  16    1.15    0.43
   2   9 -15    0.93    0.28
  -2   9  15    0.98    0.45
  -2  -9  15    0.99    0.37
  -2   9  14    0.58    0.39
   2   9 -14    0.87    0.27
  -2  -9  14    0.27    0.34
   2   9 -13    0.04    0.20
  -2   9  13   -0.52    0.29
  -2  -9  13   -0.03    0.30
  -2   9  12    1.35    0.37
   2   9 -12    1.02    0.26
  -2  -9  12    0.73    0.28
  -2  -9  12    0.57    0.33
  -2   9  11    0.87    0.33
   2   9 -11    0.88    0.24
  -2  -9  11    0.85    0.33
  -2  -9  11    0.92    0.28
   2   9 -10    1.08    0.25
  -2   9  10    0.75    0.31
  -2  -9  10    1.24    0.27
  -2  -9  10    0.63    0.32
  -2  -9  10    0.60    0.29
  -2   9   9    3.09    0.44
   2   9  -9    2.65    0.33
  -2  -9   9    3.62    0.47
  -2  -9   9    3.12    0.47
  -2  -9   9    3.95    0.39
  -2   9   8   -0.25    0.22
  -2  -9   8    0.25    0.22
  -2  -9   8    0.05    0.17
  -2  -9   8   -0.01    0.28
   2  -9  -8    0.64    0.20
  -2   9   7    0.20    0.21
  -2  -9   7    0.11    0.14
  -2  -9   7    0.69    0.24
  -2  -9   7   -0.01    0.25
   2  -9  -7    0.00    0.15
  -2   9   6    0.59    0.20
  -2  -9   6    0.70    0.15
  -2  -9   6    0.62    0.25
   2  -9  -6    0.76    0.23
   2  -9  -6    0.57    0.17
  -2  -9   6    0.85    0.24
   2   9  -5    0.03    0.13
  -2   9   5    0.17    0.11
  -2  -9   5    0.24    0.17
  -2  -9   5    0.14    0.21
   2  -9  -5    0.41    0.15
  -2  -9   5    0.15    0.10
   2  -9  -5    0.52    0.18
   2   9  -4    0.00    0.11
  -2   9   4   -0.02    0.11
   2  -9  -4    0.21    0.16
  -2  -9   4    0.10    0.16
   2  -9  -4    0.14    0.13
   2  -9  -4    0.14    0.13
  -2  -9   4    0.16    0.19
   2   9  -3    9.63    0.56
   2  -9  -3    9.62    0.61
  -2  -9   3    9.61    0.65
  -2  -9   3   10.11    0.65
   2  -9  -3   10.10    0.54
   2  -9  -3    9.54    0.62
   2   9  -2    1.55    0.19
  -2   9   2    1.42    0.14
   2  -9  -2    1.91    0.24
   2  -9  -2    1.62    0.17
   2  -9  -2    1.80    0.24
  -2  -9   2    1.57    0.25
  -2  -9   2    1.74    0.25
   2   9  -1    6.08    0.39
  -2   9   1    6.53    0.37
   2  -9  -1    6.87    0.37
  -2  -9   1    6.44    0.47
  -2  -9   1    6.39    0.47
   2  -9  -1    6.99    0.47
   2  -9  -1    6.74    0.46
   2   9   0    0.45    0.11
   2   9   0    0.49    0.15
   2  -9   0    0.42    0.11
  -2  -9   0    0.43    0.18
  -2  -9   0    0.68    0.17
   2  -9   0    0.29    0.15
   2  -9   0    0.46    0.18
   2   9   1    0.83    0.11
   2   9   1    0.54    0.15
  -2  -9  -1    0.68    0.16
   2  -9   1    0.93    0.21
  -2  -9  -1    0.74    0.19
   2   9   2    0.03    0.09
   2   9   2    0.13    0.12
   2  -9   2    0.04    0.13
   2  -9   2    0.12    0.19
  -2  -9  -2    0.20    0.11
  -2  -9  -2    0.11    0.15
   2  -9   2    0.07    0.09
  -2  -9  -2   -0.04    0.08
  -2  -9  -2    0.01    0.12
   2   9   3   -0.08    0.11
   2  -9   3    0.31    0.12
   2  -9   3    0.00    0.20
  -2  -9  -3    0.17    0.13
  -2  -9  -3    0.15    0.09
   2  -9   3    0.14    0.15
   2   9   4    7.30    0.47
   2  -9   4    7.40    0.56
  -2  -9  -4    6.83    0.48
   2  -9   4    7.60    0.44
   2  -9   4    6.39    0.52
   2   9   5   -0.03    0.14
   2  -9   5   -0.08    0.22
   2  -9   5    0.24    0.18
  -2  -9  -5    0.03    0.13
   2  -9   5    0.01    0.13
  -2   9  -6    5.58    0.36
   2   9   6    5.53    0.45
  -2  -9  -6    5.25    0.42
   2  -9   6    5.84    0.50
   2  -9   6    5.13    0.52
   2  -9   6    6.00    0.41
   2   9   7   -0.26    0.20
  -2   9  -7   -0.03    0.15
   2  -9   7    0.12    0.17
  -2  -9  -7   -0.09    0.15
   2  -9   7    0.22    0.22
   2  -9   7   -0.25    0.27
   2   9   8    5.82    0.52
  -2   9  -8    4.91    0.38
   2  -9   8    5.05    0.54
  -2  -9  -8    5.71    0.45
   2  -9   8    6.22    0.48
   2  -9   8    5.43    0.59
   2   9   9   -0.35    0.23
  -2   9  -9    0.09    0.18
   2  -9   9    0.07    0.20
   2  -9   9   -0.10    0.28
   2  -9   9   -0.05    0.27
   2   9  10   -0.20    0.26
  -2   9 -10    0.03    0.18
   2  -9  10   -0.02    0.29
   2  -9  10    0.18    0.22
   2  -9  10   -0.34    0.22
   2   9  11    0.03    0.27
  -2   9 -11    0.18    0.19
   2  -9  11    0.12    0.29
   2  -9  11   -0.12    0.21
  -2   9 -12   -0.15    0.19
   2   9  12   -0.42    0.29
   2  -9  12   -0.17    0.30
   2  -9  12    0.30    0.26
   2   9  13    0.61    0.37
  -2   9 -13    0.12    0.20
   2  -9  13    0.26    0.34
   2  -9  13    0.45    0.28
   2   9  14   -0.32    0.35
  -2   9 -14   -0.05    0.21
   2  -9  14    0.40    0.36
   2  -9  14   -0.07    0.28
   2   9  15    0.01    0.40
   2  -9  15    0.68    0.35
   2   9  16   -0.42    0.39
  -2  10  16    0.61    0.46
  -2 -10  16    0.52    0.40
  -2  10  15    0.09    0.40
  -2 -10  15    0.34    0.35
  -2  10  14   -0.24    0.34
  -2 -10  14    0.29    0.34
  -2  10  13   -0.06    0.34
  -2 -10  13   -0.12    0.33
  -2  10  12   -0.21    0.29
  -2 -10  12    0.00    0.30
  -2  10  11   -0.07    0.27
  -2 -10  11   -0.28    0.28
   2 -10 -11    0.06    0.20
  -2  10  10    0.33    0.28
   2 -10 -10    0.25    0.22
  -2 -10  10    0.68    0.32
  -2  10   9    0.94    0.32
  -2 -10   9    0.49    0.31
  -2 -10   9    1.18    0.33
   2 -10  -9    1.12    0.25
  -2  10   8   -0.34    0.20
  -2 -10   8    0.09    0.22
  -2 -10   8   -0.50    0.24
   2 -10  -8    0.10    0.17
  -2  10   7   -0.13    0.21
   2 -10  -7    0.13    0.16
  -2 -10   7   -0.28    0.26
   2 -10  -7    0.18    0.23
  -2 -10   7    0.28    0.22
  -2  10   6    0.37    0.19
   2 -10  -6    0.42    0.21
  -2 -10   6    0.28    0.22
  -2 -10   6    0.20    0.26
   2 -10  -6    0.44    0.17
  -2  10   5   -0.02    0.14
   2 -10  -5    0.13    0.15
  -2 -10   5    0.04    0.17
  -2 -10   5   -0.10    0.21
   2 -10  -5   -0.25    0.14
  -2  10   4    0.31    0.13
   2 -10  -4    0.20    0.14
  -2 -10   4   -0.07    0.22
   2 -10  -4    0.20    0.15
  -2 -10   4    0.30    0.18
   2 -10  -4    0.31    0.19
   2  10  -3    0.12    0.12
  -2 -10   3   -0.02    0.15
   2 -10  -3    0.30    0.18
   2 -10  -3    0.48    0.17
   2 -10  -3    0.29    0.12
  -2 -10   3    0.22    0.20
   2  10  -2    0.43    0.14
  -2  10   2    0.49    0.10
  -2 -10   2    0.59    0.21
   2 -10  -2    0.63    0.18
   2 -10  -2    0.43    0.20
  -2 -10   2    0.45    0.19
   2 -10  -2    0.60    0.13
  -2  10   1    0.48    0.13
   2  10  -1   -0.06    0.10
   2 -10  -1    0.32    0.11
  -2 -10   1    0.25    0.18
   2 -10  -1   -0.03    0.18
  -2 -10   1    0.19    0.15
   2 -10  -1    0.32    0.15
   2  10   0    8.76    0.47
  -2  10   0    8.21    0.48
   2 -10   0    8.76    0.45
   2 -10   0    8.72    0.58
  -2 -10   0    7.46    0.56
   2 -10   0    8.59    0.58
  -2 -10   0    8.08    0.57
   2  10   1    1.26    0.15
   2 -10   1    1.02    0.26
   2 -10   1    1.52    0.25
   2 -10   1    1.51    0.15
  -2 -10  -1    1.55    0.26
  -2 -10  -1    1.56    0.24
   2  10   2    0.67    0.12
   2  10   2    0.66    0.10
  -2 -10  -2    0.64    0.17
   2 -10   2    1.03    0.14
  -2 -10  -2    0.50    0.13
   2 -10   2    0.89    0.25
   2 -10   2    0.41    0.18
  -2 -10  -2    0.58    0.21
   2  10   3    0.44    0.14
   2 -10   3    0.65    0.25
   2 -10   3    0.62    0.14
  -2 -10  -3    0.57    0.17
   2 -10   3    0.47    0.19
   2  10   4    3.65    0.31
   2 -10   4    3.36    0.29
  -2 -10  -4    3.19    0.32
   2 -10   4    3.58    0.42
   2 -10   4    2.96    0.37
   2  10   5    1.32    0.24
   2 -10   5    1.13    0.27
   2 -10   5    1.42    0.21
  -2 -10  -5    1.55    0.24
   2 -10   5    1.06    0.32
   2  10   6   -0.20    0.14
   2 -10   6   -0.11    0.15
   2 -10   6   -0.50    0.24
  -2 -10  -6    0.11    0.17
   2 -10   6   -0.21    0.19
   2  10   7    0.12    0.22
  -2 -10  -7    0.55    0.21
   2 -10   7    0.34    0.25
   2 -10   7    0.89    0.23
   2 -10   7    0.39    0.32
   2  10   8   -0.26    0.20
   2 -10   8    0.13    0.25
   2 -10   8   -0.60    0.27
  -2 -10  -8    0.10    0.18
   2 -10   8   -0.11    0.19
   2  10   9    0.98    0.32
   2 -10   9    1.17    0.37
   2 -10   9    1.08    0.26
   2 -10   9    0.73    0.32
   2  10  10    0.63    0.31
   2 -10  10    0.67    0.27
   2 -10  10    1.04    0.37
   2  10  11    1.11    0.36
   2 -10  11    1.27    0.39
   2 -10  11    0.63    0.28
   2  10  12   -0.54    0.28
   2 -10  12   -0.09    0.32
   2  10  13   -0.35    0.31
   2 -10  13    0.09    0.33
   2  10  14   -0.29    0.37
   2 -10  14   -0.46    0.31
   2  10  15    0.09    0.41
  -2  11  15   -0.04    0.43
  -2 -11  15   -0.19    0.37
  -2  11  14    0.00    0.39
  -2 -11  14   -0.10    0.34
  -2  11  13    0.54    0.38
  -2 -11  13    0.14    0.35
  -2  11  12   -0.26    0.31
  -2 -11  12    0.05    0.32
  -2  11  11    0.06    0.30
  -2 -11  11    0.12    0.31
  -2  11  10    0.46    0.30
  -2 -11  10    0.21    0.31
   2 -11 -10    0.41    0.22
  -2  11   9   -0.14    0.24
  -2 -11   9    0.08    0.28
   2 -11  -9    0.00    0.18
   2 -11  -9    0.52    0.33
  -2  11   8    0.05    0.23
   2 -11  -8    0.11    0.18
  -2 -11   8    0.43    0.30
   2 -11  -8    0.26    0.28
  -2  11   7   -0.03    0.18
   2 -11  -7   -0.03    0.16
  -2 -11   7    0.20    0.23
  -2 -11   7    0.00    0.28
   2 -11  -7    0.16    0.23
  -2  11   6   -0.19    0.13
   2 -11  -6    0.10    0.17
  -2 -11   6   -0.14    0.19
   2 -11  -6   -0.03    0.18
  -2 -11   6   -0.34    0.23
  -2  11   5    0.50    0.18
  -2 -11   5    0.66    0.29
  -2 -11   5    0.69    0.25
   2 -11  -5    0.05    0.23
   2 -11  -5    0.85    0.22
   2 -11  -5    0.52    0.20
   2 -11  -4    1.57    0.27
  -2 -11   4    1.25    0.29
  -2 -11   4    1.68    0.33
   2 -11  -4    1.55    0.29
   2 -11  -4    1.60    0.22
   2 -11  -3    0.28    0.17
   2 -11  -3   -0.37    0.18
   2 -11  -3    0.07    0.13
  -2 -11   3    0.06    0.19
  -2 -11   3    0.08    0.22
  -2  11   2    0.30    0.10
   2 -11  -2    0.18    0.16
  -2 -11   2    0.09    0.18
   2 -11  -2    0.38    0.12
  -2 -11   2    0.18    0.22
   2 -11  -2   -0.43    0.19
  -2  11   1    3.47    0.28
   2  11  -1    3.81    0.32
   2 -11  -1    3.98    0.27
  -2 -11   1    4.28    0.41
   2 -11  -1    3.12    0.39
  -2 -11   1    4.17    0.41
   2 -11  -1    4.40    0.39
  -2 -11   0    0.50    0.23
  -2 -11   0    0.40    0.19
   2  11   1   13.59    0.69
   2 -11   1   13.86    0.88
  -2 -11  -1   14.72    0.88
  -2 -11  -1   13.89    0.87
   2 -11   1   14.36    0.89
   2  11   2    2.98    0.21
   2 -11   2    4.15    0.43
  -2 -11  -2    3.60    0.35
  -2 -11  -2    2.92    0.37
   2 -11   2    3.21    0.38
  -2 -11  -3   -0.28    0.21
  -2 -11  -3    0.03    0.16
   2 -11   3   -0.02    0.20
   2 -11   3    0.20    0.26
  -2 -11  -4    0.86    0.22
   2 -11   4    1.04    0.32
   2 -11   4    0.52    0.25
   2  11   5   -0.09    0.16
  -2 -11  -5    0.22    0.18
   2 -11   5    0.30    0.30
   2 -11   5   -0.05    0.21
   2  11   6   -0.08    0.18
   2 -11   6   -0.19    0.27
   2 -11   6    0.00    0.22
  -2 -11  -6    0.07    0.17
   2  11   7    0.01    0.13
  -2 -11  -7    0.16    0.19
   2 -11   7   -0.01    0.23
   2 -11   7    0.16    0.29
   2  11   8   -0.03    0.22
   2 -11   8   -0.05    0.29
   2  11   9   -0.12    0.23
   2 -11   9   -0.10    0.30
   2  11  10    0.01    0.26
   2 -11  10    0.04    0.33
   2  11  11   -0.30    0.26
   2 -11  11    0.18    0.33
   2  11  12    0.04    0.32
   2 -11  12    0.28    0.35
   2  11  13   -0.34    0.32
   2 -11  13   -0.08    0.36
   2  11  14   -0.17    0.39
   2 -11  14    0.39    0.40
   2  11  15    0.02    0.41
  -2  12  15   -0.28    0.39
  -2  12  14   -0.29    0.38
  -2 -12  14   -0.26    0.36
  -2  12  13    0.05    0.36
  -2 -12  13   -0.04    0.36
  -2  12  12    0.40    0.36
  -2 -12  12   -0.07    0.33
  -2  12  11    0.99    0.37
  -2 -12  11    0.24    0.36
   2 -12 -11    0.76    0.37
  -2  12  10    0.02    0.27
  -2 -12  10   -0.32    0.29
   2 -12 -10   -0.08    0.32
   2 -12 -10    0.13    0.22
  -2  12   9    0.01    0.25
  -2 -12   9   -0.02    0.30
   2 -12  -9    0.25    0.21
   2 -12  -9    0.56    0.30
  -2  12   8    0.52    0.27
   2 -12  -8    0.15    0.21
   2 -12  -8    0.37    0.27
  -2 -12   8    0.42    0.30
  -2  12   7   -0.14    0.12
   2 -12  -7   -0.01    0.24
  -2 -12   7    0.11    0.29
   2 -12  -7    0.31    0.21
  -2  12   6    0.04    0.18
  -2 -12   6   -0.11    0.27
   2 -12  -6    0.07    0.19
  -2 -12   6   -0.28    0.20
   2 -12  -6    0.30    0.22
   2 -12  -6   -0.24    0.23
  -2 -12   5    0.42    0.29
   2 -12  -5    0.63    0.21
  -2 -12   5   -0.26    0.21
   2 -12  -5    0.80    0.23
   2 -12  -5   -0.18    0.25
  -2 -12   4    1.28    0.32
   2 -12  -4   -0.03    0.26
  -2 -12   4    0.54    0.28
   2 -12  -4    0.64    0.23
   2 -12  -3   15.50    0.89
  -2 -12   3   12.35    0.88
   2 -12  -3   12.81    0.86
  -2 -12   3   13.80    0.90
  -2  12   2    4.53    0.30
   2 -12  -2    3.84    0.45
  -2 -12   2    5.66    0.51
  -2 -12   2    4.78    0.47
   2 -12  -2    5.28    0.47
  -2  12   1    3.25    0.29
   2 -12   0    6.05    0.56
   2 -12   0    6.13    0.52
  -2 -12   0    6.47    0.54
  -2 -12   0    6.03    0.53
   2  12   1    3.87    0.32
   2 -12   1    5.36    0.53
   2 -12   1    4.80    0.49
  -2 -12  -1    6.70    0.51
  -2 -12  -1    5.39    0.49
  -2 -12  -2    5.11    0.50
   2 -12   2    5.20    0.51
  -2 -12  -2    6.12    0.50
   2 -12   2    6.13    0.57
   2 -12   3    1.44    0.36
  -2 -12  -3    0.96    0.26
  -2 -12  -3    0.91    0.31
   2 -12   3    1.25    0.32
   2 -12   4    0.46    0.31
  -2 -12  -4    0.62    0.29
   2 -12   4    0.33    0.26
  -2 -12  -4    0.53    0.22
   2 -12   5    0.14    0.23
   2 -12   5   -0.24    0.28
  -2 -12  -5   -0.01    0.19
  -2 -12  -6    0.83    0.25
   2 -12   6    0.02    0.31
  -2 -12  -7    0.00    0.18
   2 -12   7   -0.23    0.29
   2 -12   8    0.02    0.31
   2 -12   9   -0.26    0.29
   2  12  10    0.03    0.26
   2 -12  10   -0.26    0.31
   2  12  11   -0.07    0.30
   2 -12  11   -0.30    0.34
   2  12  12   -0.03    0.31
   2 -12  12   -0.38    0.35
   2  12  13   -0.13    0.37
   2 -12  13    0.20    0.40
   2  12  14   -0.20    0.40
  -2  13  14   -0.27    0.41
   2 -13 -14    0.06    0.45
  -2  13  13    0.75    0.44
   2 -13 -13   -0.22    0.44
  -2 -13  13    0.76    0.45
   2 -13 -12    0.14    0.39
  -2 -13  12   -0.12    0.36
  -2 -13  11   -0.04    0.35
   2 -13 -11    0.31    0.35
  -2 -13  10   -0.44    0.30
  -2 -13   9   -0.43    0.28
  -2 -13   8   -0.11    0.28
   2 -13  -8    0.14    0.22
   2 -13  -7    0.06    0.26
   2 -13  -7   -0.12    0.20
  -2 -13   7   -0.37    0.27
   2 -13  -6    0.50    0.24
   2 -13  -6    0.54    0.28
  -2 -13   6    0.10    0.31
   2 -13  -5    0.57    0.25
  -2 -13   5    1.05    0.34
   2 -13  -5    0.62    0.30
   2 -13  -4    1.63    0.34
   2 -13  -4    2.00    0.34
  -2 -13   4    2.25    0.40
  -2 -13   4    1.85    0.38
   2 -13  -3    6.37    0.54
  -2 -13   3    5.64    0.57
  -2 -13   3    4.61    0.53
   2 -13  -3    7.43    0.57
  -2  13   2    0.68    0.14
   2 -13  -2    0.86    0.27
  -2 -13   2    0.86    0.29
   2 -13  -2    0.51    0.30
  -2 -13   2    0.35    0.31
  -2 -13   1    0.77    0.28
   2 -13  -1    0.52    0.29
   2 -13  -1    0.55    0.26
  -2 -13   1    0.20    0.29
   2 -13   0    0.07    0.29
  -2 -13   0    0.21    0.28
   2 -13   0    0.66    0.26
  -2 -13   0    0.21    0.23
   2 -13   1    1.49    0.34
   2 -13   1    1.68    0.38
  -2 -13  -1    1.05    0.31
  -2 -13  -1    1.91    0.34
  -2 -13  -2    0.81    0.27
  -2 -13  -2    0.31    0.27
   2 -13   2    0.67    0.34
   2 -13   2    0.49    0.26
  -2 -13  -3    0.44    0.24
   2 -13   3    0.75    0.33
   2 -13   3    0.23    0.26
  -2 -13  -3    0.73    0.30
  -2 -13  -4    0.51    0.24
   2 -13   4    1.15    0.35
  -2 -13  -4    1.15    0.32
  -2 -13  -5    2.62    0.37
   2 -13   5    2.08    0.42
  -2 -13  -5    2.59    0.40
   2 -13   6    0.04    0.31
  -2 -13  -6   -0.01    0.20
   2 -13   7    1.12    0.38
   2 -13   8   -0.02    0.32
   2 -13   9    0.23    0.37
   2 -13  10   -0.21    0.36
   2 -13  11   -0.10    0.39
   2 -13  12    0.37    0.43
  -2 -14  12    0.75    0.46
  -2 -14  11   -0.14    0.35
  -2 -14  10   -0.55    0.31
  -2 -14   9   -0.39    0.32
   2 -14  -8    0.48    0.30
  -2 -14   8   -0.23    0.30
  -2 -14   7    0.05    0.32
   2 -14  -7    0.10    0.28
  -2 -14   6    0.02    0.31
   2 -14  -6    0.20    0.29
   2 -14  -5    0.47    0.28
  -2 -14   5    0.77    0.33
  -2 -14   4    1.15    0.36
   2 -14  -4    1.02    0.32
   2 -14  -3    1.44    0.34
  -2 -14   3    1.92    0.38
   2 -14  -3    1.22    0.33
   2 -14  -2    2.96    0.42
   2 -14  -2    2.83    0.40
  -2 -14   2    2.34    0.41
   2 -14  -1    1.08    0.33
  -2 -14   1    0.87    0.32
  -2 -14   1    0.89    0.31
  -2 -14   0    3.35    0.45
  -2 -14   0    3.91    0.48
   2 -14   0    3.64    0.45
  -2 -14  -1    0.09    0.25
   2 -14   1    0.29    0.32
  -2 -14  -1    0.35    0.26
   2 -14   2    1.70    0.38
  -2 -14  -2    1.84    0.36
  -2 -14  -2    1.02    0.32
  -2 -14  -3   -0.05    0.23
   2 -14   3    0.11    0.31
  -2 -14  -3    0.02    0.26
   2 -14   4    0.93    0.36
  -2 -14  -4    0.10    0.28
  -2 -14  -4    0.50    0.25
  -2 -14  -5    0.20    0.29
   2 -14   5    0.15    0.33
  -2 -14  -5    0.00    0.22
   2 -14   6   -0.23    0.31
  -2 -14  -6   -0.12    0.27
   2 -14   7   -0.72    0.29
   2 -14   8   -0.03    0.35
   2 -14   9   -0.21    0.36
   2 -14  10   -0.17    0.38
   2 -14  11    0.23    0.44
   2 -14  12   -0.11    0.44
  -2 -15  11   -0.47    0.38
  -2 -15  10   -0.58    0.35
   2 -15 -10    0.33    0.34
   2 -15  -9    0.12    0.31
  -2 -15   9   -0.44    0.32
  -2 -15   8    0.17    0.35
   2 -15  -8    0.61    0.31
  -2 -15   7    0.00    0.33
   2 -15  -7    0.32    0.33
   2 -15  -6    0.02    0.27
  -2 -15   6    0.18    0.33
   2 -15  -5    0.10    0.29
  -2 -15   5   -0.10    0.30
   2 -15  -4    0.07    0.27
  -2 -15   4   -0.07    0.30
  -2 -15   3    0.37    0.33
   2 -15  -3    1.11    0.34
   2 -15  -2   -0.16    0.27
  -2 -15   2   -0.43    0.26
   2 -15  -1    0.17    0.31
  -2 -15   1    0.07    0.27
   2 -15   0    0.24    0.31
  -2 -15   0    0.56    0.30
  -2 -15  -1    0.62    0.30
   2 -15   1   -0.03    0.32
   2 -15   2    0.28    0.33
  -2 -15  -2    0.53    0.29
  -2 -15  -3    0.21    0.29
   2 -15   3    0.13    0.32
   2 -15   4   -0.09    0.32
  -2 -15  -4    0.30    0.29
   2 -15   5    0.10    0.34
  -2 -15  -5   -0.06    0.29
  -2 -15  -6   -0.10    0.30
   2 -15   6   -0.20    0.34
  -2 -15  -7    0.70    0.35
   2 -15   7    0.02    0.37
   2 -15   8    0.00    0.37
   2 -15   9   -0.40    0.37
   2 -15  10   -0.41    0.40
   2 -15  11   -0.10    0.45
  -2 -16  10   -0.27    0.41
  -2 -16   9   -0.53    0.37
   2 -16  -9    0.06    0.34
   2 -16  -8    0.28    0.36
  -2 -16   8   -0.22    0.37
   2 -16  -7    0.26    0.31
  -2 -16   7   -0.33    0.34
   2 -16  -6    0.09    0.30
  -2 -16   6   -0.16    0.34
  -2 -16   5    0.03    0.33
   2 -16  -5    0.28    0.30
  -2 -16   4    0.41    0.36
   2 -16  -4   -0.01    0.29
   2 -16  -3   -0.01    0.31
  -2 -16   3    0.00    0.32
  -2 -16   2   -0.19    0.30
   2 -16  -2    0.75    0.34
  -2 -16   1    0.04    0.31
   2 -16  -1    0.17    0.32
  -2 -16   0    0.44    0.31
   2 -16   0   -0.09    0.32
   2 -16   1    0.43    0.36
  -2 -16  -1    0.24    0.31
  -2 -16  -2    0.68    0.32
   2 -16   2    0.33    0.35
   2 -16   3   -0.26    0.33
  -2 -16  -3    0.07    0.30
   2 -16   4    0.36    0.36
  -2 -16  -4    0.06    0.30
   2 -16   5   -0.38    0.34
  -2 -16  -5    0.21    0.31
   2 -16   6   -0.25    0.36
  -2 -16  -6    0.58    0.35
   2 -16   7   -0.24    0.37
  -2 -16  -7   -0.16    0.33
   2 -16   8   -0.47    0.39
  -2 -16  -8    0.28    0.37
  -2 -16  -9    0.12    0.39
   2 -16   9   -0.34    0.40
  -2 -17   9   -0.46    0.40
  -2 -17   8    0.34    0.45
   2 -17  -8    0.98    0.38
   2 -17  -7    0.06    0.32
  -2 -17   7   -0.07    0.39
   2 -17  -6    0.26    0.33
  -2 -17   6   -0.20    0.38
  -2 -17   5    0.10    0.37
   2 -17  -5    0.18    0.31
  -2 -17   4   -0.03    0.35
   2 -17  -4   -0.28    0.30
  -2 -17   3   -0.34    0.34
   2 -17  -3   -0.07    0.32
   2 -17  -2   -0.17    0.32
  -2 -17   2   -0.27    0.31
  -2 -17   1   -0.15    0.31
   2 -17  -1    0.16    0.33
  -2 -17   0    0.01    0.32
   2 -17   0   -0.27    0.33
  -2 -17  -1    0.42    0.33
   2 -17   1    0.00    0.34
   2 -17   2   -0.14    0.35
  -2 -17  -2   -0.08    0.30
   2 -17   3   -0.14    0.36
  -2 -17  -3    0.38    0.32
   2 -17   4   -0.49    0.36
  -2 -17  -4    0.24    0.34
  -2 -17  -5    0.08    0.34
   2 -17   5   -0.52    0.35
  -2 -17  -6    0.29    0.34
   2 -17   6   -0.21    0.41
  -2 -17  -7    0.10    0.38
   2 -17   7   -0.12    0.40
   2 -17   8   -0.49    0.46
  -2 -17  -8    1.09    0.44
  -2 -17  -9    0.08    0.41
  -2 -18   7   -0.22    0.44
   2 -18  -7    0.89    0.42
   2 -18  -6    0.47    0.36
  -2 -18   6   -0.43    0.41
   2 -18  -5    0.24    0.35
  -2 -18   5    0.28    0.41
  -2 -18   4   -0.01    0.36
   2 -18  -4   -0.01    0.34
   2 -18  -3    0.04    0.35
  -2 -18   3    0.16    0.37
   2 -18  -2    0.00    0.36
  -2 -18   2    0.03    0.36
  -2 -18   1   -0.05    0.34
   2 -18  -1   -0.30    0.36
  -2 -18   0    0.26    0.35
   2 -18   0    0.23    0.40
  -2 -18  -1    0.08    0.34
   2 -18   1   -0.58    0.35
  -2 -18  -2   -0.21    0.32
   2 -18   2   -0.30    0.37
   2 -18   3   -0.51    0.39
  -2 -18  -3   -0.09    0.33
   2 -18   4   -0.14    0.41
  -2 -18  -4   -0.05    0.33
   2 -18   5   -0.19    0.42
  -2 -18  -5    0.56    0.40
  -2 -18  -6    0.55    0.40
   2 -18   6   -0.69    0.42
   2 -18   7   -0.30    0.45
  -2 -18  -7    0.71    0.41
  -2 -18  -8    0.44    0.47
   2 -19  -6    0.59    0.41
   2 -19  -5   -0.08    0.38
  -2 -19   5   -0.65    0.42
   2 -19  -4   -0.09    0.36
  -2 -19   4   -0.40    0.41
  -2 -19   3   -0.31    0.39
   2 -19  -3   -0.21    0.39
   2 -19  -2   -0.41    0.38
  -2 -19   2    0.14    0.41
   2 -19  -1   -0.42    0.40
  -2 -19   1    0.23    0.40
  -2 -19   0    0.81    0.43
   2 -19   0   -0.28    0.41
   2 -19   1    0.45    0.45
  -2 -19  -1    0.63    0.43
  -2 -19  -2   -0.08    0.36
   2 -19   2   -0.16    0.41
   2 -19   3   -0.78    0.42
  -2 -19  -3   -0.10    0.38
   2 -19   4   -0.19    0.46
  -2 -19  -4    0.33    0.39
  -2 -19  -5    0.14    0.39
   2 -19   5   -0.47    0.45
  -2 -19  -6    0.69    0.45
   2 -20  -3   -0.43    0.41
   2 -20  -2   -0.18    0.43
   2 -20  -1   -0.06    0.46
   2 -20   0   -0.70    0.42
  -2 -20  -1   -0.10    0.41
   2 -20   1   -0.04    0.46
   2 -20   2   -0.45    0.45
  -3   0  19   -0.21    0.37
   3   0 -18    0.21    0.25
  -3   0  18   -0.27    0.29
  -3   0  17    0.00    0.33
   3   0 -17   -0.17    0.20
   3   0 -16    0.61    0.23
  -3   0  16    0.90    0.36
   3   0 -15    0.15    0.19
  -3   0  15   -0.23    0.25
   3   0 -14    2.49    0.27
  -3   0  14    2.05    0.39
  -3   0  14    1.78    0.34
  -3   0  13    0.20    0.23
  -3   0  13   -0.23    0.18
   3   0 -13    0.07    0.14
  -3   0  12    1.43    0.25
  -3   0  12    1.42    0.32
   3   0 -12    1.36    0.20
   3   0 -11   -0.26    0.09
  -3   0  11   -0.17    0.13
  -3   0  11    0.09    0.20
  -3   0  10    4.15    0.33
   3   0 -10    3.25    0.25
  -3   0  10    3.96    0.41
   3   0  -9    0.02    0.08
  -3   0   9    0.00    0.11
  -3   0   9   -0.03    0.15
  -3   0   8    0.61    0.19
   3   0  -8    0.50    0.10
  -3   0   8    0.54    0.13
   3   0  -7    0.14    0.06
  -3   0   7   -0.07    0.11
  -3   0   7   -0.08    0.08
  -3   0   6    1.66    0.16
   3   0  -6    1.45    0.11
  -3   0   6    1.28    0.20
  -3   0   5   -0.06    0.05
  -3   0   5   -0.03    0.08
  -3   0   5   -0.12    0.07
  -3   0   4   13.12    0.70
  -3   0   4   13.20    0.68
   3   0  -4   13.17    0.59
  -3   0   4   12.97    0.63
   3   0  -4   13.19    0.62
   3   0  -3    0.07    0.07
  -3   0   3   -0.04    0.04
   3   0  -3   -0.06    0.03
  -3   0   3    0.02    0.06
   3   0  -3   -0.08    0.04
  -3   0   3    0.09    0.06
  -3   0   2   99.46    4.26
   3   0  -2   98.85    4.25
  -3   0   2   93.98    4.83
   3   0  -2   96.21    4.44
   3   0  -2   96.26    4.83
  -3   0   2   97.62    4.44
   3   0  -2   97.27    4.20
  -3   0   2   96.17    4.21
  -3   0   1    0.02    0.02
  -3   0   1   -0.02    0.03
   3   0  -1    0.02    0.03
   3   0  -1   -0.04    0.03
  -3   0   1    0.00    0.02
   3   0   0    3.48    0.19
   3   0   0    3.41    0.18
   3   0   1    0.00    0.02
  -3   0  -1    0.08    0.05
   3   0   1    0.02    0.04
   3   0   1    0.01    0.05
  -3   0  -2   23.07    1.12
   3   0   2   22.99    1.09
   3   0   2   22.70    1.13
  -3   0  -2   23.08    1.09
   3   0   2   23.17    1.10
  -3   0  -3   -0.12    0.07
  -3   0  -3   -0.09    0.06
   3   0   3   -0.14    0.07
   3   0   3   -0.20    0.08
   3   0   4   13.08    0.72
  -3   0  -4   14.67    0.65
  -3   0  -4   13.22    0.71
   3   0   4   13.36    0.71
  -3   0  -4   14.31    0.71
  -3   0  -5   -0.04    0.06
  -3   0  -5   -0.04    0.09
   3   0   5    0.08    0.10
   3   0   5   -0.10    0.08
  -3   0  -5   -0.12    0.07
  -3   0  -6    4.42    0.31
  -3   0  -6    3.82    0.24
   3   0   6    3.81    0.33
   3   0   6    3.87    0.30
  -3   0  -6    3.60    0.30
   3   0   7   -0.07    0.13
  -3   0  -7   -0.13    0.09
  -3   0  -7   -0.11    0.12
   3   0   7    0.09    0.12
  -3   0  -8    0.19    0.10
   3   0   8    0.08    0.15
   3   0   8    0.12    0.13
  -3   0  -8    0.15    0.15
  -3   0  -9   -0.13    0.10
  -3   0  -9   -0.13    0.14
   3   0   9   -0.22    0.13
   3   0   9   -0.19    0.14
   3   0  10    0.09    0.18
   3   0  10   -0.05    0.14
  -3   0 -10   -0.14    0.17
  -3   0 -10   -0.02    0.12
   3   0  11    0.05    0.20
  -3   0 -11   -0.10    0.12
   3   0  11   -0.12    0.16
   3   0  12    0.70    0.27
  -3   0 -12    1.01    0.20
  -3   0 -13    0.00    0.16
   3   0  13    0.06    0.23
   3   0  14    0.02    0.26
  -3   0 -14    0.27    0.21
   3   0  15   -0.12    0.28
  -3   0 -15   -0.10    0.20
  -3   0 -16    0.13    0.22
   3   0  16    0.90    0.36
   3   0  17    0.05    0.34
  -3   0 -17   -0.34    0.23
  -3   1  18    0.19    0.36
   3   1 -18    0.03    0.25
   3  -1 -18   -0.31    0.22
  -3  -1  18    0.14    0.36
  -3   1  17    0.02    0.33
   3   1 -17    0.26    0.25
  -3  -1  17    0.05    0.31
   3  -1 -17    0.30    0.23
   3   1 -16   -0.30    0.19
  -3   1  16    0.04    0.29
   3  -1 -16    0.15    0.20
  -3  -1  16    0.07    0.30
  -3   1  15    2.23    0.44
   3   1 -15    2.71    0.32
   3  -1 -15    2.58    0.29
  -3  -1  15    2.63    0.45
  -3   1  14    0.71    0.27
  -3   1  14    0.45    0.29
   3   1 -14    1.16    0.23
  -3  -1  14    1.09    0.29
  -3  -1  14    0.31    0.29
   3  -1 -14    1.03    0.20
   3   1 -13    0.07    0.16
  -3   1  13    0.24    0.25
  -3   1  13   -0.18    0.17
  -3  -1  13   -0.12    0.22
   3  -1 -13    0.13    0.14
  -3  -1  13    0.01    0.19
  -3   1  12    1.11    0.30
   3   1 -12    1.03    0.19
  -3   1  12    0.64    0.21
   3  -1 -12    1.09    0.16
  -3  -1  12    0.51    0.25
  -3  -1  12    0.58    0.22
  -3   1  11    4.01    0.34
   3   1 -11    3.81    0.28
  -3   1  11    3.88    0.42
  -3  -1  11    3.66    0.34
  -3  -1  11    4.22    0.43
   3  -1 -11    3.33    0.24
   3   1 -10    0.61    0.15
  -3   1  10    0.88    0.24
  -3   1  10    0.97    0.19
  -3  -1  10    0.51    0.21
  -3  -1  10    0.75    0.17
  -3   1   9    4.83    0.35
   3   1  -9    4.39    0.29
  -3   1   9    5.35    0.44
  -3  -1   9    5.02    0.42
  -3  -1   9    4.77    0.35
   3   1  -8    1.50    0.17
   3   1  -8    1.37    0.24
  -3   1   8    1.79    0.19
  -3   1   8    1.70    0.26
  -3  -1   8    1.85    0.26
  -3  -1   8    1.71    0.19
  -3  -1   8    1.92    0.24
   3   1  -7   11.41    0.57
  -3   1   7   11.35    0.70
  -3   1   7   12.76    0.63
  -3  -1   7   11.94    0.63
  -3  -1   7   11.09    0.68
   3  -1  -7   11.99    0.62
  -3  -1   7   12.08    0.70
  -3   1   6    0.35    0.09
   3   1  -6   -0.04    0.07
  -3   1   6   -0.10    0.11
  -3  -1   6   -0.04    0.10
  -3  -1   6    0.07    0.08
   3  -1  -6    0.20    0.08
  -3  -1   6   -0.04    0.10
  -3   1   5   26.66    1.21
   3   1  -5   25.37    1.17
  -3   1   5   24.53    1.28
   3  -1  -5   26.00    1.21
  -3  -1   5   26.51    1.27
   3  -1  -5   25.00    1.16
  -3  -1   5   26.59    1.35
  -3   1   4    0.56    0.08
   3   1  -4    0.57    0.09
   3   1  -4    0.59    0.08
  -3   1   4    0.75    0.12
  -3  -1   4    0.77    0.12
  -3  -1   4    0.80    0.12
   3  -1  -4    0.56    0.08
   3  -1  -4    0.60    0.08
   3   1  -3    3.35    0.19
  -3   1   3    2.93    0.16
   3   1  -3    2.75    0.17
  -3   1   3    3.00    0.17
  -3   1   3    3.07    0.22
  -3  -1   3    3.03    0.19
   3  -1  -3    3.04    0.17
  -3  -1   3    3.32    0.22
  -3  -1   3    3.23    0.21
   3  -1  -3    2.73    0.18
   3  -1  -3    2.95    0.16
   3   1  -2    3.91    0.22
   3   1  -2    4.01    0.23
  -3   1   2    3.91    0.20
  -3   1   2    3.81    0.23
  -3  -1   2    4.17    0.23
  -3  -1   2    3.93    0.22
   3  -1  -2    4.18    0.20
  -3  -1   2    3.98    0.23
   3  -1  -2    4.05    0.23
   3   1  -1    3.56    0.18
   3   1  -1    2.77    0.17
  -3  -1   1    3.47    0.18
   3  -1  -1    3.31    0.17
   3  -1  -1    3.66    0.19
   3   1   0    2.18    0.13
  -3   1   0    1.50    0.12
   3   1   0    2.04    0.13
   3  -1   0    1.87    0.12
  -3  -1   0    2.24    0.13
   3  -1   0    1.91    0.13
   3  -1   0    2.11    0.13
  -3   1  -1    3.16    0.18
  -3   1  -1    2.89    0.17
   3   1   1    3.14    0.19
  -3   1  -1    2.82    0.18
   3   1   1    2.81    0.19
   3  -1   1    2.85    0.17
  -3  -1  -1    2.85    0.18
   3  -1   1    2.94    0.20
   3  -1   1    3.17    0.19
   3  -1   1    3.09    0.19
   3   1   2  479.69   21.16
   3   1   2  458.85   21.55
  -3   1  -2  473.33   22.51
  -3   1  -2  488.79   20.69
  -3   1  -2  477.81   21.16
   3  -1   2  497.13   21.17
  -3  -1  -2  468.84   21.16
   3  -1   2  462.15   21.55
   3  -1   2  461.14   22.51
  -3   1  -3   69.94    3.15
  -3   1  -3   67.01    2.89
   3   1   3   60.86    3.03
   3   1   3   64.95    2.98
  -3   1  -3   68.25    2.99
  -3  -1  -3   67.86    2.99
  -3  -1  -3   59.36    3.14
   3  -1   3   66.19    3.15
   3  -1   3   64.44    3.03
   3  -1   3   64.79    2.98
  -3   1  -4    1.14    0.15
  -3   1  -4    1.18    0.14
   3   1   4    1.08    0.14
  -3   1  -4    1.21    0.12
   3   1   4    0.72    0.14
   3  -1   4    1.26    0.15
  -3  -1  -4    0.87    0.11
  -3  -1  -4    1.08    0.14
   3  -1   4    0.94    0.14
   3  -1   4    0.93    0.15
  -3   1  -5    6.78    0.43
   3   1   5    6.28    0.43
   3   1   5    6.63    0.42
  -3   1  -5    7.29    0.43
  -3   1  -5    7.49    0.37
  -3  -1  -5    7.34    0.43
   3  -1   5    7.29    0.43
  -3  -1  -5    6.81    0.41
   3  -1   5    6.74    0.43
  -3   1  -6    0.91    0.12
   3   1   6    0.57    0.16
  -3   1  -6    0.66    0.15
   3   1   6    0.58    0.14
  -3   1  -6    0.35    0.13
  -3  -1  -6    0.47    0.13
   3  -1   6    0.50    0.13
  -3  -1  -6    0.62    0.14
   3  -1   6    0.63    0.16
  -3   1  -7    1.78    0.17
   3   1   7    1.91    0.22
   3   1   7    1.41    0.24
  -3   1  -7    1.74    0.23
  -3  -1  -7    1.92    0.22
   3  -1   7    1.77    0.25
   3  -1   7    1.97    0.23
   3   1   8    0.91    0.21
  -3   1  -8    0.66    0.18
  -3   1  -8    1.05    0.15
   3   1   8    0.94    0.19
  -3  -1  -8    1.21    0.21
  -3  -1  -8    1.07    0.13
   3  -1   8    0.64    0.18
   3  -1   8    0.82    0.20
  -3   1  -9    1.39    0.18
   3   1   9    0.85    0.22
   3   1   9    1.04    0.22
  -3   1  -9    0.93    0.22
   3  -1   9    1.33    0.24
  -3  -1  -9    1.08    0.22
   3  -1   9    1.06    0.22
  -3  -1  -9    1.11    0.15
  -3   1 -10    0.92    0.17
  -3   1 -10    0.54    0.23
   3   1  10    0.68    0.20
   3   1  10    0.63    0.22
   3  -1  10    0.70    0.22
   3  -1  10    0.48    0.20
  -3  -1 -10    0.45    0.14
  -3   1 -11   -0.19    0.13
   3   1  11   -0.17    0.17
   3   1  11   -0.12    0.18
  -3  -1 -11    0.02    0.12
   3  -1  11    0.02    0.19
   3  -1  11   -0.04    0.17
   3   1  12    0.93    0.28
   3   1  12    0.56    0.25
  -3   1 -12    0.80    0.19
  -3  -1 -12    0.82    0.17
   3  -1  12    0.68    0.27
   3   1  13    0.09    0.23
  -3   1 -13   -0.10    0.17
   3  -1  13    0.10    0.25
  -3  -1 -13    0.04    0.15
   3   1  14    1.55    0.36
  -3   1 -14    1.83    0.28
   3  -1  14    1.49    0.35
  -3  -1 -14    1.41    0.25
   3   1  15    0.39    0.32
  -3   1 -15    0.24    0.21
   3  -1  15    0.00    0.27
  -3  -1 -15   -0.18    0.19
  -3   1 -16    0.19    0.24
   3   1  16    0.00    0.32
   3  -1  16    0.33    0.35
  -3  -1 -16    0.23    0.23
  -3   1 -17    0.10    0.25
   3   1  17    0.29    0.38
   3  -1  17    0.11    0.35
  -3  -1 -17   -0.15    0.24
  -3   2  18    0.56    0.42
   3   2 -18    0.96    0.33
   3  -2 -18    1.46    0.30
  -3  -2  18    0.62    0.38
   3   2 -17   -0.09    0.24
  -3   2  17    0.18    0.36
  -3  -2  17    0.51    0.34
   3  -2 -17    0.25    0.21
  -3   2  16    0.37    0.34
   3   2 -16   -0.04    0.22
  -3  -2  16    0.05    0.29
   3  -2 -16   -0.02    0.18
   3   2 -15   -0.14    0.19
  -3   2  15    0.31    0.32
   3  -2 -15    0.11    0.16
  -3  -2  15    0.17    0.27
  -3   2  14    0.42    0.26
   3   2 -14    0.94    0.24
  -3   2  14    0.35    0.28
  -3  -2  14    0.54    0.27
   3  -2 -14    0.49    0.16
  -3  -2  14    0.48    0.30
  -3   2  13   -0.09    0.20
   3   2 -13   -0.03    0.16
  -3   2  13    0.19    0.26
  -3  -2  13    0.09    0.19
   3  -2 -13   -0.04    0.12
  -3  -2  13    0.05    0.23
   3   2 -12    0.06    0.15
  -3   2  12    0.08    0.23
  -3   2  12   -0.05    0.17
  -3  -2  12   -0.07    0.15
  -3  -2  12    0.22    0.24
  -3   2  11    0.25    0.23
   3   2 -11    0.72    0.17
  -3   2  11    0.52    0.18
  -3  -2  11    0.52    0.17
  -3  -2  11    1.07    0.26
  -3   2  10   -0.16    0.17
  -3   2  10    0.05    0.13
   3   2 -10    0.00    0.12
  -3  -2  10   -0.03    0.17
  -3  -2  10   -0.18    0.16
  -3  -2  10   -0.05    0.12
  -3   2   9    4.62    0.43
  -3   2   9    5.40    0.36
   3   2  -9    5.07    0.32
  -3  -2   9    4.98    0.36
   3  -2  -9    5.43    0.36
  -3  -2   9    4.12    0.40
  -3  -2   9    5.23    0.43
  -3   2   8    0.99    0.22
   3   2  -8    0.94    0.14
  -3   2   8    0.95    0.15
   3   2  -8    0.70    0.20
  -3  -2   8    1.08    0.17
  -3  -2   8    1.08    0.21
  -3  -2   8    0.90    0.19
   3  -2  -8    0.97    0.15
   3   2  -7    0.05    0.13
   3   2  -7   -0.03    0.09
  -3   2   7    0.09    0.09
  -3   2   7   -0.03    0.13
   3  -2  -7    0.11    0.09
  -3  -2   7   -0.12    0.11
  -3  -2   7   -0.07    0.12
  -3  -2   7   -0.04    0.09
   3   2  -6    5.73    0.31
   3   2  -6    5.63    0.41
  -3   2   6    5.11    0.32
  -3   2   6    5.03    0.39
  -3  -2   6    5.70    0.37
  -3  -2   6    5.56    0.38
   3  -2  -6    5.26    0.32
   3   2  -5   17.70    0.82
   3   2  -5   19.25    0.97
  -3   2   5   15.94    0.91
  -3   2   5   18.13    0.85
  -3  -2   5   17.73    0.95
   3  -2  -5   16.84    0.84
  -3  -2   5   18.19    0.90
   3   2  -4  286.10   12.26
   3   2  -4  294.83   12.41
  -3   2   4  258.93   12.96
   3   2  -4  292.65   13.53
  -3   2   4  290.47   12.70
  -3  -2   4  293.13   14.04
   3  -2  -4  260.36   12.69
  -3  -2   4  305.13   12.96
   3  -2  -4  275.07   12.25
  -3   2   3   59.06    2.91
  -3   2   3   63.05    2.83
   3   2  -3   64.02    3.06
  -3   2   3   61.22    2.73
   3   2  -3   66.37    2.77
   3  -2  -3   59.72    2.83
  -3  -2   3   67.02    2.90
   3  -2  -3   59.64    2.90
  -3  -2   3   64.63    3.14
  -3  -2   3   65.75    2.76
   3  -2  -3   59.50    2.72
   3   2  -2   31.91    1.43
   3   2  -2   29.16    1.53
   3   2  -2   32.50    1.38
  -3   2   2   29.00    1.44
  -3   2   2   30.88    1.35
   3  -2  -2   29.57    1.44
  -3  -2   2   29.12    1.52
  -3  -2   2   31.33    1.56
  -3  -2   2   32.31    1.43
  -3  -2   2   31.83    1.38
   3   2  -1   68.94    3.65
   3   2  -1   81.20    3.31
   3   2  -1   77.69    3.48
  -3  -2   1   78.57    3.31
  -3  -2   1   81.29    3.78
  -3  -2   1   74.23    3.65
   3  -2  -1   73.43    3.49
   3  -2  -1   73.31    3.78
   3   2   0    0.12    0.04
  -3   2   0    0.06    0.04
   3   2   0    0.00    0.04
   3   2   0    0.10    0.05
   3  -2   0    0.19    0.07
   3  -2   0    0.04    0.04
  -3  -2   0    0.21    0.05
   3  -2   0    0.16    0.05
   3  -2   0    0.10    0.04
  -3  -2   0    0.08    0.05
   3   2   1   15.42    0.77
   3   2   1   15.73    0.79
   3   2   1   16.68    0.78
  -3   2  -1   16.88    0.81
   3  -2   1   16.87    0.78
  -3  -2  -1   13.70    0.79
   3  -2   1   16.89    0.81
   3  -2   1   16.62    0.85
  -3  -2  -1   16.81    0.78
  -3   2  -2   75.44    3.48
   3   2   2   75.64    3.30
  -3   2  -2   74.75    3.20
   3   2   2   72.24    3.35
  -3  -2  -2   73.61    3.29
   3  -2   2   62.07    3.48
   3  -2   2   74.33    3.30
   3  -2   2   72.22    3.64
   3  -2   2   73.10    3.35
  -3   2  -3    0.05    0.07
   3   2   3    0.20    0.08
  -3   2  -3    0.01    0.06
   3   2   3    0.09    0.09
   3  -2   3    0.10    0.09
  -3  -2  -3   -0.02    0.07
   3  -2   3    0.03    0.04
   3  -2   3   -0.04    0.08
   3  -2   3   -0.06    0.11
   3   2   4   14.12    0.70
   3   2   4   12.13    0.70
  -3   2  -4   13.82    0.64
  -3   2  -4   13.79    0.72
   3  -2   4   12.93    0.77
   3  -2   4   13.46    0.71
   3  -2   4   13.42    0.70
  -3  -2  -4   13.47    0.70
  -3   2  -5    5.73    0.39
  -3   2  -5    5.66    0.32
   3   2   5    5.84    0.37
   3   2   5    5.35    0.38
  -3  -2  -5    6.08    0.38
   3  -2   5    5.83    0.38
   3  -2   5    5.80    0.42
   3  -2   5    5.82    0.38
  -3   2  -6    8.09    0.43
   3   2   6    7.37    0.50
  -3   2  -6    8.60    0.52
   3   2   6    8.00    0.49
  -3  -2  -6    8.23    0.49
   3  -2   6    7.96    0.50
   3  -2   6    8.15    0.49
   3   2   7    5.12    0.37
  -3   2  -7    4.97    0.31
   3   2   7    4.55    0.39
  -3   2  -7    5.31    0.40
   3  -2   7    4.91    0.37
   3  -2   7    5.10    0.39
   3   2   8    1.73    0.24
  -3   2  -8    1.89    0.20
   3   2   8    1.61    0.25
  -3   2  -8    1.85    0.26
   3  -2   8    1.89    0.26
   3  -2   8    1.51    0.23
  -3  -2  -8    1.64    0.23
   3   2   9    2.01    0.28
   3   2   9    2.18    0.28
  -3   2  -9    2.24    0.23
  -3   2  -9    2.07    0.30
   3  -2   9    1.55    0.25
  -3  -2  -9    1.99    0.27
   3  -2   9    1.90    0.29
   3   2  10    0.28    0.20
   3   2  10    0.23    0.19
  -3   2 -10    0.03    0.14
  -3   2 -10   -0.03    0.21
   3  -2  10    0.07    0.19
  -3  -2 -10    0.16    0.11
   3  -2  10    0.10    0.16
  -3   2 -11    0.99    0.20
   3   2  11    0.84    0.25
   3   2  11    1.20    0.28
   3  -2  11    0.73    0.24
  -3  -2 -11    0.80    0.15
   3  -2  11    0.92    0.28
   3   2  12    0.14    0.22
  -3   2 -12    0.02    0.17
   3  -2  12   -0.29    0.21
  -3  -2 -12    0.01    0.13
  -3   2 -13    0.75    0.22
   3   2  13    0.50    0.29
   3  -2  13    0.69    0.29
  -3  -2 -13    0.66    0.18
  -3   2 -14    4.09    0.36
   3   2  14    3.74    0.51
  -3  -2 -14    3.31    0.32
   3  -2  14    3.21    0.45
   3   2  15    0.52    0.33
  -3   2 -15    0.06    0.21
  -3  -2 -15    0.43    0.20
   3  -2  15    0.63    0.32
   3   2  16    0.24    0.35
  -3   2 -16   -0.19    0.21
  -3  -2 -16   -0.16    0.18
   3  -2  16    0.39    0.32
   3   2  17   -0.14    0.37
  -3  -2 -17   -0.04    0.22
   3  -2  17   -0.10    0.33
  -3   3  18    0.04    0.38
   3   3 -18   -0.08    0.27
  -3  -3  18    0.00    0.34
   3  -3 -18    0.05    0.22
   3   3 -17   -0.28    0.23
  -3   3  17   -0.40    0.32
  -3  -3  17    0.15    0.30
   3  -3 -17    0.06    0.19
  -3   3  16   -0.11    0.32
   3   3 -16   -0.15    0.21
  -3  -3  16   -0.06    0.28
   3  -3 -16    0.04    0.16
  -3   3  15   -0.08    0.27
   3   3 -15   -0.01    0.22
   3  -3 -15    0.06    0.14
  -3  -3  15    0.20    0.27
  -3   3  14    0.20    0.28
  -3   3  14    0.49    0.25
   3   3 -14    0.06    0.21
  -3  -3  14    0.52    0.31
  -3   3  13    2.87    0.43
  -3   3  13    2.30    0.34
   3   3 -13    2.50    0.31
  -3  -3  13    2.06    0.31
  -3  -3  13    2.81    0.42
  -3   3  12    0.42    0.26
  -3   3  12    0.59    0.22
   3   3 -12    0.48    0.19
  -3  -3  12    0.15    0.26
  -3  -3  12    0.64    0.21
  -3   3  11    0.28    0.23
   3   3 -11   -0.06    0.15
  -3   3  11    0.08    0.17
  -3  -3  11   -0.28    0.19
  -3  -3  11    0.06    0.14
  -3  -3  11   -0.23    0.19
   3   3 -10   16.58    0.84
  -3   3  10   17.06    0.90
  -3   3  10   16.85    1.00
  -3  -3  10   16.25    1.00
  -3  -3  10   15.77    0.95
  -3  -3  10   16.50    0.90
  -3   3   9    2.34    0.24
  -3   3   9    2.58    0.33
   3   3  -9    2.28    0.23
  -3  -3   9    2.06    0.25
  -3  -3   9    2.07    0.29
  -3  -3   9    2.18    0.29
   3  -3  -9    2.09    0.23
  -3   3   8    2.49    0.23
  -3   3   8    1.78    0.28
   3   3  -8    1.76    0.21
   3   3  -8    1.76    0.27
  -3  -3   8    1.96    0.26
  -3  -3   8    2.04    0.26
  -3   3   7    3.25    0.33
  -3   3   7    3.73    0.27
   3   3  -7    4.15    0.37
   3   3  -7    3.48    0.25
  -3  -3   7    3.41    0.31
  -3  -3   7    3.46    0.32
   3  -3  -7    3.61    0.26
  -3   3   6    0.04    0.12
   3   3  -6    0.05    0.09
  -3   3   6    0.02    0.07
   3   3  -6    0.02    0.12
  -3  -3   6    0.19    0.11
  -3  -3   6   -0.15    0.11
   3  -3  -6    0.02    0.08
  -3   3   5    3.40    0.30
   3   3  -5    3.51    0.26
   3   3  -5    4.02    0.25
  -3   3   5    4.31    0.25
   3   3  -5    4.47    0.34
  -3  -3   5    4.13    0.28
  -3  -3   5    4.38    0.31
   3  -3  -5    3.72    0.24
   3   3  -4  154.72    6.28
  -3   3   4  133.24    6.57
   3   3  -4  142.68    6.87
  -3   3   4  140.39    6.41
  -3  -3   4  143.44    6.87
   3  -3  -4  137.72    6.41
  -3  -3   4  152.21    6.55
   3  -3  -4  135.17    6.18
  -3  -3   4  146.71    7.10
  -3   3   3    8.57    0.48
   3   3  -3    9.29    0.53
   3   3  -3    8.61    0.45
  -3  -3   3    9.31    0.45
   3  -3  -3    8.79    0.40
   3  -3  -3    8.29    0.47
   3  -3  -3    9.02    0.43
  -3  -3   3    8.52    0.51
  -3  -3   3    8.58    0.52
   3   3  -2   41.61    1.84
   3   3  -2   38.41    2.04
  -3   3   2   39.48    1.93
   3   3  -2   45.61    1.92
  -3   3   2   41.28    1.81
   3  -3  -2   40.58    1.93
  -3  -3   2   43.54    2.10
  -3  -3   2   42.86    1.91
   3  -3  -2   40.25    2.07
  -3  -3   2   42.50    1.85
  -3  -3   2   39.97    2.04
   3   3  -1    8.08    0.36
   3   3  -1    7.09    0.42
   3   3  -1    7.74    0.37
  -3  -3   1    7.53    0.43
  -3  -3   1    7.57    0.38
   3  -3  -1    7.59    0.39
  -3  -3   1    6.96    0.42
   3  -3  -1    7.07    0.41
   3   3   0    0.15    0.05
   3   3   0    0.09    0.05
  -3   3   0    0.18    0.07
   3   3   0    0.20    0.06
  -3  -3   0    0.30    0.07
   3  -3   0    0.25    0.10
   3  -3   0    0.23    0.07
   3  -3   0    0.17    0.06
   3  -3   0    0.27    0.06
  -3  -3   0    0.19    0.05
   3   3   1   49.16    2.43
  -3   3  -1   53.58    2.24
  -3   3  -1   51.94    2.45
   3  -3   1   50.73    2.34
  -3  -3  -1   49.20    2.21
   3  -3   1   52.45    2.46
   3  -3   1   49.86    2.55
  -3  -3  -1   45.88    2.43
  -3  -3  -1   52.75    2.32
   3   3   2    7.75    0.43
   3   3   2    7.75    0.42
  -3   3  -2    7.88    0.39
  -3   3  -2    8.60    0.45
  -3  -3  -2    7.76    0.41
   3  -3   2    7.91    0.45
  -3  -3  -2    8.10    0.43
   3  -3   2    7.70    0.42
   3  -3   2    7.51    0.48
  -3   3  -3    1.41    0.13
  -3   3  -3    1.42    0.15
   3   3   3    1.21    0.15
   3   3   3    1.17    0.14
   3  -3   3    1.04    0.14
  -3  -3  -3    1.14    0.10
  -3  -3  -3    1.32    0.15
   3  -3   3    1.20    0.18
   3  -3   3    1.20    0.15
   3   3   4    0.65    0.14
   3   3   4    0.66    0.13
  -3   3  -4    0.64    0.13
  -3   3  -4    0.72    0.11
   3  -3   4    0.73    0.14
  -3  -3  -4    0.87    0.13
   3  -3   4    0.74    0.14
   3  -3   4    0.67    0.14
   3  -3   4    0.65    0.16
   3   3   5    3.04    0.27
  -3   3  -5    3.18    0.23
   3   3   5    3.61    0.30
  -3   3  -5    3.77    0.30
   3  -3   5    3.24    0.33
   3  -3   5    3.44    0.28
  -3  -3  -5    3.66    0.28
   3  -3   5    3.71    0.30
   3  -3   5    3.58    0.29
  -3   3  -6    2.42    0.21
   3   3   6    2.65    0.28
  -3   3  -6    3.44    0.30
   3   3   6    2.43    0.25
   3  -3   6    2.89    0.29
   3  -3   6    2.72    0.31
   3  -3   6    2.64    0.27
   3  -3   6    2.99    0.27
  -3  -3  -6    2.75    0.27
  -3   3  -7    4.23    0.28
   3   3   7    3.50    0.35
   3   3   7    3.84    0.33
  -3   3  -7    4.33    0.37
   3  -3   7    4.08    0.40
   3  -3   7    3.91    0.34
   3  -3   7    3.75    0.33
   3  -3   7    4.31    0.36
  -3   3  -8    0.98    0.22
   3   3   8    0.49    0.17
   3   3   8    0.61    0.20
  -3   3  -8    0.98    0.16
   3  -3   8    0.74    0.20
   3  -3   8    0.40    0.16
   3   3   9   -0.02    0.17
   3   3   9    0.04    0.16
  -3   3  -9    0.14    0.19
  -3   3  -9   -0.02    0.12
   3  -3   9    0.10    0.15
   3  -3   9    0.29    0.19
  -3   3 -10    4.80    0.36
   3   3  10    4.78    0.43
   3   3  10    4.92    0.46
   3  -3  10    5.48    0.47
   3  -3  10    5.07    0.44
   3   3  11    0.11    0.21
  -3   3 -11   -0.14    0.16
   3   3  11    0.15    0.21
   3  -3  11    0.43    0.21
   3  -3  11    0.15    0.22
  -3   3 -12    1.92    0.27
   3   3  12    1.34    0.33
  -3  -3 -12    1.91    0.20
   3  -3  12    1.29    0.32
  -3   3 -13    0.23    0.19
   3   3  13    0.37    0.30
  -3  -3 -13    0.44    0.16
   3  -3  13    0.75    0.29
  -3   3 -14    0.18    0.20
   3   3  14    0.18    0.29
   3  -3  14   -0.21    0.24
  -3  -3 -14    0.13    0.15
   3   3  15    0.36    0.32
  -3   3 -15    0.07    0.20
   3  -3  15   -0.05    0.26
  -3  -3 -15   -0.17    0.17
   3   3  16    0.67    0.38
  -3   3 -16    0.78    0.26
   3  -3  16    1.03    0.36
  -3  -3 -16    0.89    0.23
   3   3  17    0.05    0.39
  -3  -3 -17   -0.09    0.21
   3  -3  17    0.17    0.36
  -3   4  18    0.48    0.43
   3   4 -18   -0.14    0.28
  -3  -4  18    0.27    0.35
   3  -4 -18    0.05    0.21
  -3   4  17    0.95    0.43
   3   4 -17    0.30    0.26
   3  -4 -17    0.38    0.19
  -3  -4  17    0.81    0.36
   3   4 -16   -0.10    0.22
  -3   4  16   -0.46    0.29
  -3  -4  16    0.15    0.29
  -3   4  15   -0.44    0.28
   3   4 -15   -0.11    0.20
  -3  -4  15   -0.01    0.25
   3   4 -14   -0.10    0.19
  -3   4  14   -0.09    0.22
  -3   4  14   -0.08    0.27
  -3  -4  14    0.03    0.26
   3   4 -13    2.60    0.33
  -3   4  13    3.03    0.45
  -3   4  13    2.18    0.35
  -3  -4  13    2.35    0.40
  -3  -4  13    2.82    0.42
  -3  -4  13    2.51    0.34
  -3   4  12    1.39    0.28
   3   4 -12    1.02    0.25
  -3   4  12    1.28    0.35
  -3  -4  12    1.48    0.34
  -3  -4  12    1.37    0.27
  -3  -4  12    1.27    0.33
   3   4 -11    4.02    0.36
  -3   4  11    4.67    0.49
  -3   4  11    4.52    0.40
  -3  -4  11    5.15    0.49
  -3  -4  11    4.39    0.46
  -3  -4  11    4.87    0.41
   3   4 -10    1.83    0.24
  -3   4  10    2.45    0.27
  -3   4  10    1.73    0.32
  -3  -4  10    1.98    0.27
  -3  -4  10    1.73    0.31
  -3  -4  10    1.88    0.30
   3   4  -9    1.18    0.20
  -3   4   9    0.81    0.25
   3  -4  -9    2.23    0.23
  -3  -4   9    1.42    0.26
  -3  -4   9    1.16    0.24
  -3   4   8    0.19    0.19
   3   4  -8   -0.04    0.13
  -3   4   8    0.32    0.12
  -3  -4   8    0.32    0.18
   3  -4  -8    0.35    0.12
  -3  -4   8    0.14    0.16
   3   4  -7    0.00    0.10
  -3   4   7   -0.08    0.09
  -3   4   7   -0.05    0.13
   3   4  -7   -0.07    0.13
  -3  -4   7    0.21    0.15
   3  -4  -7   -0.01    0.08
  -3  -4   7    0.04    0.12
   3   4  -6    5.94    0.47
   3   4  -6    5.91    0.35
  -3   4   6    5.43    0.43
  -3  -4   6    5.97    0.43
  -3  -4   6    5.72    0.40
  -3   4   5    1.46    0.15
   3   4  -5    1.30    0.21
  -3   4   5    1.46    0.20
   3   4  -5    1.39    0.15
   3  -4  -5    1.36    0.15
  -3  -4   5    1.55    0.17
  -3  -4   5    1.69    0.21
  -3  -4   5    1.45    0.21
   3   4  -4   -0.06    0.07
   3   4  -4   -0.03    0.10
  -3   4   4   -0.03    0.09
   3   4  -4   -0.09    0.07
  -3  -4   4   -0.06    0.11
  -3  -4   4   -0.04    0.09
  -3  -4   4   -0.02    0.07
   3  -4  -4    0.00    0.06
   3   4  -3   25.31    1.29
  -3   4   3   23.53    1.20
   3   4  -3   26.01    1.16
   3  -4  -3   24.68    1.16
   3  -4  -3   24.90    1.20
  -3  -4   3   24.41    1.30
  -3  -4   3   24.04    1.29
  -3  -4   3   26.26    1.17
   3   4  -2   40.95    1.79
   3   4  -2   40.04    1.98
   3  -4  -2   38.85    2.00
  -3  -4   2   39.61    1.98
  -3  -4   2   39.85    2.03
   3  -4  -2   39.18    1.86
  -3  -4   2   41.03    1.79
   3   4  -1    0.30    0.09
   3   4  -1    0.33    0.07
  -3  -4   1    0.32    0.10
  -3  -4   1    0.26    0.10
  -3  -4   1    0.22    0.07
   3  -4  -1    0.25    0.08
   3  -4  -1    0.25    0.07
   3  -4  -1    0.18    0.09
   3   4   0    1.07    0.09
  -3   4   0    1.19    0.13
   3   4   0    1.06    0.12
   3   4   0    0.92    0.10
  -3  -4   0    1.10    0.13
   3  -4   0    1.14    0.15
   3  -4   0    1.22    0.13
  -3  -4   0    1.09    0.11
   3  -4   0    1.13    0.12
   3  -4   0    1.02    0.09
  -3   4  -1    0.15    0.06
   3   4   1    0.09    0.06
   3   4   1    0.12    0.06
  -3   4  -1    0.20    0.07
  -3  -4  -1    0.22    0.08
  -3  -4  -1    0.13    0.05
   3  -4   1    0.30    0.08
  -3  -4  -1    0.28    0.07
   3  -4   1    0.08    0.07
   3  -4   1    0.15    0.11
  -3   4  -2    5.06    0.26
  -3   4  -2    4.62    0.30
   3  -4   2    4.39    0.34
   3  -4   2    4.69    0.31
  -3  -4  -2    4.65    0.28
  -3  -4  -2    5.03    0.25
  -3  -4  -2    4.65    0.30
   3  -4   2    4.68    0.29
   3   4   3    6.50    0.41
  -3   4  -3    7.08    0.43
  -3   4  -3    7.59    0.37
   3   4   3    6.75    0.41
   3  -4   3    6.79    0.43
  -3  -4  -3    6.86    0.38
   3  -4   3    7.01    0.40
  -3  -4  -3    6.74    0.40
   3  -4   3    6.63    0.46
   3   4   4    8.84    0.51
  -3   4  -4    8.49    0.45
   3   4   4    8.66    0.50
  -3   4  -4    8.88    0.53
   3  -4   4    8.65    0.50
   3  -4   4    8.04    0.57
  -3  -4  -4    8.69    0.46
   3  -4   4    9.07    0.53
  -3  -4  -4    8.37    0.49
   3   4   5   11.38    0.67
  -3   4  -5   12.26    0.61
   3   4   5   11.70    0.66
  -3   4  -5   12.19    0.71
  -3  -4  -5   11.31    0.65
   3  -4   5   12.20    0.67
   3  -4   5   12.29    0.71
   3  -4   5   12.71    0.76
   3   4   6    0.64    0.16
   3   4   6    0.68    0.18
  -3   4  -6    0.81    0.19
  -3   4  -6    0.84    0.14
   3  -4   6    0.75    0.18
   3  -4   6    0.71    0.17
   3  -4   6    0.78    0.21
   3  -4   6    0.60    0.17
   3   4   7    4.00    0.37
   3   4   7    3.92    0.34
  -3   4  -7    4.98    0.39
  -3   4  -7    4.40    0.30
   3  -4   7    4.25    0.41
   3  -4   7    4.29    0.38
   3  -4   7    3.91    0.35
   3  -4   7    4.06    0.35
  -3   4  -8    2.00    0.30
   3   4   8    2.03    0.30
  -3   4  -8    2.27    0.22
   3   4   8    2.49    0.28
   3  -4   8    2.66    0.30
   3  -4   8    2.48    0.30
   3  -4   8    2.29    0.32
   3  -4   8    2.07    0.33
   3   4   9    0.57    0.23
   3   4   9    0.49    0.19
  -3   4  -9    0.91    0.18
   3  -4   9    0.51    0.26
   3  -4   9    0.68    0.22
   3  -4   9    0.72    0.20
  -3   4 -10    1.31    0.23
   3   4  10    1.89    0.33
   3   4  10    1.76    0.30
   3  -4  10    1.46    0.27
   3  -4  10    2.06    0.32
  -3   4 -11    0.99    0.22
   3   4  11    0.76    0.30
   3   4  11    0.31    0.23
   3  -4  11    0.91    0.26
   3  -4  11    0.91    0.28
  -3   4 -12    0.90    0.22
   3   4  12    0.73    0.30
   3  -4  12    0.32    0.26
  -3   4 -13    1.48    0.26
   3   4  13    0.98    0.35
   3  -4  13    0.96    0.32
   3   4  14    0.11    0.30
  -3   4 -14   -0.12    0.16
   3  -4  14   -0.24    0.23
  -3  -4 -14   -0.14    0.13
   3   4  15   -0.32    0.31
  -3   4 -15   -0.21    0.19
  -3  -4 -15    0.04    0.16
   3  -4  15   -0.06    0.28
  -3   4 -16    0.00    0.22
   3   4  16   -0.04    0.37
  -3  -4 -16   -0.12    0.18
   3  -4  16    0.21    0.30
   3   4  17    0.34    0.43
   3  -4  17    0.36    0.37
  -3  -4 -17    0.40    0.23
  -3   5  18    0.09    0.42
  -3  -5  18    0.33    0.37
  -3   5  17   -0.32    0.37
   3   5 -17    0.05    0.23
  -3  -5  17    0.25    0.32
  -3   5  16   -0.07    0.33
   3   5 -16   -0.14    0.22
  -3  -5  16   -0.08    0.29
   3   5 -15    0.66    0.25
  -3   5  15    0.75    0.37
  -3  -5  15    0.25    0.30
  -3   5  14   -0.18    0.19
   3   5 -14    0.07    0.21
  -3   5  14   -0.01    0.29
  -3  -5  14    0.06    0.26
  -3  -5  14    0.44    0.28
  -3   5  13    5.53    0.49
  -3   5  13    5.71    0.61
   3   5 -13    4.85    0.43
  -3  -5  13    6.02    0.58
  -3  -5  13    5.33    0.55
  -3  -5  13    5.22    0.48
  -3   5  12   17.13    1.08
   3   5 -12   17.58    0.92
  -3   5  12   16.84    0.98
  -3  -5  12   16.65    1.10
  -3  -5  12   16.70    0.99
  -3  -5  12   17.68    1.05
   3   5 -11    2.35    0.31
  -3   5  11    2.49    0.31
  -3   5  11    2.89    0.42
  -3  -5  11    2.30    0.32
  -3  -5  11    2.83    0.38
  -3  -5  11    2.24    0.38
   3   5 -10    0.07    0.16
  -3   5  10    0.09    0.23
  -3   5  10    0.21    0.16
  -3  -5  10   -0.19    0.18
  -3  -5  10    0.06    0.21
  -3   5   9    0.39    0.15
  -3   5   9    1.08    0.26
   3   5  -9    0.80    0.18
  -3  -5   9    0.32    0.19
  -3  -5   9    0.50    0.23
  -3   5   8    2.83    0.34
  -3   5   8    2.33    0.25
   3   5  -8    2.89    0.24
  -3  -5   8    2.45    0.29
  -3  -5   8    2.60    0.32
   3  -5  -8    2.22    0.24
  -3   5   7    0.25    0.19
   3   5  -7    0.16    0.15
  -3  -5   7    0.39    0.17
  -3  -5   7    0.22    0.15
   3   5  -6    0.18    0.11
   3   5  -6    0.07    0.14
  -3   5   6    0.39    0.16
  -3  -5   6    0.22    0.13
   3  -5  -6    0.19    0.10
  -3  -5   6    0.46    0.18
  -3  -5   6    0.27    0.17
   3   5  -5   73.47    3.21
   3   5  -5   75.83    3.57
   3   5  -5   71.98    3.21
  -3   5   5   68.39    3.39
  -3  -5   5   73.30    3.65
  -3  -5   5   73.93    3.57
   3  -5  -5   68.07    3.28
  -3  -5   5   71.19    3.34
   3   5  -4   75.65    3.73
  -3   5   4   77.19    3.54
   3   5  -4   75.91    3.36
   3  -5  -4   72.90    3.44
  -3  -5   4   77.93    3.83
  -3  -5   4   75.80    3.73
  -3  -5   4   76.71    3.50
   3  -5  -4   74.72    3.53
   3   5  -3    0.95    0.16
  -3   5   3    0.67    0.12
   3   5  -3    0.71    0.12
  -3  -5   3    0.55    0.14
  -3  -5   3    0.77    0.16
   3  -5  -3    0.79    0.13
  -3  -5   3    0.66    0.08
   3   5  -2    1.13    0.16
   3   5  -2    1.10    0.14
   3  -5  -2    0.95    0.13
   3  -5  -2    1.36    0.13
  -3  -5   2    1.12    0.14
  -3  -5   2    1.45    0.18
   3  -5  -2    1.27    0.15
  -3  -5   2    1.40    0.17
   3   5  -1    5.30    0.30
   3   5  -1    5.55    0.35
   3  -5  -1    5.55    0.29
  -3  -5   1    5.33    0.31
  -3  -5   1    4.82    0.34
   3  -5  -1    5.08    0.33
   3  -5  -1    5.13    0.33
  -3  -5   1    5.15    0.34
   3   5   0    2.26    0.19
   3   5   0    2.16    0.15
  -3   5   0    2.28    0.19
  -3  -5   0    2.13    0.17
   3  -5   0    2.46    0.14
   3  -5   0    2.38    0.17
   3  -5   0    2.33    0.20
  -3  -5   0    2.14    0.19
   3  -5   0    2.29    0.21
   3   5   1    3.39    0.21
   3   5   1    3.23    0.22
  -3   5  -1    2.96    0.23
   3   5   1    3.27    0.18
   3  -5   1    3.05    0.24
   3  -5   1    3.29    0.27
   3  -5   1    3.60    0.21
  -3  -5  -1    2.64    0.22
  -3  -5  -1    3.14    0.20
   3   5   2    4.54    0.28
  -3   5  -2    4.44    0.31
   3   5   2    4.06    0.27
  -3   5  -2    4.63    0.25
   3  -5   2    3.94    0.34
  -3  -5  -2    4.26    0.29
  -3  -5  -2    4.16    0.28
   3  -5   2    4.77    0.28
   3  -5   2    4.52    0.31
  -3  -5  -2    4.39    0.24
  -3   5  -3    2.60    0.23
  -3   5  -3    2.23    0.18
  -3  -5  -3    2.28    0.22
  -3  -5  -3    2.11    0.19
   3  -5   3    2.45    0.27
   3  -5   3    2.59    0.24
   3  -5   3    2.51    0.21
  -3   5  -4    3.64    0.32
  -3   5  -4    3.68    0.27
   3   5   4    3.89    0.31
   3   5   4    4.25    0.32
  -3  -5  -4    4.54    0.28
   3  -5   4    3.97    0.30
   3  -5   4    3.74    0.33
   3  -5   4    4.08    0.37
  -3  -5  -4    4.33    0.31
  -3   5  -5   17.44    0.93
  -3   5  -5   17.16    0.81
   3   5   5   16.85    0.89
   3   5   5   15.86    0.86
   3  -5   5   16.18    0.97
  -3  -5  -5   15.49    0.85
   3  -5   5   16.18    0.86
   3  -5   5   16.19    0.93
  -3  -5  -5   16.09    0.84
   3   5   6    9.20    0.59
  -3   5  -6    9.20    0.52
   3   5   6    9.97    0.58
  -3   5  -6   10.27    0.63
   3  -5   6    9.33    0.65
   3  -5   6    9.41    0.62
   3  -5   6    9.52    0.57
   3   5   7    0.16    0.15
  -3   5  -7    0.21    0.17
  -3   5  -7    0.46    0.14
   3   5   7    0.22    0.17
   3  -5   7    0.61    0.18
   3  -5   7    0.33    0.16
   3  -5   7    0.14    0.18
   3  -5   7    0.36    0.22
   3   5   8    0.03    0.17
   3   5   8    0.16    0.16
  -3   5  -8   -0.08    0.13
   3  -5   8    0.18    0.19
   3  -5   8    0.22    0.17
   3  -5   8    0.23    0.22
   3  -5   8    0.00    0.16
   3   5   9    0.07    0.20
   3   5   9    0.26    0.19
  -3   5  -9    0.08    0.15
   3  -5   9    0.15    0.19
   3  -5   9    0.07    0.17
   3  -5   9   -0.35    0.23
   3  -5   9    0.13    0.20
   3   5  10    1.80    0.33
  -3   5 -10    1.70    0.25
   3   5  10    1.77    0.32
   3  -5  10    1.32    0.36
   3  -5  10    1.24    0.28
   3  -5  10    1.56    0.31
  -3   5 -11    0.74    0.22
   3   5  11    0.54    0.25
   3   5  11    0.72    0.28
   3  -5  11    0.50    0.26
   3   5  12    1.90    0.39
  -3   5 -12    1.57    0.27
   3  -5  12    2.21    0.38
  -3   5 -13    0.34    0.20
   3   5  13    0.56    0.32
   3  -5  13    0.19    0.27
   3   5  14   -0.03    0.30
  -3   5 -14   -0.19    0.19
   3  -5  14   -0.06    0.26
  -3   5 -15    0.52    0.24
   3   5  15    0.04    0.34
   3  -5  15    0.78    0.32
  -3  -5 -15    0.38    0.17
   3   5  16    0.18    0.38
  -3   5 -16   -0.02    0.23
   3  -5  16    0.20    0.33
  -3  -5 -16   -0.38    0.17
   3   5  17   -0.27    0.39
   3  -5  17   -0.07    0.33
  -3  -5 -17   -0.09    0.19
  -3   6  18   -0.13    0.41
  -3  -6  18    0.11    0.34
   3   6 -17   -0.06    0.24
  -3   6  17    0.26    0.41
  -3  -6  17   -0.14    0.31
   3   6 -16   -0.31    0.18
  -3   6  16   -0.43    0.34
  -3  -6  16    0.21    0.31
  -3   6  15    0.55    0.38
   3   6 -15   -0.04    0.21
  -3  -6  15    0.55    0.32
  -3  -6  15    0.18    0.30
   3   6 -14   -0.11    0.18
  -3   6  14   -0.01    0.31
  -3   6  14   -0.06    0.23
  -3  -6  14    0.03    0.26
  -3  -6  14   -0.22    0.25
  -3   6  13    0.49    0.33
   3   6 -13    0.01    0.20
  -3   6  13    0.11    0.21
  -3  -6  13    0.26    0.28
  -3  -6  13   -0.04    0.26
  -3   6  12    0.45    0.32
   3   6 -12    0.59    0.23
  -3   6  12    0.22    0.23
  -3  -6  12    0.61    0.23
  -3  -6  12   -0.12    0.25
  -3  -6  12    0.50    0.29
   3   6 -11    6.04    0.44
  -3   6  11    5.50    0.57
  -3   6  11    5.90    0.49
  -3  -6  11    6.09    0.53
  -3  -6  11    5.93    0.58
  -3  -6  11    6.65    0.50
   3   6 -10   -0.18    0.16
  -3   6  10    0.03    0.23
  -3   6  10   -0.02    0.16
  -3  -6  10   -0.07    0.23
  -3  -6  10   -0.23    0.20
  -3   6   9    0.40    0.16
  -3   6   9    0.26    0.23
   3   6  -9    0.47    0.18
  -3  -6   9    0.66    0.21
  -3  -6   9    0.55    0.24
  -3   6   8    2.62    0.35
  -3   6   8    3.10    0.28
   3   6  -8    2.82    0.28
  -3  -6   8    2.58    0.35
  -3  -6   8    2.56    0.35
   3  -6  -8    3.44    0.29
  -3  -6   8    2.61    0.30
  -3   6   7    2.71    0.35
   3   6  -7    3.53    0.30
  -3  -6   7    3.72    0.37
   3  -6  -7    4.75    0.31
  -3  -6   7    4.28    0.39
  -3  -6   7    2.78    0.31
   3   6  -6    3.39    0.31
   3   6  -6    3.18    0.27
  -3   6   6    3.73    0.37
  -3  -6   6    3.82    0.37
  -3  -6   6    3.63    0.30
   3  -6  -6    4.58    0.29
  -3  -6   6    3.40    0.35
   3   6  -5    9.13    0.55
  -3   6   5    8.45    0.57
   3   6  -5   10.11    0.64
   3  -6  -5    9.18    0.58
  -3  -6   5   10.52    0.63
  -3  -6   5    9.48    0.52
   3  -6  -5    9.58    0.53
  -3  -6   5    9.86    0.63
   3   6  -4  277.63   13.01
  -3   6   4  273.71   12.43
   3   6  -4  282.56   11.79
   3  -6  -4  269.06   12.42
   3  -6  -4  261.39   12.18
  -3  -6   4  277.00   12.39
  -3  -6   4  274.81   13.48
  -3  -6   4  260.23   13.00
  -3   6   3   26.95    1.33
   3   6  -3   27.76    1.44
   3   6  -3   27.19    1.29
   3  -6  -3   27.76    1.41
   3  -6  -3   28.74    1.34
  -3  -6   3   27.73    1.45
   3  -6  -3   27.11    1.43
  -3  -6   3   27.43    1.47
   3   6  -2   12.66    0.62
   3   6  -2   12.04    0.70
   3  -6  -2   11.80    0.67
   3  -6  -2   12.17    0.62
  -3  -6   2   11.93    0.70
  -3  -6   2   12.12    0.71
   3  -6  -2   12.77    0.69
   3   6  -1    9.93    0.57
   3   6  -1   10.39    0.51
  -3  -6   1    9.93    0.51
   3  -6  -1    9.52    0.57
  -3  -6   1    9.48    0.58
   3  -6  -1    9.90    0.57
   3  -6  -1   10.35    0.51
  -3  -6   1    9.46    0.58
   3   6   0    0.27    0.07
  -3   6   0    0.25    0.09
   3   6   0    0.31    0.09
   3  -6   0    0.38    0.07
  -3  -6   0    0.31    0.12
   3  -6   0    0.39    0.09
   3  -6   0    0.24    0.12
   3  -6   0    0.32    0.11
  -3  -6   0    0.24    0.11
  -3  -6   0    0.19    0.08
   3   6   1   24.36    1.03
   3   6   1   21.04    0.97
   3   6   1   20.52    1.09
  -3   6  -1   20.87    1.11
  -3  -6  -1   22.32    0.99
  -3  -6  -1   20.02    1.10
   3  -6   1   21.61    1.16
   3  -6   1   21.35    1.03
   3  -6   1   20.85    1.13
   3   6   2    2.77    0.21
   3   6   2    2.21    0.20
  -3   6  -2    2.73    0.17
  -3   6  -2    2.47    0.24
   3  -6   2    2.60    0.24
   3  -6   2    2.59    0.28
   3  -6   2    2.84    0.21
  -3  -6  -2    1.88    0.20
  -3  -6  -2    2.40    0.23
  -3  -6  -2    2.41    0.17
  -3   6  -3    4.24    0.26
  -3   6  -3    4.38    0.33
   3   6   3    4.49    0.31
  -3  -6  -3    4.31    0.32
   3  -6   3    4.26    0.38
   3  -6   3    4.25    0.34
   3  -6   3    4.03    0.29
  -3  -6  -3    3.99    0.24
  -3  -6  -3    3.77    0.29
  -3   6  -4   25.32    1.15
   3   6   4   23.68    1.23
  -3   6  -4   25.72    1.31
   3  -6   4   23.60    1.36
   3  -6   4   24.91    1.21
  -3  -6  -4   23.42    1.25
  -3  -6  -4   25.15    1.11
  -3  -6  -4   25.26    1.23
   3  -6   4   24.28    1.32
   3   6   5    2.50    0.28
  -3   6  -5    2.69    0.30
   3   6   5    2.90    0.30
  -3   6  -5    2.75    0.23
   3  -6   5    2.88    0.32
  -3  -6  -5    2.94    0.24
   3  -6   5    2.94    0.34
   3  -6   5    2.74    0.28
   3   6   6    5.10    0.40
  -3   6  -6    5.00    0.34
   3   6   6    5.12    0.41
   3  -6   6    5.56    0.45
   3  -6   6    5.69    0.48
  -3  -6  -6    5.35    0.35
   3  -6   6    5.76    0.40
   3   6   7    1.86    0.28
  -3   6  -7    2.15    0.23
   3   6   7    1.94    0.27
   3  -6   7    1.68    0.32
   3  -6   7    2.04    0.26
  -3  -6  -7    1.95    0.21
   3  -6   7    2.08    0.30
   3   6   8    4.03    0.40
   3   6   8    4.08    0.38
  -3   6  -8    3.76    0.31
   3  -6   8    3.89    0.38
   3  -6   8    3.85    0.38
   3  -6   8    4.84    0.48
   3  -6   8    3.82    0.42
  -3   6  -9    0.74    0.22
   3   6   9    0.74    0.25
   3   6   9    0.22    0.23
   3  -6   9    0.59    0.27
   3  -6   9    0.46    0.24
   3  -6   9    0.73    0.24
   3  -6   9    0.37    0.29
   3   6  10    0.42    0.25
   3   6  10    0.35    0.28
  -3   6 -10    0.45    0.21
   3  -6  10    1.15    0.27
   3  -6  10    0.92    0.33
   3  -6  10    0.10    0.25
   3  -6  10    1.13    0.33
   3   6  11    1.02    0.30
  -3   6 -11    0.70    0.24
   3   6  11    1.44    0.36
   3  -6  11    1.38    0.35
   3  -6  11    0.81    0.30
  -3   6 -12    0.64    0.23
   3   6  12    0.97    0.35
   3  -6  12    0.67    0.27
   3   6  13    0.36    0.32
  -3   6 -13    0.20    0.20
   3  -6  13    0.19    0.27
  -3   6 -14   -0.03    0.20
   3   6  14    0.06    0.34
   3  -6  14   -0.05    0.26
   3   6  15    0.21    0.37
  -3   6 -15    0.43    0.25
   3  -6  15    0.59    0.34
   3   6  16   -0.49    0.37
  -3   6 -16   -0.08    0.24
   3  -6  16   -0.15    0.29
  -3   7  17   -0.10    0.38
   3   7 -17    0.05    0.25
  -3  -7  17    0.12    0.34
  -3   7  16    0.12    0.37
   3   7 -16   -0.01    0.21
  -3  -7  16    0.10    0.31
  -3   7  15   -0.03    0.35
   3   7 -15    0.36    0.23
  -3  -7  15    0.67    0.33
  -3  -7  15    0.23    0.30
   3   7 -14    0.06    0.21
  -3   7  14    0.39    0.37
  -3  -7  14    0.53    0.30
  -3  -7  14    0.24    0.31
  -3   7  13    0.42    0.34
   3   7 -13    0.60    0.23
  -3   7  13    0.32    0.25
  -3  -7  13    0.42    0.30
  -3  -7  13    0.50    0.28
   3   7 -12    0.39    0.23
  -3   7  12    0.80    0.35
  -3   7  12    0.42    0.24
  -3  -7  12    0.68    0.32
  -3  -7  12    0.84    0.31
  -3   7  11    0.78    0.35
  -3   7  11    0.86    0.27
   3   7 -11    0.53    0.24
  -3  -7  11    0.38    0.26
  -3  -7  11    0.42    0.32
   3   7 -10    5.68    0.44
  -3   7  10    5.77    0.59
  -3   7  10    7.33    0.49
  -3  -7  10    5.00    0.50
  -3  -7  10    5.08    0.56
   3   7  -9    3.13    0.31
  -3   7   9    3.66    0.42
  -3  -7   9    3.01    0.42
  -3  -7   9    3.48    0.42
  -3  -7   9    3.49    0.37
   3   7  -8    0.89    0.22
  -3  -7   8    0.73    0.27
  -3  -7   8    1.30    0.27
  -3  -7   8    0.62    0.20
   3   7  -7    0.17    0.16
  -3   7   7    0.43    0.21
  -3  -7   7    0.52    0.24
  -3  -7   7    0.85    0.23
  -3  -7   7    0.13    0.14
   3  -7  -7    1.00    0.17
   3   7  -6    0.36    0.16
  -3   7   6    0.21    0.16
   3  -7  -6    0.47    0.13
  -3  -7   6    0.43    0.18
  -3  -7   6    0.35    0.22
  -3  -7   6    0.39    0.12
   3   7  -5    0.33    0.14
  -3   7   5    0.37    0.16
  -3  -7   5    0.31    0.16
   3  -7  -5    0.37    0.17
  -3  -7   5    0.24    0.10
  -3  -7   5    0.41    0.19
   3  -7  -5    0.33    0.12
   3   7  -4   30.04    1.41
  -3   7   4   28.54    1.46
   3   7  -4   29.32    1.58
   3  -7  -4   28.21    1.53
  -3  -7   4   31.08    1.41
  -3  -7   4   31.85    1.60
   3  -7  -4   29.77    1.46
  -3  -7   4   29.75    1.61
   3  -7  -4   30.92    1.44
   3   7  -3   18.50    0.90
   3   7  -3   19.99    1.03
   3  -7  -3   17.73    0.99
  -3  -7   3   18.04    1.02
   3  -7  -3   18.27    0.91
  -3  -7   3   18.23    1.03
   3  -7  -3   17.36    0.98
   3   7  -2   14.37    0.79
   3   7  -2   13.88    0.70
  -3  -7   2   15.46    0.81
  -3  -7   2   14.97    0.81
   3  -7  -2   12.96    0.77
   3  -7  -2   12.13    0.76
   3  -7  -2   12.84    0.69
  -3   7   1   23.75    1.24
   3   7  -1   23.37    1.25
   3   7  -1   24.74    1.12
   3  -7  -1   24.95    1.15
  -3  -7   1   23.96    1.29
  -3  -7   1   24.86    1.13
   3  -7  -1   23.97    1.26
   3  -7  -1   23.99    1.27
  -3  -7   1   22.22    1.26
   3   7   0    1.41    0.19
  -3   7   0    1.82    0.20
   3   7   0    1.43    0.14
   3  -7   0    1.63    0.21
  -3  -7   0    1.69    0.16
  -3  -7   0    1.37    0.20
   3  -7   0    1.65    0.12
   3  -7   0    1.61    0.21
   3  -7   0    1.59    0.16
  -3  -7   0    1.42    0.21
   3   7   1   11.04    0.65
  -3   7  -1   11.61    0.66
   3   7   1   13.59    0.59
   3   7   1   11.24    0.55
   3  -7   1   11.67    0.59
   3  -7   1   10.71    0.67
  -3  -7  -1   10.36    0.65
   3  -7   1   11.36    0.69
  -3  -7  -1   11.56    0.58
   3   7   2    1.15    0.16
   3   7   2    1.20    0.15
  -3  -7  -2    1.03    0.12
  -3  -7  -2    1.09    0.18
  -3  -7  -2    0.84    0.16
  -3   7  -3    7.83    0.52
   3   7   3    8.87    0.49
  -3   7  -3    8.28    0.42
   3  -7   3    7.49    0.52
   3  -7   3    7.99    0.57
   3  -7   3    8.50    0.46
  -3  -7  -3    7.74    0.41
  -3  -7  -3    8.24    0.50
  -3  -7  -3    8.02    0.49
  -3   7  -4   -0.10    0.09
   3   7   4    0.01    0.09
   3  -7   4    0.00    0.18
   3  -7   4    0.18    0.14
  -3  -7  -4   -0.03    0.07
   3  -7   4   -0.02    0.11
  -3  -7  -4    0.00    0.10
   3   7   5    0.62    0.18
  -3   7  -5    0.82    0.15
   3  -7   5    0.97    0.25
  -3  -7  -5    0.89    0.16
   3  -7   5    0.91    0.21
  -3  -7  -5    0.77    0.11
   3  -7   5    0.88    0.18
   3   7   6   -0.03    0.16
  -3   7  -6    0.22    0.14
  -3  -7  -6    0.35    0.12
   3  -7   6    0.19    0.15
   3  -7   6    0.12    0.22
   3  -7   6    0.23    0.18
   3   7   7    1.48    0.25
  -3   7  -7    1.55    0.22
   3   7   7    1.43    0.27
   3  -7   7    1.19    0.31
   3  -7   7    1.48    0.29
   3  -7   7    1.49    0.24
  -3  -7  -7    1.34    0.19
   3   7   8    2.58    0.34
   3   7   8    2.23    0.35
  -3   7  -8    2.32    0.28
  -3  -7  -8    2.19    0.26
   3  -7   8    2.31    0.38
   3  -7   8    2.93    0.41
   3  -7   8    2.73    0.33
   3   7   9   14.90    0.94
  -3   7  -9   14.92    0.81
   3   7   9   14.76    0.91
   3  -7   9   15.62    0.91
   3  -7   9   16.12    1.02
   3  -7   9   14.77    1.03
   3  -7   9   14.19    0.91
  -3   7 -10    0.62    0.22
   3   7  10    0.33    0.26
   3   7  10    0.75    0.32
   3  -7  10    0.43    0.26
   3  -7  10    0.42    0.33
   3  -7  10    0.93    0.33
   3   7  11    0.38    0.31
  -3   7 -11    0.54    0.22
   3  -7  11    0.58    0.27
   3  -7  11    1.21    0.35
  -3   7 -12   -0.25    0.17
   3   7  12    0.24    0.32
   3  -7  12    0.12    0.25
   3  -7  12    0.17    0.29
   3   7  13   -0.29    0.30
  -3   7 -13   -0.09    0.18
   3  -7  13    0.17    0.27
   3   7  14    0.20    0.35
  -3   7 -14   -0.08    0.21
   3  -7  14    0.26    0.31
  -3   7 -15    0.29    0.24
   3   7  15    0.38    0.39
   3  -7  15   -0.23    0.29
  -3   7 -16   -0.19    0.22
   3   7  16    0.30    0.43
   3  -7  16    0.31    0.34
   3   8 -17    0.13    0.27
  -3   8  17   -0.13    0.41
   3   8 -16    0.35    0.26
  -3   8  16    0.01    0.39
  -3  -8  16    0.32    0.36
  -3  -8  16   -0.05    0.32
  -3   8  15    0.86    0.42
   3   8 -15    0.57    0.26
  -3  -8  15    0.78    0.36
  -3  -8  15    0.17    0.31
  -3   8  14    0.15    0.34
   3   8 -14    0.18    0.22
  -3  -8  14    0.54    0.29
  -3  -8  14    0.15    0.31
  -3   8  13   -0.24    0.29
  -3   8  13    0.31    0.24
   3   8 -13    0.30    0.22
  -3  -8  13   -0.16    0.26
  -3  -8  13    0.11    0.30
   3   8 -12   -0.12    0.18
  -3   8  12    0.18    0.31
  -3  -8  12    0.11    0.26
  -3  -8  12   -0.35    0.27
  -3   8  11    4.04    0.53
   3   8 -11    4.05    0.37
  -3  -8  11    4.49    0.45
  -3  -8  11    4.08    0.52
  -3   8  10    1.07    0.34
   3   8 -10    0.97    0.27
  -3  -8  10    0.73    0.26
  -3   8   9   13.52    0.84
   3   8  -9   10.70    0.67
  -3  -8   9   11.81    0.85
  -3  -8   9   11.43    0.84
  -3  -8   9   11.61    0.73
   3   8  -8    7.81    0.48
  -3   8   8    7.81    0.62
  -3  -8   8    8.38    0.63
  -3  -8   8    6.86    0.60
  -3  -8   8    5.99    0.50
   3   8  -7    0.74    0.21
  -3   8   7    0.50    0.22
  -3  -8   7    0.69    0.26
  -3  -8   7    0.77    0.24
  -3  -8   7    0.93    0.17
  -3   8   6   -0.12    0.15
   3   8  -6   -0.17    0.12
   3  -8  -6    0.31    0.19
   3  -8  -6    0.31    0.13
   3  -8  -6    0.32    0.14
  -3  -8   6   -0.08    0.14
  -3  -8   6    0.14    0.20
  -3  -8   6    0.01    0.10
   3   8  -5    0.29    0.14
  -3   8   5    0.31    0.15
   3  -8  -5    0.41    0.15
  -3  -8   5    0.31    0.20
   3  -8  -5    0.64    0.15
  -3  -8   5    0.32    0.18
  -3  -8   5    0.26    0.09
   3  -8  -5    0.39    0.17
  -3   8   4    3.04    0.28
   3   8  -4    2.48    0.27
  -3  -8   4    2.95    0.33
   3  -8  -4    3.18    0.28
   3  -8  -4    4.40    0.32
  -3  -8   4    3.35    0.36
   3  -8  -4    3.90    0.29
   3   8  -3    0.98    0.17
   3  -8  -3    1.07    0.18
   3  -8  -3    0.91    0.17
  -3  -8   3    0.94    0.21
   3  -8  -3    0.98    0.15
  -3  -8   3    0.96    0.20
   3   8  -2   12.09    0.71
   3   8  -2   12.29    0.63
  -3   8   2   12.07    0.57
  -3  -8   2   11.01    0.70
  -3  -8   2   11.54    0.71
   3  -8  -2   11.48    0.61
   3  -8  -2   11.59    0.69
   3  -8  -2   11.94    0.70
   3   8  -1   -0.09    0.09
   3   8  -1   -0.02    0.11
   3  -8  -1    0.32    0.15
  -3  -8   1    0.02    0.13
  -3  -8   1    0.06    0.14
   3   8   0    5.28    0.37
   3   8   0    4.85    0.30
  -3   8   0    5.15    0.37
   3  -8   0    5.17    0.38
  -3  -8   0    4.15    0.36
   3  -8   0    5.22    0.27
  -3  -8   0    4.72    0.38
   3  -8   0    5.49    0.31
  -3  -8   0    4.82    0.32
   3  -8   0    5.19    0.39
   3   8   1    2.12    0.22
   3   8   1    2.16    0.17
   3   8   1    2.47    0.17
  -3  -8  -1    2.16    0.20
  -3  -8  -1    2.16    0.24
   3  -8   1    2.05    0.27
  -3  -8  -1    2.18    0.26
   3  -8   1    2.51    0.26
   3   8   2   -0.01    0.09
   3   8   2    0.12    0.10
   3  -8   2    0.08    0.09
   3  -8   2    0.15    0.14
   3  -8   2   -0.10    0.17
  -3  -8  -2    0.11    0.10
  -3  -8  -2    0.07    0.08
   3   8   3    3.17    0.27
   3  -8   3    2.77    0.29
   3  -8   3    2.87    0.24
  -3  -8  -3    2.77    0.21
   3  -8   3    3.21    0.35
  -3  -8  -3    2.68    0.26
   3   8   4    1.21    0.20
  -3   8  -4    1.18    0.15
  -3  -8  -4    1.41    0.14
  -3  -8  -4    1.47    0.20
   3  -8   4    1.22    0.27
   3  -8   4    1.18    0.23
   3  -8   4    1.50    0.19
  -3   8  -5   -0.02    0.11
   3   8   5    0.07    0.11
   3  -8   5   -0.06    0.14
   3  -8   5    0.20    0.22
  -3  -8  -5    0.10    0.11
   3  -8   5    0.00    0.14
  -3   8  -6    0.08    0.13
   3   8   6   -0.01    0.17
  -3  -8  -6   -0.20    0.11
   3  -8   6    0.30    0.24
   3  -8   6    0.02    0.15
   3  -8   6   -0.04    0.18
   3   8   7   11.75    0.75
   3  -8   7   12.15    0.70
  -3  -8  -7   11.19    0.69
   3  -8   7   11.55    0.80
   3  -8   7   11.29    0.83
   3   8   8    0.20    0.25
  -3   8  -8    0.00    0.18
   3  -8   8    0.10    0.20
   3  -8   8    0.15    0.25
   3  -8   8    0.11    0.29
  -3  -8  -8    0.00    0.16
   3   8   9   -0.18    0.27
  -3   8  -9    0.03    0.19
   3   8   9   -0.13    0.23
   3  -8   9    0.15    0.24
   3  -8   9    0.05    0.28
   3  -8   9    0.22    0.30
   3  -8   9    0.05    0.23
  -3   8 -10    0.60    0.20
   3   8  10    0.07    0.26
   3   8  10    0.41    0.30
   3  -8  10    0.43    0.26
   3  -8  10    0.18    0.26
   3  -8  10    0.25    0.32
   3   8  11    0.01    0.29
  -3   8 -11    0.36    0.21
   3  -8  11    0.10    0.28
   3  -8  11    0.24    0.30
   3  -8  11    0.47    0.26
   3   8  12    0.02    0.31
  -3   8 -12   -0.29    0.17
   3  -8  12   -0.17    0.26
   3  -8  12   -0.40    0.21
  -3   8 -13   -0.27    0.18
   3   8  13   -0.29    0.31
   3  -8  13    0.56    0.33
   3  -8  13   -0.10    0.27
   3   8  14    0.05    0.35
  -3   8 -14    0.10    0.21
   3  -8  14   -0.33    0.26
  -3   8 -15    0.48    0.26
   3   8  15    1.08    0.46
   3  -8  15    0.58    0.34
  -3   8 -16   -0.12    0.23
   3   8  16    0.21    0.43
   3  -8  16    0.16    0.33
  -3   9  17    0.64    0.47
   3   9 -17   -0.05    0.26
   3   9 -16    0.19    0.27
  -3   9  16    0.34    0.43
  -3  -9  16    0.19    0.34
   3   9 -15   -0.09    0.23
  -3   9  15    0.08    0.40
  -3  -9  15   -0.16    0.31
  -3   9  14    0.03    0.34
   3   9 -14   -0.08    0.21
  -3  -9  14   -0.04    0.31
  -3   9  13   -0.19    0.31
   3   9 -13    0.06    0.21
  -3  -9  13    0.05    0.29
  -3   9  12    0.48    0.34
   3   9 -12    0.90    0.26
  -3  -9  12    1.05    0.36
   3   9 -11    1.73    0.28
  -3   9  11    1.62    0.39
  -3  -9  11    1.31    0.30
  -3  -9  11    1.63    0.38
  -3   9  10   -0.18    0.27
   3   9 -10   -0.10    0.20
  -3  -9  10    0.22    0.25
  -3  -9  10   -0.33    0.19
  -3  -9  10   -0.09    0.27
  -3   9   9    0.66    0.32
  -3  -9   9    0.89    0.23
  -3  -9   9    0.29    0.30
  -3  -9   9    0.57    0.29
  -3   9   8    5.96    0.53
  -3  -9   8    5.69    0.55
  -3  -9   8    4.57    0.54
  -3  -9   8    6.24    0.43
  -3   9   7    4.37    0.43
  -3  -9   7    3.51    0.45
  -3  -9   7    4.23    0.32
  -3  -9   7    4.25    0.45
   3  -9  -7    4.22    0.37
   3  -9  -7    3.61    0.39
  -3   9   6    1.25    0.24
  -3  -9   6    1.88    0.19
  -3  -9   6    2.02    0.31
   3  -9  -6    1.99    0.26
  -3  -9   6    1.59    0.31
   3  -9  -6    1.50    0.26
   3   9  -5    0.53    0.17
  -3   9   5    0.95    0.18
   3  -9  -5    0.78    0.19
  -3  -9   5    0.49    0.23
   3  -9  -5    0.47    0.16
  -3  -9   5    1.10    0.25
  -3   9   4    0.68    0.14
   3   9  -4    1.17    0.19
   3  -9  -4    1.22    0.19
  -3  -9   4    1.53    0.26
  -3  -9   4    1.59    0.27
   3  -9  -4    1.32    0.21
   3  -9  -4    1.44    0.21
   3   9  -3    2.16    0.26
   3  -9  -3    3.45    0.25
  -3  -9   3    2.22    0.30
   3  -9  -3    3.02    0.29
   3  -9  -3    3.73    0.31
  -3  -9   3    2.67    0.33
   3   9  -2    0.26    0.12
  -3   9   2    0.44    0.10
   3  -9  -2    0.34    0.17
  -3  -9   2    0.31    0.18
  -3  -9   2    0.14    0.14
   3  -9  -2    0.12    0.11
   3  -9  -2    0.38    0.15
   3   9  -1    4.52    0.31
   3  -9  -1    4.74    0.37
  -3  -9   1    4.03    0.37
   3  -9  -1    5.06    0.29
   3  -9  -1    4.99    0.38
  -3  -9   1    3.98    0.37
   3   9   0    3.06    0.29
   3   9   0    3.24    0.23
  -3  -9   0    2.98    0.31
   3  -9   0    3.44    0.32
   3  -9   0    3.37    0.24
  -3  -9   0    2.96    0.30
   3  -9   0    3.05    0.32
   3   9   1    0.85    0.16
   3   9   1    1.08    0.13
  -3  -9  -1    0.78    0.14
   3  -9   1    1.02    0.14
  -3  -9  -1    0.62    0.17
   3  -9   1    0.91    0.19
  -3  -9  -1    0.68    0.20
   3  -9   1    1.05    0.24
   3   9   2    0.82    0.17
   3   9   2    1.13    0.14
   3  -9   2    0.61    0.23
  -3  -9  -2    0.72    0.14
   3  -9   2    0.88    0.15
   3  -9   2    0.83    0.20
  -3  -9  -2    0.96    0.18
   3   9   3    0.28    0.13
  -3  -9  -3    0.06    0.09
   3  -9   3    0.11    0.12
   3  -9   3    0.23    0.23
   3  -9   3    0.29    0.17
  -3  -9  -3    0.25    0.14
   3   9   4    0.26    0.15
   3  -9   4    0.44    0.25
   3  -9   4    0.58    0.15
   3  -9   4    0.33    0.19
  -3  -9  -4    0.28    0.14
   3   9   5    1.29    0.23
  -3   9  -5    1.18    0.17
   3  -9   5    1.07    0.29
   3  -9   5    0.96    0.24
  -3  -9  -5    0.81    0.18
   3  -9   5    0.98    0.19
  -3   9  -6    1.49    0.20
   3   9   6    1.06    0.25
   3  -9   6    0.85    0.26
   3  -9   6    0.97    0.22
   3  -9   6    1.40    0.33
  -3  -9  -6    0.78    0.21
   3   9   7   15.42    0.89
  -3   9  -7   14.71    0.77
   3  -9   7   15.38    0.84
   3  -9   7   14.91    1.01
  -3  -9  -7   13.87    0.85
   3  -9   7   13.76    0.96
   3   9   8    7.99    0.61
  -3   9  -8    7.25    0.47
   3  -9   8    8.39    0.57
   3  -9   8    7.19    0.64
   3  -9   8    6.28    0.66
  -3   9  -9    5.93    0.42
   3   9   9    6.10    0.56
   3  -9   9    5.88    0.59
   3  -9   9    5.06    0.60
   3  -9   9    6.14    0.52
   3   9  10   -0.04    0.28
  -3   9 -10    0.00    0.18
   3  -9  10    0.00    0.27
   3  -9  10    0.03    0.21
   3  -9  10   -0.12    0.28
  -3   9 -11    1.31    0.26
   3   9  11    0.89    0.34
   3  -9  11    1.19    0.31
   3  -9  11    1.15    0.37
  -3   9 -12    0.31    0.22
   3   9  12    0.24    0.33
   3  -9  12    0.51    0.28
   3  -9  12    0.54    0.35
  -3   9 -13    0.07    0.20
   3   9  13   -0.06    0.33
   3  -9  13    0.00    0.27
   3  -9  13    0.52    0.34
   3   9  14   -0.12    0.36
  -3   9 -14   -0.07    0.22
   3  -9  14    0.10    0.31
   3  -9  14   -0.13    0.33
   3   9  15   -0.45    0.34
   3  -9  15    0.19    0.31
  -3  10  16    0.74    0.48
  -3 -10  16    0.53    0.39
  -3  10  15    0.18    0.41
  -3 -10  15    0.19    0.35
  -3  10  14    0.08    0.37
  -3 -10  14    0.10    0.34
  -3  10  13   -0.18    0.33
  -3 -10  13   -0.16    0.30
  -3  10  12    0.65    0.37
  -3 -10  12    0.44    0.34
  -3  10  11    1.33    0.37
  -3 -10  11    0.41    0.33
  -3  10  10    2.59    0.42
  -3 -10  10    3.11    0.46
   3 -10 -10    2.52    0.35
  -3  10   9    0.45    0.29
   3 -10  -9    0.68    0.23
  -3 -10   9    0.94    0.30
   3 -10  -9    0.97    0.33
  -3 -10   9    0.49    0.31
  -3  10   8   -0.36    0.22
   3 -10  -8    0.17    0.26
  -3 -10   8   -0.01    0.27
   3 -10  -8    0.08    0.17
  -3 -10   8   -0.10    0.20
  -3  10   7    2.09    0.32
   3 -10  -7    2.10    0.29
   3 -10  -7    2.36    0.33
  -3 -10   7    2.23    0.37
  -3 -10   7    1.87    0.38
  -3  10   6    0.55    0.19
   3 -10  -6    0.33    0.17
   3 -10  -6    0.40    0.20
  -3 -10   6    0.35    0.27
  -3 -10   6    0.64    0.24
  -3  10   5   -0.18    0.07
  -3 -10   5   -0.01    0.21
  -3 -10   5    0.21    0.20
   3 -10  -5    0.21    0.19
   3 -10  -5    0.08    0.16
   3 -10  -5    0.18    0.15
   3 -10  -4   -0.01    0.18
   3 -10  -4    0.10    0.14
  -3 -10   4    0.17    0.18
   3 -10  -4   -0.04    0.14
  -3 -10   4    0.28    0.22
   3  10  -3   -0.10    0.10
   3 -10  -3    0.07    0.17
   3 -10  -3   -0.07    0.11
  -3 -10   3   -0.17    0.15
  -3 -10   3   -0.13    0.19
   3 -10  -3    0.07    0.13
  -3  10   2    0.91    0.13
   3  10  -2    1.07    0.17
  -3 -10   2    0.82    0.22
   3 -10  -2    0.79    0.22
   3 -10  -2    0.90    0.15
  -3 -10   2    0.55    0.22
   3 -10  -2    1.13    0.22
   3  10  -1    0.85    0.16
  -3  10   1    0.66    0.14
   3 -10  -1    0.69    0.14
   3 -10  -1    0.48    0.17
  -3 -10   1    0.76    0.20
  -3 -10   1    0.73    0.22
   3 -10  -1    0.65    0.22
   3  10   0    0.99    0.14
  -3 -10   0    0.73    0.21
  -3 -10   0    0.53    0.19
   3 -10   0    0.82    0.23
   3  10   1    3.79    0.26
  -3 -10  -1    3.95    0.36
  -3 -10  -1    4.44    0.40
   3 -10   1    4.50    0.29
   3 -10   1    4.02    0.38
   3 -10   1    4.50    0.42
   3  10   2    0.60    0.13
   3 -10   2    0.92    0.26
  -3 -10  -2    0.38    0.20
  -3 -10  -2    0.63    0.14
   3 -10   2    0.66    0.15
   3 -10   2    0.62    0.21
  -3 -10  -2    0.74    0.19
   3  10   3   -0.16    0.11
   3 -10   3   -0.04    0.17
  -3 -10  -3   -0.12    0.09
   3 -10   3   -0.27    0.22
   3 -10   3   -0.26    0.11
  -3 -10  -3   -0.06    0.13
   3  10   4    0.33    0.16
   3 -10   4    0.90    0.29
  -3 -10  -4    0.41    0.17
   3 -10   4    0.48    0.21
   3 -10   4    0.44    0.16
   3  10   5    4.45    0.39
   3 -10   5    4.57    0.49
   3 -10   5    5.16    0.37
   3 -10   5    4.03    0.44
  -3 -10  -5    4.55    0.39
   3  10   6   -0.21    0.17
  -3 -10  -6   -0.15    0.15
   3 -10   6   -0.03    0.22
   3 -10   6   -0.24    0.27
   3 -10   6   -0.24    0.16
   3  10   7    0.51    0.25
   3 -10   7    1.41    0.25
   3 -10   7    0.63    0.29
  -3 -10  -7    0.34    0.20
   3 -10   7    0.36    0.33
   3  10   8    0.24    0.24
   3 -10   8    0.32    0.28
   3 -10   8    0.41    0.33
   3 -10   8    0.39    0.22
   3  10   9   -0.25    0.23
   3 -10   9    0.15    0.21
   3 -10   9   -0.22    0.28
   3  10  10   -0.16    0.25
   3 -10  10    0.42    0.24
   3 -10  10    0.30    0.34
   3  10  11    0.01    0.30
   3 -10  11    0.26    0.34
   3 -10  11    0.11    0.25
   3  10  12   -0.08    0.32
   3 -10  12    0.01    0.26
   3 -10  12   -0.17    0.31
   3  10  13   -0.15    0.33
   3 -10  13    0.01    0.32
   3  10  14    0.03    0.37
   3 -10  14    0.51    0.39
   3  10  15    0.00    0.41
  -3  11  16    0.28    0.47
  -3  11  15    0.54    0.45
  -3 -11  15    0.47    0.40
  -3  11  14   -0.14    0.37
  -3 -11  14   -0.25    0.35
  -3  11  13   -0.06    0.34
  -3 -11  13   -0.06    0.35
  -3  11  12   -0.21    0.32
  -3 -11  12   -0.04    0.31
  -3  11  11    0.12    0.32
  -3 -11  11   -0.06    0.29
   3 -11 -11    0.52    0.23
   3 -11 -11    1.01    0.37
  -3  11  10    1.19    0.34
   3 -11 -10    0.43    0.23
  -3 -11  10    0.84    0.36
   3 -11 -10    1.46    0.38
  -3  11   9    1.05    0.33
   3 -11  -9    1.55    0.36
   3 -11  -9    1.07    0.26
  -3 -11   9    0.83    0.33
  -3  11   8   -0.04    0.23
   3 -11  -8    0.27    0.25
  -3 -11   8    0.41    0.31
   3 -11  -8    0.22    0.20
  -3  11   7    0.28    0.20
   3 -11  -7    0.57    0.25
  -3 -11   7    0.40    0.25
  -3 -11   7    0.35    0.30
   3 -11  -7    0.47    0.20
  -3  11   6   -0.17    0.10
  -3 -11   6   -0.25    0.24
  -3 -11   6   -0.11    0.19
   3 -11  -6   -0.02    0.16
   3 -11  -6   -0.47    0.20
   3 -11  -6    0.00    0.18
   3 -11  -5    1.01    0.22
   3 -11  -5    0.34    0.24
  -3 -11   5    0.65    0.28
   3 -11  -5    1.06    0.24
  -3 -11   5    0.58    0.26
   3 -11  -4    0.21    0.21
   3 -11  -4    0.35    0.16
  -3 -11   4    0.75    0.27
  -3 -11   4    0.54    0.23
   3 -11  -4    0.13    0.18
  -3 -11   3    0.76    0.26
   3 -11  -3    0.11    0.22
   3 -11  -3    0.90    0.16
   3 -11  -3    0.55    0.20
  -3 -11   3    0.64    0.24
  -3  11   2   -0.08    0.09
   3 -11  -2   -0.52    0.20
  -3 -11   2    0.05    0.19
   3 -11  -2    0.20    0.17
   3 -11  -2   -0.01    0.11
  -3 -11   2   -0.15    0.19
  -3  11   1    9.80    0.53
   3  11  -1   10.23    0.56
   3 -11  -1    9.63    0.66
  -3 -11   1    9.41    0.67
   3 -11  -1    9.64    0.52
  -3 -11   1    9.05    0.65
   3 -11  -1    9.14    0.66
   3  11   0    0.92    0.16
  -3  11   0    0.51    0.17
   3 -11   0    1.04    0.28
   3 -11   0    0.83    0.23
  -3 -11   0    0.90    0.25
  -3 -11   0    0.77    0.22
   3 -11   0    0.86    0.17
   3  11   1    6.44    0.40
   3 -11   1    7.96    0.43
  -3 -11  -1    6.54    0.54
   3 -11   1    7.85    0.59
   3 -11   1    7.64    0.56
  -3 -11  -1    6.71    0.53
   3 -11   2    0.94    0.19
  -3 -11  -2    0.95    0.28
  -3 -11  -2    1.07    0.24
   3 -11   2    1.01    0.26
   3 -11   2    1.25    0.30
  -3 -11  -3    1.79    0.28
  -3 -11  -3    1.70    0.33
   3 -11   3    2.33    0.37
   3 -11   3    2.11    0.34
  -3 -11  -4    0.27    0.19
   3 -11   4    0.44    0.25
   3 -11   4    0.73    0.31
   3 -11   5    0.52    0.32
  -3 -11  -5    0.93    0.23
   3 -11   5    0.39    0.26
   3  11   6   -0.33    0.18
   3 -11   6   -0.52    0.26
  -3 -11  -6    0.05    0.17
   3 -11   6   -0.26    0.19
   3  11   7    0.33    0.17
   3 -11   7    2.07    0.38
   3 -11   7    0.97    0.37
   3  11   8   -0.02    0.23
   3 -11   8    0.17    0.31
   3  11   9    0.26    0.26
   3 -11   9    1.13    0.37
   3  11  10    0.01    0.26
   3 -11  10    0.18    0.35
   3  11  11   -0.34    0.26
   3 -11  11    0.03    0.33
   3  11  12   -0.24    0.30
   3 -11  12    0.40    0.38
   3  11  13    0.33    0.37
   3 -11  13    0.19    0.38
   3  11  14   -0.24    0.38
   3 -11  14    0.48    0.42
  -3  12  15    0.00    0.41
   3 -12 -15    0.38    0.48
  -3  12  14   -0.25    0.38
  -3 -12  14    0.02    0.37
   3 -12 -14    0.31    0.43
  -3  12  13   -0.15    0.36
   3 -12 -13    0.13    0.40
  -3 -12  13   -0.21    0.34
  -3  12  12   -0.24    0.32
  -3 -12  12   -0.19    0.32
   3 -12 -12   -0.28    0.34
  -3  12  11    0.36    0.32
   3 -12 -11    0.90    0.37
  -3 -12  11    0.07    0.32
  -3  12  10   -0.01    0.27
   3 -12 -10    0.77    0.35
  -3 -12  10    0.30    0.32
  -3  12   9    0.58    0.28
  -3 -12   9    0.81    0.33
   3 -12  -9    0.56    0.32
   3 -12  -9    0.62    0.25
  -3  12   8   -0.04    0.22
   3 -12  -8    0.09    0.26
   3 -12  -8    0.22    0.22
  -3 -12   8    0.10    0.29
  -3  12   7    1.02    0.24
  -3 -12   7    1.79    0.38
   3 -12  -7    1.85    0.33
   3 -12  -7    2.31    0.34
   3 -12  -7    2.32    0.33
  -3  12   6    0.04    0.18
   3 -12  -6   -0.09    0.20
   3 -12  -6    0.06    0.24
  -3 -12   6   -0.22    0.24
  -3 -12   6   -0.11    0.22
   3 -12  -6    0.44    0.21
  -3 -12   5   -0.39    0.20
   3 -12  -5    0.35    0.20
   3 -12  -5    0.38    0.20
   3 -12  -5   -0.23    0.24
  -3 -12   5    0.30    0.27
   3 -12  -4    1.96    0.35
   3 -12  -4    2.64    0.35
   3 -12  -4    2.46    0.27
  -3 -12   4    2.81    0.41
  -3 -12   4    3.06    0.43
  -3 -12   3    2.09    0.35
   3 -12  -3    2.21    0.35
  -3 -12   3    1.50    0.34
  -3  12   2    3.87    0.29
  -3 -12   2    4.09    0.45
   3 -12  -2    3.40    0.44
   3 -12  -2    4.76    0.45
  -3 -12   2    4.80    0.47
  -3  12   1   21.81    1.02
  -3 -12   1   20.14    1.22
   3 -12  -1   20.31    1.22
  -3 -12   1   20.86    1.23
   3 -12  -1   20.06    1.21
  -3 -12   0    1.24    0.28
  -3 -12   0    0.71    0.28
   3 -12   0    0.48    0.30
   3  12   1   14.82    0.78
  -3 -12  -1   16.23    0.99
  -3 -12  -1   16.22    1.00
   3 -12   1   17.53    1.03
   3 -12   1   15.93    1.02
  -3 -12  -2    2.93    0.38
  -3 -12  -2    3.01    0.40
   3 -12   2    3.22    0.44
   3 -12   2    3.05    0.41
   3 -12   3    1.74    0.37
  -3 -12  -3    1.39    0.28
   3 -12   3    0.83    0.30
  -3 -12  -3    1.30    0.33
   3 -12   4    1.55    0.37
   3 -12   4    1.33    0.34
  -3 -12  -4    1.70    0.30
  -3 -12  -5    0.32    0.20
   3 -12   5    0.23    0.24
   3 -12   5   -0.11    0.28
  -3 -12  -6    1.69    0.30
   3 -12   6    2.05    0.41
   3 -12   7    0.31    0.31
   3 -12   8   -0.06    0.32
   3 -12   9   -0.20    0.32
   3 -12  10    0.13    0.37
   3 -12  11   -0.12    0.36
   3 -12  12    0.07    0.38
   3 -12  13    0.23    0.42
  -3  13  14   -0.10    0.41
  -3 -13  14    0.17    0.42
   3 -13 -14   -0.24    0.43
  -3  13  13    0.34    0.40
  -3 -13  13    0.16    0.38
   3 -13 -13   -0.41    0.41
  -3  13  12    0.00    0.35
   3 -13 -12   -0.12    0.37
  -3 -13  12   -0.21    0.35
  -3  13  11   -0.13    0.31
  -3 -13  11   -0.04    0.33
   3 -13 -11   -0.29    0.30
  -3  13  10    0.02    0.26
  -3 -13  10   -0.11    0.33
   3 -13 -10   -0.25    0.29
   3 -13  -9    0.05    0.27
  -3 -13   9    0.06    0.31
   3 -13  -8    0.15    0.26
  -3 -13   8    0.00    0.29
   3 -13  -7    0.38    0.28
   3 -13  -7    0.35    0.23
  -3 -13   7    0.00    0.30
  -3 -13   6   -0.16    0.27
   3 -13  -6    0.38    0.24
   3 -13  -6   -0.04    0.26
   3 -13  -5    0.50    0.25
  -3 -13   5    0.80    0.33
   3 -13  -5    0.75    0.29
   3 -13  -4    0.43    0.22
   3 -13  -4    0.29    0.27
  -3 -13   4    0.33    0.30
  -3 -13   4    0.38    0.27
  -3 -13   3    0.58    0.27
  -3 -13   3    0.57    0.29
  -3  13   2    3.18    0.25
   3 -13  -2    2.59    0.39
  -3 -13   2    2.46    0.39
   3 -13  -2    2.62    0.38
  -3 -13   2    2.67    0.41
  -3 -13   1   -0.35    0.25
   3 -13  -1    0.01    0.28
   3 -13  -1   -0.01    0.21
  -3 -13   1    0.05    0.24
   3 -13   0    1.62    0.33
   3 -13   0    1.47    0.36
  -3 -13   0    1.92    0.35
  -3 -13   0    2.11    0.36
   3 -13   1   -0.08    0.31
  -3 -13  -1    0.16    0.22
   3 -13   1   -0.09    0.23
  -3 -13  -1    0.17    0.27
  -3 -13  -2    0.75    0.28
   3 -13   2    1.06    0.35
   3 -13   2    0.67    0.28
  -3 -13  -2    0.65    0.29
   3 -13   3    6.50    0.60
  -3 -13  -3    6.18    0.55
  -3 -13  -3    5.12    0.52
  -3 -13  -4    0.24    0.29
  -3 -13  -4    0.63    0.24
   3 -13   4    0.42    0.33
  -3 -13  -5   -0.02    0.21
   3 -13   5    0.04    0.31
   3 -13   6   -0.27    0.30
   3 -13   7    0.70    0.37
   3 -13   8    0.17    0.35
   3 -13   9   -0.45    0.33
   3 -13  10   -0.41    0.36
   3 -13  11   -0.34    0.36
   3 -13  12   -0.11    0.41
  -3 -14  13   -0.49    0.37
  -3 -14  12    0.10    0.39
  -3 -14  11   -0.04    0.37
  -3 -14  10   -0.58    0.31
   3 -14  -9   -0.04    0.29
  -3 -14   9   -0.08    0.32
   3 -14  -8    0.15    0.27
  -3 -14   8   -0.28    0.31
  -3 -14   7   -0.08    0.31
   3 -14  -7   -0.10    0.27
   3 -14  -6    0.96    0.29
  -3 -14   6    0.10    0.32
   3 -14  -5    4.29    0.46
  -3 -14   5    4.17    0.52
   3 -14  -4    0.07    0.26
  -3 -14   4    0.79    0.34
  -3 -14   3    0.08    0.28
   3 -14  -3    0.42    0.29
   3 -14  -2   -0.38    0.25
  -3 -14   2    0.37    0.29
  -3 -14   2    0.06    0.25
   3 -14  -1    0.45    0.31
  -3 -14   1    0.62    0.29
  -3 -14   1    0.43    0.29
   3 -14   0    0.21    0.30
  -3 -14   0    0.02    0.24
  -3 -14   0    0.05    0.26
  -3 -14  -1    0.16    0.26
  -3 -14  -1    0.15    0.24
   3 -14   1   -0.30    0.30
  -3 -14  -2    0.32    0.27
  -3 -14  -2    0.46    0.28
   3 -14   2   -0.12    0.31
  -3 -14  -3    0.82    0.33
  -3 -14  -3    0.79    0.28
   3 -14   3    1.30    0.39
   3 -14   4    0.25    0.34
  -3 -14  -4    0.48    0.27
  -3 -14  -4    0.33    0.29
  -3 -14  -5   -0.04    0.30
  -3 -14  -5    0.15    0.24
   3 -14   5   -0.15    0.32
  -3 -14  -6   -0.12    0.29
   3 -14   6   -0.36    0.32
   3 -14   7    0.59    0.38
   3 -14   8   -0.16    0.35
   3 -14   9   -0.20    0.35
   3 -14  10   -0.42    0.38
   3 -14  11   -0.10    0.42
  -3 -15  12   -0.26    0.42
  -3 -15  11   -0.54    0.37
  -3 -15  10   -0.34    0.34
   3 -15  -9    0.16    0.30
  -3 -15   9   -0.16    0.35
  -3 -15   8   -0.22    0.33
   3 -15  -8    0.44    0.32
   3 -15  -7    0.41    0.29
  -3 -15   7    0.12    0.35
   3 -15  -6    0.12    0.28
  -3 -15   6   -0.26    0.31
   3 -15  -5    0.43    0.29
  -3 -15   5    0.33    0.32
  -3 -15   4    2.07    0.42
   3 -15  -4    1.40    0.35
  -3 -15   3    0.33    0.31
   3 -15  -3    0.08    0.28
   3 -15  -2   -0.02    0.29
  -3 -15   2   -0.02    0.28
  -3 -15   1   -0.06    0.28
   3 -15  -1   -0.22    0.28
   3 -15   0    2.71    0.44
  -3 -15   0    2.21    0.40
   3 -15   1    0.03    0.33
  -3 -15  -1    0.23    0.29
   3 -15   2   -0.10    0.32
  -3 -15  -2   -0.31    0.25
  -3 -15  -3    0.35    0.29
  -3 -15  -3    0.25    0.27
   3 -15   3    0.10    0.33
  -3 -15  -4    0.19    0.27
   3 -15   4    0.07    0.34
  -3 -15  -4    0.29    0.31
  -3 -15  -5    0.07    0.30
   3 -15   5   -0.25    0.33
  -3 -15  -6    0.25    0.32
   3 -15   6   -0.73    0.31
   3 -15   7    0.06    0.37
  -3 -15  -7    0.60    0.35
   3 -15   8    0.16    0.39
   3 -15   9   -0.04    0.39
   3 -15  10    0.24    0.44
  -3 -16  10   -0.37    0.40
  -3 -16   9   -0.51    0.36
  -3 -16   8   -0.56    0.34
   3 -16  -8   -0.31    0.29
   3 -16  -7   -0.09    0.31
  -3 -16   7   -0.17    0.33
  -3 -16   6   -0.18    0.34
   3 -16  -6   -0.22    0.28
   3 -16  -5    0.49    0.32
  -3 -16   5    0.05    0.33
  -3 -16   4    0.53    0.36
   3 -16  -4   -0.18    0.30
  -3 -16   3    0.72    0.38
   3 -16  -3    0.50    0.34
  -3 -16   2    0.41    0.32
   3 -16  -2    0.36    0.34
   3 -16  -1    0.31    0.32
  -3 -16   1    0.49    0.33
  -3 -16   0   -0.31    0.27
   3 -16   0    0.07    0.34
  -3 -16  -1    0.21    0.30
   3 -16   1    0.18    0.35
  -3 -16  -2   -0.05    0.28
   3 -16   2    0.87    0.37
  -3 -16  -3    0.24    0.31
   3 -16   3   -0.21    0.33
  -3 -16  -4    0.35    0.30
   3 -16   4   -0.18    0.35
  -3 -16  -5    0.28    0.33
   3 -16   5   -0.31    0.36
   3 -16   6   -0.58    0.35
  -3 -16  -6   -0.06    0.33
   3 -16   7   -0.51    0.37
  -3 -16  -7    0.10    0.35
   3 -16   8   -0.44    0.40
  -3 -16  -8   -0.28    0.37
   3 -16   9   -0.54    0.44
  -3 -17   9    0.20    0.44
  -3 -17   8   -0.49    0.39
   3 -17  -7    0.69    0.37
  -3 -17   7    0.19    0.41
   3 -17  -6    0.48    0.34
  -3 -17   6    0.22    0.41
  -3 -17   5   -0.14    0.35
   3 -17  -5    0.09    0.32
  -3 -17   4   -0.26    0.34
   3 -17  -4   -0.15    0.31
  -3 -17   3   -0.15    0.33
   3 -17  -3    0.13    0.33
   3 -17  -2   -0.41    0.31
  -3 -17   2    0.00    0.31
   3 -17  -1    0.01    0.34
  -3 -17   1    0.10    0.33
  -3 -17   0    0.42    0.31
   3 -17   0   -0.17    0.34
   3 -17   1    0.02    0.36
  -3 -17  -1   -0.29    0.30
   3 -17   2   -0.09    0.36
  -3 -17  -2    0.03    0.31
   3 -17   3    0.71    0.40
  -3 -17  -3    0.47    0.34
  -3 -17  -4    0.09    0.32
   3 -17   4   -0.42    0.35
  -3 -17  -5    0.79    0.37
   3 -17   5    0.29    0.42
  -3 -17  -6    1.02    0.42
   3 -17   6    0.77    0.45
  -3 -17  -7    0.74    0.42
   3 -17   7    0.13    0.45
  -3 -17  -8    0.56    0.43
   3 -17   8    0.01    0.47
  -3 -17  -9    0.49    0.46
  -3 -18   7    0.53    0.48
  -3 -18   6   -0.81    0.39
   3 -18  -6    0.28    0.36
   3 -18  -5    0.75    0.38
  -3 -18   5   -0.49    0.37
  -3 -18   4    0.56    0.41
   3 -18  -4   -0.31    0.33
  -3 -18   3   -0.14    0.36
   3 -18  -3   -0.35    0.34
   3 -18  -2    0.16    0.37
  -3 -18   2    0.34    0.38
   3 -18  -1   -0.36    0.36
  -3 -18   1    0.17    0.35
  -3 -18   0   -0.47    0.33
   3 -18   0   -0.39    0.38
   3 -18   1   -0.22    0.38
  -3 -18  -1   -0.21    0.31
   3 -18   2   -0.63    0.37
  -3 -18  -2    0.13    0.33
   3 -18   3    0.37    0.43
  -3 -18  -3    0.39    0.36
  -3 -18  -4    0.38    0.37
   3 -18   4   -0.16    0.41
  -3 -18  -5    0.02    0.36
   3 -18   5   -0.65    0.41
  -3 -18  -6    0.31    0.40
   3 -18   6    0.16    0.47
  -3 -18  -7    0.33    0.45
  -3 -19   5   -0.61    0.41
   3 -19  -5   -0.14    0.38
  -3 -19   4   -0.71    0.38
   3 -19  -4   -0.09    0.39
  -3 -19   3   -0.53    0.39
   3 -19  -3   -0.06    0.38
  -3 -19   2   -0.12    0.40
   3 -19  -2    0.17    0.41
  -3 -19   1    0.07    0.39
   3 -19  -1   -0.54    0.40
   3 -19   0    0.60    0.45
  -3 -19   0    0.10    0.39
  -3 -19  -1   -0.11    0.38
   3 -19   1   -0.05    0.43
  -3 -19  -2   -0.15    0.38
   3 -19   2   -0.74    0.42
   3 -19   3   -0.33    0.44
  -3 -19  -3    0.25    0.39
   3 -19   4   -0.25    0.46
  -3 -19  -4   -0.01    0.38
  -3 -19  -5    0.93    0.44
   3 -20  -3   -0.41    0.41
   3 -20  -2   -0.19    0.44
   3 -20  -1   -0.20    0.45
   3 -20   0   -0.23    0.44
   3 -20   1   -0.53    0.45
   3 -20   2   -0.15    0.48
  -4   0  19   -0.35    0.36
   4   0 -18   -0.01    0.25
  -4   0  18    0.06    0.33
  -4   0  17   -0.30    0.28
   4   0 -17    0.03    0.21
   4   0 -16    0.04    0.20
  -4   0  16   -0.20    0.28
   4   0 -15   -0.12    0.18
  -4   0  15   -0.03    0.27
  -4   0  14    0.07    0.27
  -4   0  14    0.11    0.21
   4   0 -14    0.20    0.17
   4   0 -13   -0.20    0.13
  -4   0  13   -0.31    0.16
  -4   0  13    0.03    0.23
   4   0 -12    4.15    0.31
  -4   0  12    4.53    0.39
  -4   0  12    4.94    0.49
  -4   0  11   -0.12    0.13
   4   0 -11   -0.11    0.10
  -4   0  11    0.10    0.19
  -4   0  10    4.16    0.33
   4   0 -10    3.56    0.26
  -4   0  10    3.47    0.38
  -4   0   9   -0.11    0.14
  -4   0   9   -0.01    0.10
   4   0  -9   -0.14    0.08
  -4   0   8   11.55    0.72
   4   0  -8   12.21    0.58
  -4   0   8   12.54    0.65
  -4   0   7   -0.10    0.07
  -4   0   7    0.01    0.12
   4   0  -7    0.01    0.06
  -4   0   6   20.52    1.04
  -4   0   6   19.21    1.06
   4   0  -6   20.65    0.91
  -4   0   6   19.69    0.96
   4   0  -5   -0.01    0.06
  -4   0   5   -0.05    0.05
  -4   0   5    0.05    0.08
   4   0  -5    0.02    0.05
  -4   0   5   -0.13    0.07
  -4   0   4   58.78    2.53
   4   0  -4   60.92    2.53
  -4   0   4   54.70    2.87
  -4   0   4   55.45    2.60
  -4   0   4   57.61    2.69
   4   0  -4   57.71    2.53
  -4   0   3    0.15    0.07
  -4   0   3    0.29    0.07
  -4   0   3    0.00    0.05
   4   0  -3    0.01    0.06
   4   0  -3    0.02    0.08
   4   0  -3    0.30    0.08
   4   0  -3    0.00    0.05
  -4   0   2  295.36   12.71
  -4   0   2  286.90   12.54
   4   0  -2  288.80   12.53
  -4   0   2  287.64   14.46
   4   0  -2  295.54   13.24
   4   0  -1    0.06    0.05
  -4   0   1    0.00    0.04
   4   0  -1   -0.01    0.03
  -4   0   1    0.04    0.03
  -4   0   1   -0.04    0.05
   4   0   0  637.69   28.56
   4   0   0  619.57   28.09
  -4   0  -1   -0.08    0.08
   4   0   1   -0.05    0.06
   4   0   1    0.04    0.08
   4   0   1    0.04    0.04
  -4   0  -2  141.40    6.19
   4   0   2  139.25    6.30
   4   0   2  133.82    6.59
  -4   0  -2  138.71    6.58
   4   0   2  134.24    6.18
   4   0   3   -0.04    0.06
  -4   0  -3    0.01    0.05
  -4   0  -3    0.08    0.07
  -4   0  -3   -0.02    0.08
   4   0   3   -0.07    0.09
   4   0   3    0.07    0.09
   4   0   4   13.89    0.74
   4   0   4   14.15    0.76
  -4   0  -4   14.68    0.75
  -4   0  -4   14.64    0.74
  -4   0  -4   14.66    0.68
   4   0   5   -0.07    0.09
   4   0   5    0.06    0.11
  -4   0  -5   -0.02    0.07
  -4   0  -5    0.10    0.10
  -4   0  -5    0.00    0.08
  -4   0  -6    0.03    0.10
  -4   0  -6   -0.10    0.10
   4   0   6    0.11    0.11
   4   0   6   -0.08    0.13
  -4   0  -6   -0.06    0.09
   4   0   7   -0.12    0.11
   4   0   7   -0.16    0.13
  -4   0  -7   -0.19    0.11
  -4   0  -7   -0.22    0.09
   4   0   8    0.91    0.22
  -4   0  -8    1.19    0.16
   4   0   8    1.13    0.22
  -4   0  -8    1.21    0.21
   4   0   9   -0.21    0.15
  -4   0  -9    0.01    0.11
  -4   0  -9    0.00    0.15
   4   0   9   -0.13    0.13
   4   0  10   -0.07    0.17
   4   0  10   -0.14    0.17
  -4   0 -10   -0.12    0.12
   4   0  11    0.02    0.19
   4   0  11   -0.22    0.17
  -4   0 -11   -0.06    0.13
  -4   0 -12    2.08    0.25
   4   0  12    1.58    0.34
   4   0  13   -0.07    0.22
  -4   0 -13   -0.03    0.16
   4   0  14    2.47    0.43
  -4   0 -14    3.11    0.35
  -4   0 -15   -0.30    0.20
   4   0  15    0.33    0.31
  -4   0 -16    0.81    0.27
   4   0  16    1.46    0.42
   4   0  17   -0.27    0.34
  -4   1  19   -0.68    0.35
  -4  -1  19   -0.45    0.32
  -4   1  18   -0.25    0.34
   4   1 -18   -0.43    0.24
  -4  -1  18   -0.14    0.33
   4  -1 -18   -0.01    0.23
  -4   1  17   -0.16    0.33
   4   1 -17   -0.04    0.24
  -4  -1  17    0.05    0.32
   4  -1 -17   -0.25    0.20
   4   1 -16    0.56    0.25
  -4   1  16    1.07    0.39
   4  -1 -16    0.84    0.24
  -4  -1  16    0.36    0.33
  -4   1  15    0.30    0.31
   4   1 -15    0.15    0.20
  -4   1  15    0.18    0.24
  -4  -1  15    0.01    0.28
   4  -1 -15   -0.01    0.18
  -4   1  14    0.38    0.29
   4   1 -14   -0.18    0.16
  -4   1  14   -0.25    0.19
  -4  -1  14   -0.28    0.24
  -4  -1  14    0.04    0.21
   4  -1 -14   -0.10    0.15
  -4   1  13   -0.02    0.23
  -4   1  13   -0.24    0.17
   4   1 -13    0.05    0.15
  -4  -1  13    0.18    0.19
   4  -1 -13    0.02    0.13
  -4  -1  13   -0.06    0.22
  -4   1  12    0.12    0.22
   4   1 -12   -0.12    0.14
  -4   1  12   -0.02    0.16
  -4  -1  12   -0.07    0.20
   4  -1 -12   -0.11    0.11
  -4  -1  12   -0.11    0.14
   4   1 -11   -0.27    0.12
  -4   1  11    0.09    0.14
  -4   1  11    0.05    0.18
  -4  -1  11   -0.06    0.17
  -4  -1  11    0.16    0.14
   4  -1 -11    0.08    0.10
  -4   1  10   13.44    0.83
   4   1 -10   12.88    0.66
  -4   1  10   13.92    0.74
  -4  -1  10   12.39    0.80
  -4  -1  10   12.96    0.73
  -4   1   9    0.03    0.16
   4   1  -9   -0.28    0.09
  -4   1   9   -0.06    0.10
  -4  -1   9    0.02    0.10
  -4  -1   9    0.11    0.15
  -4  -1   9   -0.04    0.15
  -4   1   8   18.75    1.06
  -4   1   8   19.94    0.97
   4   1  -8   19.69    0.91
  -4  -1   8   18.89    1.07
  -4  -1   8   19.61    1.05
  -4  -1   8   19.41    0.98
  -4   1   7   22.95    1.24
  -4   1   7   24.66    1.16
   4   1  -7   23.18    1.11
  -4  -1   7   24.20    1.24
  -4  -1   7   25.18    1.29
  -4  -1   7   24.25    1.17
  -4   1   6    6.36    0.43
   4   1  -6    6.59    0.35
  -4   1   6    6.64    0.37
  -4  -1   6    6.56    0.38
  -4  -1   6    6.42    0.42
  -4  -1   6    7.02    0.43
  -4   1   5    0.36    0.12
   4   1  -5    0.57    0.09
  -4   1   5    0.48    0.08
   4   1  -5    0.33    0.09
  -4  -1   5    0.44    0.12
  -4  -1   5    0.37    0.11
   4  -1  -5    0.40    0.09
   4   1  -4    2.75    0.17
  -4   1   4    2.75    0.23
  -4   1   4    2.61    0.17
   4   1  -4    2.64    0.19
  -4   1   4    2.58    0.16
  -4  -1   4    2.81    0.22
  -4  -1   4    3.00    0.21
   4  -1  -4    2.67    0.18
   4  -1  -4    1.94    0.22
  -4  -1   4    2.59    0.19
  -4   1   3    0.10    0.07
   4   1  -3   -0.06    0.07
   4   1  -3    0.03    0.06
  -4   1   3    0.09    0.05
   4   1  -3    0.03    0.07
   4  -1  -3    0.03    0.08
  -4  -1   3   -0.08    0.06
  -4  -1   3    0.05    0.07
   4  -1  -3   -0.01    0.05
  -4  -1   3    0.19    0.09
  -4   1   2   71.77    3.13
   4   1  -2   72.97    3.30
   4  -1  -2   72.39    3.13
   4  -1  -2   70.07    3.31
  -4  -1   2   75.23    3.14
  -4  -1   2   74.33    3.57
   4  -1  -2   66.66    3.15
   4   1  -1  371.16   15.98
  -4   1   1  364.29   16.21
   4   1  -1  371.99   16.87
   4  -1  -1  383.01   16.20
  -4  -1   1  378.71   15.99
   4  -1  -1  366.70   16.87
   4  -1  -1  361.76   16.74
   4   1   0    3.09    0.18
  -4   1   0    1.93    0.14
   4   1   0    2.77    0.18
   4  -1   0    2.06    0.15
   4  -1   0    2.81    0.19
  -4  -1   0    2.78    0.17
  -4   1  -1  394.72   17.63
   4   1   1  374.23   17.95
  -4   1  -1  399.45   17.23
   4   1   1  409.32   17.63
   4  -1   1  393.46   18.74
  -4  -1  -1  410.67   17.63
   4  -1   1  398.55   17.63
   4  -1   1  378.24   17.95
   4   1   2  107.30    5.07
  -4   1  -2  108.50    4.98
   4   1   2  114.21    4.99
  -4   1  -2  110.33    5.26
  -4   1  -2  114.60    4.85
   4  -1   2  108.02    5.07
  -4  -1  -2  113.01    4.99
   4  -1   2  107.35    4.98
   4  -1   2  110.51    5.27
   4   1   3   19.13    0.99
  -4   1  -3   20.43    0.92
  -4   1  -3   20.55    0.98
  -4   1  -3   20.15    0.99
   4   1   3   20.07    0.98
   4  -1   3   19.65    0.97
   4  -1   3   20.35    0.99
   4  -1   3   20.12    1.00
  -4  -1  -3   18.84    0.97
  -4   1  -4    4.80    0.32
  -4   1  -4    4.58    0.29
   4   1   4    4.51    0.31
  -4   1  -4    4.78    0.27
   4   1   4    4.39    0.32
   4  -1   4    4.60    0.32
   4  -1   4    4.68    0.30
  -4  -1  -4    4.53    0.31
   4  -1   4    4.43    0.31
  -4  -1  -4    4.10    0.26
   4   1   5    0.24    0.11
  -4   1  -5    0.14    0.09
  -4   1  -5    0.39    0.13
   4   1   5    0.13    0.12
  -4   1  -5    0.04    0.09
  -4  -1  -5    0.03    0.09
  -4  -1  -5    0.11    0.09
   4  -1   5    0.28    0.10
   4  -1   5    0.10    0.13
   4  -1   5    0.29    0.11
   4   1   6    1.18    0.21
  -4   1  -6    1.13    0.14
  -4   1  -6    0.70    0.16
  -4   1  -6    1.11    0.19
   4   1   6    0.82    0.16
   4  -1   6    0.95    0.17
  -4  -1  -6    0.88    0.15
   4  -1   6    0.86    0.18
  -4  -1  -6    1.14    0.18
   4   1   7    3.56    0.33
  -4   1  -7    4.02    0.32
  -4   1  -7    3.34    0.25
   4   1   7    3.33    0.30
  -4  -1  -7    3.54    0.29
   4  -1   7    3.45    0.33
   4  -1   7    3.22    0.31
   4   1   8    1.37    0.22
   4   1   8    1.06    0.23
  -4   1  -8    1.55    0.18
  -4   1  -8    1.69    0.24
  -4  -1  -8    1.23    0.21
  -4  -1  -8    1.55    0.17
   4  -1   8    1.15    0.23
   4  -1   8    1.12    0.22
  -4   1  -9    1.20    0.23
   4   1   9    1.10    0.25
   4   1   9    1.69    0.25
  -4   1  -9    0.95    0.17
   4  -1   9    0.89    0.23
  -4  -1  -9    1.39    0.17
   4  -1   9    0.93    0.22
  -4  -1  -9    1.57    0.24
   4   1  10   -0.25    0.14
   4   1  10   -0.04    0.17
  -4   1 -10   -0.09    0.13
   4  -1  10   -0.13    0.17
  -4  -1 -10   -0.04    0.13
   4  -1  10    0.00    0.15
   4   1  11    0.17    0.20
   4   1  11    0.28    0.21
  -4   1 -11    0.19    0.15
   4  -1  11    0.07    0.19
   4  -1  11   -0.08    0.21
  -4  -1 -11    0.22    0.14
   4   1  12    0.10    0.23
  -4   1 -12    0.03    0.16
  -4  -1 -12   -0.08    0.14
   4  -1  12    0.09    0.22
  -4   1 -13    0.26    0.20
   4   1  13    0.08    0.23
  -4  -1 -13    0.14    0.17
   4  -1  13    0.40    0.27
   4   1  14   -0.11    0.26
  -4   1 -14    0.09    0.20
   4  -1  14    0.13    0.27
  -4  -1 -14    0.22    0.19
   4   1  15    0.49    0.32
  -4   1 -15    0.06    0.22
   4  -1  15    0.31    0.29
  -4  -1 -15   -0.18    0.20
  -4   1 -16    0.06    0.23
   4   1  16   -0.10    0.33
   4  -1  16   -0.18    0.31
  -4  -1 -16    0.24    0.25
   4   1  17    0.23    0.39
   4  -1  17   -0.02    0.34
  -4   2  19    0.11    0.43
  -4  -2  19   -0.04    0.33
  -4   2  18    0.10    0.38
   4   2 -18   -0.20    0.25
   4  -2 -18    0.20    0.24
  -4  -2  18   -0.17    0.31
  -4   2  17    0.67    0.39
   4   2 -17   -0.01    0.25
   4  -2 -17    0.19    0.21
  -4  -2  17    0.25    0.32
  -4   2  16    0.09    0.33
   4   2 -16   -0.34    0.21
   4  -2 -16   -0.11    0.18
  -4  -2  16    0.15    0.29
   4   2 -15    0.31    0.24
  -4   2  15   -0.05    0.23
  -4   2  15    0.53    0.35
  -4  -2  15    0.44    0.31
   4  -2 -15    0.49    0.18
  -4   2  14    0.40    0.24
   4   2 -14   -0.05    0.19
  -4   2  14    0.31    0.29
  -4  -2  14    0.23    0.22
  -4  -2  14    0.05    0.25
   4  -2 -14   -0.04    0.15
  -4   2  13    0.30    0.27
  -4   2  13    0.22    0.22
   4   2 -13    0.43    0.20
  -4  -2  13    0.23    0.26
  -4   2  12    0.33    0.19
   4   2 -12    0.39    0.17
  -4   2  12    0.23    0.24
  -4  -2  12    0.08    0.16
  -4  -2  12    0.32    0.25
   4   2 -11   -0.07    0.13
  -4   2  11    0.09    0.20
  -4   2  11   -0.10    0.13
  -4  -2  11   -0.27    0.18
  -4  -2  11    0.13    0.20
  -4  -2  11    0.15    0.15
   4   2 -10    0.93    0.17
  -4   2  10    1.06    0.26
  -4   2  10    0.86    0.18
  -4  -2  10    0.66    0.22
  -4  -2  10    1.22    0.20
  -4  -2  10    1.30    0.26
  -4   2   9    1.88    0.29
   4   2  -9    2.11    0.22
  -4   2   9    2.40    0.23
  -4  -2   9    1.99    0.23
  -4  -2   9    1.82    0.27
   4  -2  -9    2.32    0.23
  -4  -2   9    1.99    0.27
   4   2  -8    1.69    0.18
   4   2  -8    1.25    0.25
  -4   2   8    1.61    0.25
  -4   2   8    1.60    0.18
   4  -2  -8    1.70    0.19
  -4  -2   8    1.69    0.20
  -4  -2   8    1.68    0.23
  -4  -2   8    1.67    0.24
   4   2  -7   12.63    0.73
   4   2  -7   11.06    0.57
  -4   2   7   11.00    0.68
  -4   2   7   11.79    0.60
  -4  -2   7   11.32    0.66
   4  -2  -7   11.35    0.60
  -4  -2   7   11.50    0.69
  -4   2   6    0.06    0.12
   4   2  -6    0.35    0.15
  -4   2   6    0.20    0.08
   4   2  -6    0.20    0.09
   4  -2  -6    0.29    0.08
  -4  -2   6    0.17    0.12
  -4  -2   6    0.29    0.12
  -4   2   5   12.08    0.58
   4   2  -5   12.03    0.60
   4   2  -5   11.20    0.57
  -4   2   5   11.32    0.66
   4   2  -5   12.65    0.71
  -4  -2   5   12.39    0.64
  -4  -2   5   11.97    0.67
   4  -2  -5   11.83    0.58
   4   2  -4    3.61    0.31
   4   2  -4    3.92    0.25
  -4   2   4    3.42    0.29
  -4   2   4    4.49    0.22
   4   2  -4    3.75    0.23
  -4   2   4    3.82    0.22
   4  -2  -4    4.06    0.22
   4  -2  -4    3.96    0.22
  -4  -2   4    3.47    0.27
   4  -2  -4    4.30    0.29
  -4  -2   4    3.81    0.28
  -4   2   3   35.97    1.77
   4   2  -3   36.34    1.87
  -4   2   3   35.78    1.65
  -4  -2   3   38.82    1.90
   4  -2  -3   38.07    1.65
  -4  -2   3   40.50    1.76
   4  -2  -3   36.57    1.77
  -4  -2   3   41.16    1.69
   4  -2  -3   35.16    1.70
  -4   2   2    1.30    0.10
   4   2  -2    1.44    0.16
   4   2  -2    1.08    0.12
  -4  -2   2    1.32    0.13
   4  -2  -2    1.39    0.14
  -4  -2   2    1.26    0.15
   4   2  -1    3.19    0.19
  -4   2   1    2.60    0.19
   4   2  -1    2.92    0.22
   4  -2  -1    3.35    0.20
   4  -2  -1    3.15    0.17
  -4  -2   1    3.24    0.19
   4  -2  -1    2.79    0.19
   4   2   0   37.49    1.94
  -4   2   0   41.53    1.78
  -4  -2   0   42.17    1.84
   4  -2   0   40.13    2.02
   4  -2   0   39.75    1.94
  -4  -2   0   39.49    1.77
   4  -2   0   39.96    1.86
   4   2   1    4.04    0.23
  -4   2  -1    4.70    0.24
   4   2   1    3.84    0.26
   4   2   1    4.27    0.27
  -4   2  -1    4.73    0.26
  -4  -2  -1    4.65    0.26
   4  -2   1    4.17    0.26
   4  -2   1    4.28    0.26
   4  -2   1    4.09    0.29
   4  -2   1    4.47    0.27
  -4  -2  -1    3.73    0.23
   4   2   2    2.87    0.21
   4   2   2    1.94    0.20
  -4   2  -2    2.85    0.18
  -4   2  -2    2.20    0.17
   4  -2   2    2.50    0.20
   4  -2   2    2.39    0.23
   4  -2   2    2.56    0.21
  -4  -2  -2    2.47    0.20
   4   2   3    0.41    0.10
   4   2   3    0.47    0.12
  -4   2  -3    0.44    0.09
  -4   2  -3    0.26    0.08
   4  -2   3    0.28    0.10
   4  -2   3    0.31    0.09
   4  -2   3    0.27    0.11
   4  -2   3    0.36    0.12
  -4  -2  -3    0.29    0.09
  -4   2  -4   13.04    0.63
   4   2   4   13.03    0.69
  -4   2  -4   13.78    0.70
   4   2   4   11.29    0.69
   4  -2   4   13.82    0.72
   4  -2   4   13.35    0.70
   4  -2   4   13.36    0.70
  -4  -2  -4   12.76    0.69
   4  -2   4   13.36    0.76
   4   2   5   -0.02    0.09
  -4   2  -5    0.09    0.08
   4   2   5    0.02    0.11
  -4   2  -5   -0.07    0.09
   4  -2   5    0.06    0.11
   4  -2   5   -0.10    0.09
  -4  -2  -5    0.07    0.08
  -4  -2  -5    0.02    0.10
   4  -2   5    0.15    0.13
  -4   2  -6    0.96    0.17
   4   2   6    0.58    0.18
   4   2   6    0.89    0.17
  -4   2  -6    0.86    0.13
  -4  -2  -6    0.80    0.16
   4  -2   6    0.55    0.15
  -4  -2  -6    0.83    0.14
   4  -2   6    1.01    0.18
   4  -2   6    0.71    0.18
  -4   2  -7    0.78    0.14
  -4   2  -7    1.02    0.19
   4   2   7    0.67    0.19
   4   2   7    0.67    0.17
  -4  -2  -7    0.66    0.15
   4  -2   7    0.72    0.18
   4  -2   7    0.59    0.17
  -4   2  -8    0.12    0.16
  -4   2  -8    0.41    0.13
   4   2   8    0.04    0.14
   4   2   8    0.12    0.16
   4  -2   8    0.21    0.17
   4  -2   8    0.19    0.14
  -4  -2  -8    0.17    0.15
  -4   2  -9    0.17    0.19
   4   2   9    0.30    0.17
   4   2   9    0.38    0.19
  -4   2  -9    0.33    0.15
   4  -2   9    0.43    0.19
  -4  -2  -9    0.78    0.19
   4  -2   9    0.35    0.17
   4   2  10    1.59    0.30
  -4   2 -10    1.64    0.23
   4   2  10    1.86    0.29
   4  -2  10    1.75    0.29
  -4  -2 -10    1.95    0.20
   4  -2  10    1.66    0.30
   4   2  11   -0.45    0.17
   4   2  11    0.39    0.22
  -4   2 -11   -0.02    0.15
  -4  -2 -11    0.03    0.12
   4  -2  11    0.34    0.21
   4  -2  11   -0.03    0.21
   4   2  12   -0.12    0.21
  -4   2 -12    0.04    0.17
  -4  -2 -12    0.01    0.14
   4  -2  12    0.00    0.22
  -4   2 -13    0.55    0.21
   4   2  13    0.39    0.28
  -4  -2 -13    0.14    0.16
   4  -2  13    0.32    0.26
  -4   2 -14   -0.03    0.20
   4   2  14    0.27    0.30
  -4  -2 -14   -0.19    0.16
   4  -2  14    0.33    0.27
   4   2  15   -0.09    0.29
  -4   2 -15    0.03    0.20
   4  -2  15    0.22    0.27
  -4  -2 -15    0.19    0.19
  -4   2 -16   -0.22    0.21
   4   2  16    0.25    0.36
  -4  -2 -16   -0.29    0.19
   4  -2  16    0.24    0.31
   4   2  17    0.28    0.38
   4  -2  17    0.09    0.35
  -4   3  18    0.25    0.40
   4   3 -18    0.20    0.28
  -4  -3  18    0.52    0.36
   4  -3 -18    0.13    0.23
  -4   3  17   -0.48    0.32
   4   3 -17   -0.21    0.23
   4  -3 -17    0.09    0.19
  -4  -3  17    0.03    0.32
  -4   3  16    0.43    0.35
   4   3 -16    0.05    0.24
  -4  -3  16    0.71    0.34
   4  -3 -16    0.62    0.19
   4   3 -15    0.60    0.25
  -4   3  15    0.38    0.27
  -4   3  15    0.84    0.37
  -4  -3  15    0.05    0.28
   4  -3 -15    0.51    0.16
  -4   3  14    0.31    0.31
  -4   3  14    0.43    0.24
   4   3 -14    0.81    0.25
  -4  -3  14    0.28    0.23
  -4  -3  14    0.54    0.31
   4   3 -13    0.51    0.22
  -4   3  13    0.33    0.22
  -4   3  13    0.30    0.27
  -4  -3  13    0.58    0.22
  -4  -3  13    0.59    0.28
  -4   3  12   -0.08    0.17
   4   3 -12    0.46    0.18
  -4   3  12    0.11    0.24
  -4  -3  12   -0.14    0.24
  -4  -3  12    0.58    0.21
  -4  -3  12    0.29    0.26
  -4   3  11    0.23    0.16
   4   3 -11    0.47    0.17
  -4   3  11    0.26    0.24
  -4  -3  11    0.22    0.16
  -4  -3  11    0.04    0.21
  -4  -3  11    0.12    0.21
   4   3 -10    0.99    0.21
  -4   3  10    1.25    0.30
  -4  -3  10    1.73    0.24
  -4  -3  10    1.47    0.27
  -4  -3  10    2.09    0.29
  -4   3   9    1.33    0.26
  -4   3   9    1.42    0.20
   4   3  -9    1.19    0.19
   4  -3  -9    1.52    0.20
  -4  -3   9    0.97    0.22
  -4  -3   9    1.42    0.20
  -4  -3   9    1.29    0.24
  -4   3   8   14.95    0.77
   4   3  -8   14.83    0.74
  -4   3   8   13.64    0.86
  -4  -3   8   15.22    0.88
   4  -3  -8   14.59    0.76
  -4  -3   8   15.48    0.83
   4   3  -7    7.92    0.53
  -4   3   7    5.79    0.47
  -4   3   7    6.90    0.40
   4   3  -7    6.76    0.39
   4  -3  -7    6.99    0.39
  -4  -3   7    6.65    0.47
  -4  -3   7    7.24    0.46
  -4   3   6    0.82    0.17
   4   3  -6    0.73    0.14
   4   3  -6    0.93    0.13
   4   3  -6    1.12    0.20
  -4   3   6    0.76    0.12
  -4  -3   6    1.03    0.16
  -4  -3   6    0.76    0.17
   4  -3  -6    0.89    0.12
   4   3  -5   -0.02    0.08
  -4   3   5   -0.12    0.09
  -4   3   5    0.09    0.06
   4   3  -5    0.06    0.08
   4   3  -5   -0.10    0.09
   4  -3  -5   -0.02    0.06
  -4  -3   5    0.11    0.09
  -4  -3   5    0.01    0.11
   4   3  -4    2.99    0.29
   4   3  -4    3.01    0.21
  -4   3   4    3.04    0.27
   4  -3  -4    3.36    0.27
   4  -3  -4    3.43    0.19
  -4  -3   4    2.88    0.24
  -4  -3   4    3.52    0.27
   4  -3  -4    4.14    0.20
  -4   3   3   12.11    0.68
   4   3  -3   14.43    0.65
   4   3  -3   14.56    0.65
   4   3  -3   13.00    0.73
  -4   3   3   12.82    0.60
   4  -3  -3   12.80    0.67
   4  -3  -3   12.63    0.62
  -4  -3   3   12.88    0.73
  -4  -3   3   13.03    0.72
  -4  -3   3   13.85    0.65
  -4  -3   3   13.69    0.65
   4   3  -2    0.15    0.05
   4   3  -2    0.05    0.08
   4   3  -2    0.03    0.06
   4  -3  -2   -0.02    0.06
  -4  -3   2    0.17    0.09
  -4  -3   2    0.11    0.09
   4  -3  -2    0.08    0.07
  -4  -3   2    0.05    0.06
   4   3  -1    0.94    0.10
   4   3  -1    0.84    0.12
   4   3  -1    1.03    0.11
   4  -3  -1    1.13    0.11
  -4  -3   1    1.00    0.11
  -4  -3   1    1.00    0.13
   4  -3  -1    1.16    0.12
   4   3   0    4.04    0.27
   4   3   0    4.93    0.25
  -4   3   0    4.68    0.23
   4   3   0    4.82    0.25
   4  -3   0    4.68    0.27
   4  -3   0    4.60    0.30
   4  -3   0    4.45    0.28
  -4  -3   0    4.45    0.28
  -4  -3   0    4.40    0.25
   4   3   1   13.01    0.67
  -4   3  -1   13.82    0.69
  -4   3  -1   14.44    0.63
   4  -3   1   13.70    0.67
  -4  -3  -1   13.58    0.62
  -4  -3  -1   11.23    0.67
   4  -3   1   14.17    0.70
   4  -3   1   13.19    0.74
  -4  -3  -1   13.41    0.67
   4   3   2   18.42    0.87
   4   3   2   17.61    0.87
  -4   3  -2   18.30    0.90
  -4   3  -2   18.08    0.82
  -4  -3  -2   15.56    0.86
   4  -3   2   17.80    0.87
   4  -3   2   17.65    0.91
  -4  -3  -2   18.01    0.87
   4  -3   2   17.26    0.96
  -4   3  -3    8.71    0.44
  -4   3  -3    8.62    0.49
   4   3   3    8.18    0.48
   4   3   3    8.55    0.49
  -4  -3  -3    9.04    0.48
   4  -3   3    8.89    0.49
  -4  -3  -3    8.64    0.44
   4  -3   3    8.28    0.48
   4  -3   3    9.02    0.55
   4  -3   3    8.66    0.50
  -4   3  -4   17.76    0.83
   4   3   4   16.54    0.90
  -4   3  -4   18.26    0.92
   4   3   4   17.55    0.90
  -4  -3  -4   17.99    0.89
   4  -3   4   17.10    0.99
   4  -3   4   17.92    0.90
   4  -3   4   17.58    0.90
   4  -3   4   16.93    0.93
   4   3   5    2.42    0.27
  -4   3  -5    3.03    0.22
   4   3   5    2.50    0.24
  -4   3  -5    2.60    0.26
  -4  -3  -5    2.95    0.27
   4  -3   5    2.32    0.24
   4  -3   5    2.84    0.30
   4  -3   5    2.80    0.27
   4  -3   5    2.71    0.26
   4   3   6   -0.19    0.12
   4   3   6   -0.01    0.12
  -4   3  -6   -0.05    0.09
  -4   3  -6   -0.05    0.10
   4  -3   6   -0.28    0.15
   4  -3   6   -0.03    0.12
   4  -3   6   -0.01    0.09
   4  -3   6    0.06    0.12
  -4   3  -7    0.03    0.13
   4   3   7   -0.02    0.12
   4   3   7    0.12    0.16
  -4   3  -7    0.10    0.10
   4  -3   7   -0.04    0.08
   4  -3   7    0.01    0.14
   4  -3   7   -0.01    0.12
   4  -3   7    0.00    0.18
   4   3   8    1.88    0.27
   4   3   8    2.31    0.27
  -4   3  -8    1.94    0.21
  -4   3  -8    1.65    0.27
   4  -3   8    1.79    0.26
   4  -3   8    2.40    0.29
  -4   3  -9    0.08    0.14
   4   3   9    0.18    0.19
   4   3   9    0.13    0.17
  -4   3  -9    0.29    0.19
   4  -3   9    0.09    0.16
   4  -3   9    0.15    0.18
   4   3  10    1.23    0.27
   4   3  10    1.51    0.29
  -4   3 -10    1.46    0.24
   4  -3  10    1.64    0.28
   4  -3  10    1.34    0.29
   4   3  11    6.49    0.54
   4   3  11    6.80    0.58
  -4   3 -11    6.59    0.45
   4  -3  11    6.88    0.55
  -4  -3 -11    6.49    0.38
   4  -3  11    6.64    0.56
   4   3  12    0.36    0.26
  -4   3 -12    0.03    0.18
   4  -3  12    0.17    0.23
  -4  -3 -12    0.21    0.14
   4   3  13    0.00    0.26
  -4   3 -13   -0.33    0.16
  -4  -3 -13   -0.02    0.16
   4  -3  13   -0.26    0.23
  -4   3 -14    0.90    0.24
   4   3  14    0.81    0.35
   4  -3  14    0.65    0.32
  -4  -3 -14    0.51    0.19
   4   3  15   -0.13    0.31
  -4   3 -15   -0.13    0.20
  -4  -3 -15    0.11    0.18
   4  -3  15   -0.04    0.27
  -4   3 -16    0.13    0.22
   4   3  16    0.38    0.37
  -4  -3 -16   -0.21    0.19
   4  -3  16   -0.10    0.30
   4   3  17    0.06    0.39
   4  -3  17    0.18    0.33
  -4   4  18    0.16    0.39
   4   4 -18    0.21    0.28
   4  -4 -18   -0.15    0.20
  -4  -4  18    0.31    0.35
   4   4 -17   -0.36    0.23
  -4   4  17   -0.55    0.33
   4  -4 -17   -0.08    0.17
  -4  -4  17   -0.01    0.30
   4   4 -16    0.35    0.26
  -4   4  16   -0.04    0.35
  -4  -4  16    0.00    0.29
  -4   4  15   -0.30    0.29
   4   4 -15   -0.04    0.20
  -4  -4  15    0.28    0.29
  -4   4  14   -0.09    0.23
   4   4 -14   -0.13    0.20
  -4   4  14   -0.14    0.29
  -4  -4  14   -0.17    0.25
  -4   4  13    8.46    0.68
  -4   4  13    7.09    0.55
   4   4 -13    6.78    0.49
  -4  -4  13    6.08    0.52
  -4  -4  13    7.50    0.63
  -4  -4  13    6.85    0.61
   4   4 -12    3.10    0.33
  -4   4  12    2.18    0.32
  -4   4  12    3.30    0.46
  -4  -4  12    3.19    0.42
  -4  -4  12    2.54    0.39
  -4  -4  12    2.42    0.33
   4   4 -11    1.87    0.29
  -4   4  11    1.81    0.26
  -4   4  11    2.16    0.36
  -4  -4  11    2.59    0.35
  -4  -4  11    1.65    0.32
   4   4 -10    2.57    0.28
  -4   4  10    2.79    0.28
  -4   4  10    3.39    0.40
  -4  -4  10    3.20    0.37
  -4  -4  10    3.09    0.36
  -4  -4  10    2.93    0.31
  -4   4   9    0.45    0.15
  -4   4   9    0.37    0.22
   4   4  -9    0.64    0.16
  -4  -4   9    0.87    0.23
  -4  -4   9    0.38    0.18
   4  -4  -9    0.67    0.15
  -4   4   8   15.98    0.97
  -4   4   8   16.66    0.87
   4   4  -8   18.01    0.85
  -4  -4   8   16.96    0.99
  -4  -4   8   16.61    0.92
   4  -4  -8   17.66    0.87
  -4   4   7   -0.02    0.09
   4   4  -7   -0.15    0.10
   4   4  -7   -0.13    0.12
  -4   4   7   -0.01    0.14
  -4  -4   7    0.02    0.14
   4  -4  -7    0.00    0.08
  -4  -4   7   -0.06    0.10
   4   4  -6    4.63    0.34
   4   4  -6    5.21    0.43
  -4   4   6    4.66    0.39
  -4   4   6    5.55    0.32
   4   4  -6    5.27    0.32
   4  -4  -6    5.50    0.32
  -4  -4   6    5.59    0.41
  -4  -4   6    5.45    0.37
   4   4  -5    2.55    0.19
   4   4  -5    2.06    0.20
  -4   4   5    2.67    0.26
   4   4  -5    2.46    0.28
   4  -4  -5    2.07    0.18
  -4  -4   5    2.84    0.26
  -4  -4   5    2.48    0.28
   4  -4  -5    2.30    0.26
  -4  -4   5    2.44    0.22
   4   4  -4    0.06    0.11
  -4   4   4    0.10    0.09
   4   4  -4    0.02    0.08
  -4  -4   4    0.16    0.13
   4  -4  -4    0.10    0.06
   4  -4  -4    0.09    0.11
  -4  -4   4    0.16    0.08
  -4  -4   4   -0.01    0.10
  -4   4   3   -0.01    0.08
   4   4  -3   -0.02    0.06
   4   4  -3   -0.02    0.07
   4   4  -3    0.13    0.10
  -4  -4   3    0.03    0.06
   4  -4  -3    0.02    0.08
  -4  -4   3    0.02    0.10
  -4  -4   3   -0.03    0.06
  -4  -4   3    0.13    0.10
   4   4  -2    0.20    0.05
   4   4  -2    0.14    0.09
   4   4  -2    0.22    0.08
   4  -4  -2    0.14    0.08
  -4  -4   2    0.30    0.08
  -4  -4   2    0.23    0.11
   4  -4  -2    0.15    0.08
  -4  -4   2    0.27    0.11
   4   4  -1   15.63    0.88
   4   4  -1   17.79    0.79
   4   4  -1   16.92    0.79
  -4  -4   1   17.04    0.90
  -4  -4   1   15.82    0.88
   4  -4  -1   16.89    0.88
   4  -4  -1   17.22    0.87
   4  -4  -1   17.38    0.82
  -4  -4   1   16.61    0.79
  -4   4   0    1.22    0.14
   4   4   0    1.37    0.12
   4   4   0    1.24    0.13
   4   4   0    1.25    0.11
   4  -4   0    1.37    0.15
  -4  -4   0    1.22    0.14
   4  -4   0    1.53    0.16
  -4  -4   0    1.12    0.11
   4  -4   0    1.34    0.14
  -4   4  -1   -0.01    0.06
   4   4   1   -0.03    0.06
  -4   4  -1    0.03    0.06
   4   4   1    0.06    0.05
  -4  -4  -1    0.01    0.06
   4  -4   1    0.01    0.11
  -4  -4  -1    0.09    0.07
   4  -4   1    0.09    0.08
  -4  -4  -1    0.09    0.06
   4  -4   1   -0.01    0.07
  -4   4  -2    3.36    0.22
  -4   4  -2    3.40    0.25
   4   4   2    3.69    0.21
   4  -4   2    3.45    0.26
  -4  -4  -2    3.84    0.26
  -4  -4  -2    3.27    0.22
   4  -4   2    3.69    0.30
   4  -4   2    3.63    0.25
   4   4   3   29.51    1.53
   4   4   3   32.85    1.53
  -4   4  -3   33.15    1.60
  -4   4  -3   33.62    1.45
   4  -4   3   31.89    1.53
  -4  -4  -3   30.13    1.55
  -4  -4  -3   32.77    1.52
   4  -4   3   31.48    1.61
   4  -4   3   31.29    1.68
  -4   4  -4    0.20    0.11
   4   4   4    0.28    0.13
  -4   4  -4    0.00    0.11
   4   4   4    0.21    0.11
   4  -4   4    0.29    0.13
   4  -4   4    0.43    0.13
  -4  -4  -4    0.32    0.11
  -4  -4  -4    0.39    0.08
   4  -4   4    0.33    0.17
  -4   4  -5    4.79    0.34
   4   4   5    3.82    0.32
   4   4   5    3.86    0.33
  -4   4  -5    4.05    0.28
   4  -4   5    4.28    0.34
   4  -4   5    4.34    0.34
  -4  -4  -5    4.49    0.27
   4  -4   5    4.11    0.39
  -4  -4  -5    4.16    0.33
   4  -4   5    4.72    0.36
   4   4   6    0.73    0.19
  -4   4  -6    0.97    0.15
   4   4   6    0.93    0.18
  -4   4  -6    0.88    0.18
   4  -4   6    0.90    0.20
   4  -4   6    0.96    0.20
   4  -4   6    1.11    0.20
   4  -4   6    0.90    0.24
   4   4   7    0.30    0.18
   4   4   7    0.43    0.17
  -4   4  -7    0.52    0.14
  -4   4  -7    0.48    0.17
   4  -4   7    0.23    0.17
   4  -4   7    0.51    0.22
   4  -4   7    0.33    0.15
   4  -4   7    0.46    0.18
  -4   4  -8    1.10    0.18
   4   4   8    0.85    0.22
   4   4   8    0.71    0.21
  -4   4  -8    0.62    0.22
   4  -4   8    1.01    0.23
   4  -4   8    1.20    0.28
   4  -4   8    0.86    0.21
   4  -4   8    0.87    0.24
   4   4   9    0.39    0.23
  -4   4  -9    0.43    0.17
   4   4   9    0.36    0.20
   4  -4   9    0.65    0.23
   4  -4   9    0.66    0.20
  -4   4 -10    0.00    0.17
   4   4  10   -0.08    0.22
   4   4  10   -0.06    0.19
   4  -4  10    0.25    0.19
   4  -4  10    0.28    0.23
   4   4  11    0.16    0.25
  -4   4 -11    0.06    0.17
   4   4  11    0.14    0.23
   4  -4  11   -0.16    0.20
   4   4  12    0.44    0.28
  -4   4 -12    0.31    0.20
   4  -4  12    0.34    0.27
   4   4  13    0.43    0.30
  -4   4 -13    0.14    0.18
  -4  -4 -13   -0.05    0.14
   4  -4  13    0.19    0.24
   4   4  14   -0.28    0.28
  -4   4 -14   -0.09    0.18
   4  -4  14    0.22    0.29
  -4  -4 -14   -0.09    0.14
   4   4  15    0.53    0.37
  -4   4 -15    0.00    0.20
  -4  -4 -15    0.10    0.17
   4  -4  15   -0.19    0.26
   4   4  16   -0.10    0.36
  -4   4 -16    0.28    0.24
  -4  -4 -16   -0.18    0.18
   4  -4  16    0.35    0.33
   4   4  17    0.69    0.44
  -4  -4 -17    0.17    0.22
   4  -4  17    0.45    0.36
  -4   5  18    0.56    0.45
   4   5 -18    0.06    0.25
  -4  -5  18    0.39    0.36
   4   5 -17    0.25    0.24
  -4   5  17    0.47    0.42
  -4  -5  17   -0.19    0.29
  -4   5  16    0.05    0.37
   4   5 -16    0.16    0.23
  -4  -5  16    0.13    0.30
  -4   5  15    0.13    0.32
   4   5 -15   -0.10    0.20
  -4  -5  15   -0.19    0.26
   4   5 -14    1.05    0.26
  -4   5  14    1.25    0.41
  -4   5  14    0.51    0.25
  -4  -5  14    1.59    0.37
  -4  -5  14    0.83    0.31
  -4   5  13    3.19    0.39
   4   5 -13    3.16    0.37
  -4   5  13    3.80    0.52
  -4  -5  13    2.90    0.44
  -4  -5  13    3.72    0.46
  -4  -5  13    3.16    0.39
   4   5 -12    0.20    0.22
  -4  -5  12   -0.09    0.25
  -4  -5  12    0.36    0.28
  -4  -5  12    0.38    0.21
  -4   5  11    0.79    0.22
  -4   5  11    0.52    0.30
   4   5 -11    1.04    0.24
  -4  -5  11    0.52    0.26
  -4  -5  11    0.67    0.28
  -4  -5  11    0.97    0.23
   4   5 -10    2.47    0.28
  -4   5  10    2.17    0.26
  -4   5  10    2.35    0.37
  -4  -5  10    2.33    0.35
  -4  -5  10    2.43    0.32
  -4   5   9    0.42    0.22
  -4   5   9    0.29    0.14
   4   5  -9    0.27    0.15
  -4  -5   9    0.43    0.22
  -4  -5   9    0.16    0.16
   4  -5  -9    0.32    0.13
  -4   5   8    2.97    0.26
   4   5  -8    3.03    0.27
  -4   5   8    3.27    0.37
   4  -5  -8    3.45    0.28
  -4  -5   8    3.29    0.32
  -4  -5   8    3.14    0.36
  -4   5   7   33.09    1.60
  -4   5   7   32.11    1.70
   4   5  -7   34.59    1.57
  -4  -5   7   35.24    1.65
  -4  -5   7   34.44    1.81
   4  -5  -7   33.09    1.60
   4   5  -6    0.98    0.22
   4   5  -6    0.56    0.15
   4   5  -6    0.86    0.15
  -4   5   6    0.75    0.19
  -4  -5   6    0.94    0.20
   4  -5  -6    1.00    0.14
  -4  -5   6    0.91    0.15
  -4  -5   6    0.98    0.21
   4   5  -5  112.09    5.14
   4   5  -5  119.32    5.71
  -4   5   5  116.74    5.44
  -4  -5   5  116.69    5.87
  -4  -5   5  120.63    5.39
   4  -5  -5  119.54    5.43
  -4  -5   5  108.91    5.69
   4  -5  -5  123.60    5.29
   4   5  -4   25.43    1.19
   4   5  -4   24.19    1.34
  -4   5   4   23.74    1.24
   4  -5  -4   28.63    1.20
  -4  -5   4   24.64    1.20
   4  -5  -4   25.88    1.24
  -4  -5   4   24.11    1.34
  -4  -5   4   24.83    1.34
   4   5  -3    1.15    0.15
   4   5  -3    0.99    0.11
  -4   5   3    1.00    0.08
   4   5  -3    1.03    0.17
  -4  -5   3    0.94    0.17
  -4  -5   3    0.91    0.13
  -4  -5   3    1.12    0.17
   4  -5  -3    0.94    0.15
   4  -5  -3    0.85    0.12
   4   5  -2    9.61    0.46
   4   5  -2    8.62    0.52
  -4  -5   2    8.42    0.52
   4  -5  -2    7.98    0.48
   4  -5  -2    8.51    0.46
   4  -5  -2    8.47    0.50
  -4  -5   2    8.64    0.51
  -4  -5   2    8.42    0.46
   4   5  -1    0.76    0.13
   4   5  -1    0.71    0.10
   4  -5  -1    0.62    0.12
   4  -5  -1    0.55    0.11
  -4  -5   1    0.63    0.13
  -4  -5   1    0.59    0.13
   4  -5  -1    0.75    0.10
  -4  -5   1    0.68    0.11
   4   5   0    0.34    0.09
  -4   5   0    0.42    0.10
   4   5   0    0.48    0.07
   4   5   0    0.35    0.08
   4  -5   0    0.21    0.12
  -4  -5   0    0.38    0.10
   4  -5   0    0.30    0.10
   4  -5   0    0.26    0.08
  -4  -5   0    0.27    0.08
  -4   5  -1    0.07    0.07
   4   5   1    0.06    0.07
   4   5   1    0.13    0.07
   4  -5   1    0.08    0.08
  -4  -5  -1    0.08    0.09
   4  -5   1    0.05    0.12
   4  -5   1    0.29    0.09
  -4  -5  -1    0.05    0.06
  -4  -5  -1    0.00    0.07
   4   5   2   18.75    0.93
  -4   5  -2   19.57    0.99
  -4   5  -2   19.59    0.87
   4   5   2   18.85    0.95
  -4  -5  -2   19.44    0.87
  -4  -5  -2   16.97    0.95
   4  -5   2   18.99    0.93
   4  -5   2   19.37    1.04
   4  -5   2   17.96    0.99
  -4  -5  -2   19.04    0.94
   4   5   3    0.31    0.12
  -4   5  -3    0.20    0.10
  -4   5  -3    0.41    0.12
   4  -5   3    0.09    0.11
  -4  -5  -3    0.37    0.12
  -4  -5  -3    0.31    0.09
   4  -5   3    0.17    0.12
   4  -5   3    0.48    0.17
   4   5   4   33.89    1.61
   4   5   4   33.05    1.62
  -4   5  -4   33.72    1.53
  -4   5  -4   34.28    1.69
   4  -5   4   34.01    1.61
  -4  -5  -4   31.05    1.63
  -4  -5  -4   33.76    1.60
   4  -5   4   32.00    1.71
   4  -5   4   33.16    1.78
  -4   5  -5    1.16    0.17
   4   5   5    0.98    0.20
   4   5   5    1.26    0.20
  -4   5  -5    1.17    0.20
   4  -5   5    1.33    0.23
  -4  -5  -5    1.34    0.15
   4  -5   5    1.10    0.19
   4  -5   5    1.39    0.25
  -4   5  -6    0.20    0.14
  -4   5  -6    0.13    0.12
   4   5   6    0.41    0.17
   4   5   6    0.30    0.14
  -4  -5  -6    0.31    0.10
   4  -5   6    0.27    0.21
   4  -5   6    0.41    0.17
   4  -5   6    0.38    0.18
   4  -5   6    0.25    0.16
  -4   5  -7    3.33    0.27
   4   5   7    3.14    0.31
   4   5   7    3.25    0.34
  -4   5  -7    3.95    0.37
   4  -5   7    3.62    0.36
   4  -5   7    3.08    0.32
   4  -5   7    3.52    0.40
   4  -5   7    3.15    0.32
   4   5   8    0.19    0.19
  -4   5  -8    0.15    0.14
   4   5   8    0.22    0.15
   4  -5   8    0.02    0.15
   4  -5   8    0.01    0.17
   4  -5   8   -0.13    0.17
   4  -5   8   -0.01    0.22
   4   5   9    0.14    0.22
  -4   5  -9    0.15    0.17
   4   5   9    0.61    0.22
   4  -5   9    0.62    0.23
   4  -5   9    0.51    0.21
   4  -5   9    0.09    0.23
   4  -5   9    0.34    0.29
   4   5  10   -0.34    0.19
  -4   5 -10   -0.22    0.16
   4   5  10    0.17    0.24
   4  -5  10   -0.09    0.27
   4  -5  10    0.25    0.23
   4  -5  10   -0.04    0.18
   4   5  11    1.00    0.31
  -4   5 -11    0.83    0.23
   4  -5  11    0.66    0.28
   4   5  12    3.84    0.50
  -4   5 -12    4.22    0.36
   4  -5  12    3.71    0.47
  -4   5 -13   -0.10    0.17
   4   5  13   -0.13    0.29
   4  -5  13    0.05    0.26
   4   5  14   -0.24    0.29
  -4   5 -14    0.11    0.19
  -4  -5 -14    0.02    0.14
   4  -5  14   -0.23    0.27
  -4   5 -15   -0.26    0.19
   4   5  15    0.04    0.35
   4  -5  15   -0.19    0.26
  -4  -5 -15   -0.07    0.16
  -4   5 -16    0.01    0.23
   4   5  16   -0.43    0.35
  -4  -5 -16    0.09    0.19
   4  -5  16    0.34    0.35
  -4   6  18    0.22    0.44
   4   6 -18    0.18    0.26
  -4  -6  18   -0.07    0.34
  -4   6  17   -0.13    0.38
   4   6 -17    0.65    0.27
  -4  -6  17    0.12    0.31
  -4   6  16    0.00    0.37
   4   6 -16    0.07    0.23
  -4  -6  16   -0.57    0.26
   4   6 -15   -0.16    0.20
  -4   6  15    0.03    0.32
  -4  -6  15    0.33    0.29
  -4  -6  15    0.08    0.27
   4   6 -14   -0.02    0.19
  -4   6  14    1.18    0.40
  -4  -6  14    0.75    0.32
  -4  -6  14    0.04    0.27
  -4   6  13    0.31    0.34
   4   6 -13    0.14    0.23
  -4   6  13    0.55    0.22
  -4  -6  13    0.68    0.31
  -4  -6  13    0.40    0.27
  -4   6  12    5.13    0.58
  -4   6  12    4.31    0.42
   4   6 -12    4.39    0.39
  -4  -6  12    3.98    0.44
  -4  -6  12    4.67    0.50
  -4  -6  12    4.27    0.51
   4   6 -11    3.98    0.37
  -4   6  11    4.86    0.53
  -4   6  11    4.01    0.40
  -4  -6  11    4.15    0.48
  -4  -6  11    3.91    0.44
   4   6 -10   -0.15    0.16
  -4   6  10    0.23    0.25
  -4   6  10   -0.24    0.14
  -4  -6  10    0.02    0.22
  -4  -6  10   -0.28    0.17
  -4   6   9    0.43    0.16
  -4   6   9    0.33    0.23
   4   6  -9    0.47    0.18
  -4  -6   9    0.46    0.19
   4  -6  -9    0.37    0.15
  -4  -6   9    0.46    0.24
  -4   6   8    0.49    0.22
   4   6  -8    0.07    0.15
  -4  -6   8    0.30    0.20
   4  -6  -8    0.64    0.15
  -4  -6   8    0.24    0.16
  -4   6   7   18.61    1.08
   4   6  -7   19.45    0.96
   4  -6  -7   19.31    0.98
  -4  -6   7   20.75    1.15
  -4  -6   7   19.92    1.01
  -4  -6   7   19.89    1.13
   4   6  -6    3.09    0.30
  -4   6   6    3.17    0.34
  -4  -6   6    3.09    0.34
  -4  -6   6    3.62    0.37
   4  -6  -6    3.65    0.26
   4  -6  -6    3.17    0.34
  -4  -6   6    2.89    0.27
   4   6  -5   15.32    0.91
  -4   6   5   14.64    0.82
   4   6  -5   14.79    0.78
   4  -6  -5   15.54    0.82
   4  -6  -5   15.53    0.76
  -4  -6   5   14.45    0.89
  -4  -6   5   14.22    0.76
  -4  -6   5   15.67    0.88
   4   6  -4    8.64    0.51
   4   6  -4    9.82    0.62
  -4  -6   4    8.67    0.58
  -4  -6   4    8.35    0.59
   4   6  -3   20.94    1.00
   4   6  -3   22.16    1.14
   4  -6  -3   20.65    1.10
  -4  -6   3   20.14    1.13
  -4  -6   3   20.53    1.13
   4  -6  -3   20.78    1.03
   4  -6  -3   21.08    1.10
   4   6  -2    4.30    0.33
   4   6  -2    4.61    0.29
   4  -6  -2    4.30    0.31
   4  -6  -2    4.32    0.28
   4  -6  -2    4.32    0.30
  -4  -6   2    4.10    0.33
  -4  -6   2    4.24    0.29
  -4  -6   2    4.33    0.34
   4   6  -1    0.54    0.12
   4   6  -1    0.72    0.11
   4  -6  -1    0.90    0.15
   4  -6  -1    0.72    0.13
   4  -6  -1    0.50    0.11
  -4  -6   1    0.67    0.12
  -4  -6   1    0.51    0.14
  -4  -6   1    0.56    0.14
   4   6   0    1.98    0.20
   4   6   0    2.59    0.17
  -4   6   0    2.17    0.21
  -4  -6   0    1.83    0.21
   4  -6   0    2.47    0.19
   4  -6   0    2.01    0.23
  -4  -6   0    2.13    0.18
   4  -6   0    2.40    0.22
  -4   6  -1    0.45    0.11
   4   6   1    0.41    0.10
   4   6   1    0.62    0.10
  -4  -6  -1    0.41    0.09
  -4  -6  -1    0.23    0.11
   4  -6   1    0.29    0.14
   4  -6   1    0.49    0.11
   4  -6   1    0.48    0.13
   4   6   2    3.64    0.25
   4   6   2    3.58    0.25
  -4   6  -2    3.51    0.21
  -4   6  -2    3.61    0.28
  -4  -6  -2    3.34    0.28
   4  -6   2    3.77    0.26
   4  -6   2    3.17    0.28
   4  -6   2    2.97    0.33
  -4  -6  -2    3.41    0.22
  -4  -6  -2    3.22    0.25
  -4   6  -3   -0.21    0.08
  -4   6  -3    0.00    0.10
   4   6   3   -0.02    0.10
   4  -6   3   -0.05    0.11
  -4  -6  -3    0.05    0.11
   4  -6   3   -0.02    0.11
   4  -6   3   -0.06    0.17
  -4  -6  -3   -0.05    0.08
  -4  -6  -3   -0.03    0.07
   4   6   4    0.53    0.15
  -4   6  -4    0.28    0.14
  -4   6  -4    0.60    0.13
   4  -6   4    0.64    0.19
   4  -6   4    0.40    0.14
   4  -6   4    0.63    0.21
  -4  -6  -4    0.60    0.12
  -4   6  -5    1.63    0.23
   4   6   5    1.16    0.21
   4   6   5    1.48    0.22
  -4   6  -5    1.79    0.20
  -4  -6  -5    1.48    0.17
   4  -6   5    1.58    0.22
   4  -6   5    1.28    0.24
   4  -6   5    2.20    0.30
   4   6   6    6.26    0.46
  -4   6  -6    6.15    0.39
   4   6   6    5.75    0.45
  -4  -6  -6    6.78    0.40
   4  -6   6    6.14    0.45
   4  -6   6    6.30    0.53
   4  -6   6    7.08    0.51
  -4   6  -7   -0.23    0.13
   4   6   7   -0.17    0.17
   4   6   7   -0.11    0.16
  -4  -6  -7   -0.20    0.08
   4  -6   7    0.12    0.18
   4  -6   7   -0.04    0.22
   4  -6   7   -0.07    0.16
   4  -6   7   -0.09    0.16
   4   6   8    0.20    0.21
   4   6   8    0.29    0.20
  -4   6  -8    0.12    0.17
   4  -6   8    0.38    0.23
   4  -6   8    0.66    0.22
   4  -6   8    0.72    0.22
   4  -6   8    0.48    0.27
  -4  -6  -8    0.39    0.14
   4   6   9    4.21    0.46
   4   6   9    4.11    0.43
  -4   6  -9    4.16    0.36
   4  -6   9    4.62    0.49
   4  -6   9    4.22    0.44
   4  -6   9    4.98    0.54
   4  -6   9    5.59    0.47
   4   6  10   -0.02    0.26
   4   6  10    0.46    0.24
  -4   6 -10    0.02    0.19
   4  -6  10    0.05    0.23
   4  -6  10    0.09    0.24
   4  -6  10    0.26    0.23
   4  -6  10    0.09    0.29
  -4   6 -11    0.33    0.21
   4   6  11    0.77    0.31
   4  -6  11    1.43    0.35
   4  -6  11    0.42    0.24
  -4   6 -12    0.71    0.23
   4   6  12    0.14    0.31
   4  -6  12    0.46    0.27
  -4   6 -13   -0.13    0.19
   4   6  13   -0.23    0.29
   4  -6  13   -0.13    0.25
   4   6  14    0.05    0.33
  -4   6 -14    0.60    0.25
   4  -6  14    0.44    0.32
   4   6  15    0.46    0.40
  -4   6 -15    0.20    0.22
   4  -6  15   -0.06    0.29
   4   6  16    0.06    0.41
  -4   6 -16   -0.26    0.21
   4  -6  16    0.10    0.34
  -4   7  17    0.36    0.42
   4   7 -17    0.20    0.26
  -4  -7  17    0.12    0.33
  -4   7  16    0.17    0.38
   4   7 -16   -0.09    0.22
  -4  -7  16   -0.13    0.29
  -4  -7  16   -0.36    0.27
   4   7 -15    0.22    0.22
  -4   7  15    0.02    0.34
  -4  -7  15   -0.35    0.27
  -4  -7  15    0.14    0.30
  -4   7  14   -0.20    0.30
   4   7 -14   -0.36    0.19
  -4  -7  14    0.22    0.30
  -4  -7  14   -0.22    0.24
   4   7 -13    0.23    0.22
  -4   7  13    0.01    0.31
  -4  -7  13   -0.22    0.25
  -4  -7  13    0.13    0.25
  -4   7  12    2.16    0.43
   4   7 -12    1.69    0.31
  -4   7  12    1.87    0.32
  -4  -7  12    1.83    0.34
  -4  -7  12    2.13    0.41
  -4   7  11    4.44    0.44
  -4   7  11    4.98    0.55
   4   7 -11    5.49    0.42
  -4  -7  11    4.66    0.54
  -4  -7  11    4.85    0.48
  -4   7  10    7.53    0.66
   4   7 -10    8.08    0.52
  -4  -7  10    8.22    0.66
  -4  -7  10    6.98    0.57
   4   7  -9    3.43    0.33
  -4   7   9    3.80    0.43
  -4  -7   9    3.59    0.43
  -4  -7   9    3.39    0.37
   4   7  -8    5.68    0.39
  -4   7   8    4.87    0.49
   4  -7  -8    6.02    0.40
  -4  -7   8    6.08    0.52
  -4  -7   8    5.51    0.50
  -4  -7   8    6.21    0.42
  -4   7   7    7.23    0.55
  -4  -7   7    8.40    0.59
   4  -7  -7    7.01    0.46
  -4  -7   7    8.20    0.48
   4  -7  -7    7.50    0.54
  -4  -7   7    8.41    0.60
   4   7  -6    1.19    0.21
  -4   7   6    1.22    0.23
   4  -7  -6    1.37    0.24
  -4  -7   6    1.36    0.16
  -4  -7   6    1.56    0.27
  -4  -7   6    1.17    0.26
   4  -7  -6    1.42    0.18
  -4   7   5    2.45    0.25
   4   7  -5    1.97    0.23
  -4  -7   5    2.09    0.29
   4  -7  -5    2.50    0.26
  -4  -7   5    1.98    0.18
   4  -7  -5    1.99    0.21
  -4  -7   5    2.24    0.29
   4   7  -4    0.52    0.17
   4   7  -4    0.13    0.12
  -4  -7   4    0.37    0.16
  -4  -7   4    0.55    0.18
   4   7  -3    3.15    0.29
   4   7  -3    3.71    0.35
  -4  -7   3    4.61    0.36
   4  -7  -3    4.09    0.32
   4  -7  -3    4.90    0.30
   4  -7  -3    3.36    0.29
  -4  -7   3    3.41    0.35
   4   7  -2   49.47    2.07
   4   7  -2   46.02    2.30
  -4  -7   2   45.11    2.07
   4  -7  -2   45.38    2.14
   4  -7  -2   44.31    2.33
  -4  -7   2   43.78    2.30
  -4  -7   2   45.49    2.35
   4  -7  -2   45.86    2.29
   4   7  -1    2.70    0.26
   4   7  -1    2.95    0.22
  -4  -7   1    2.54    0.26
   4  -7  -1    3.28    0.27
   4  -7  -1    2.70    0.26
  -4  -7   1    2.70    0.22
  -4  -7   1    2.23    0.27
  -4   7   0    0.33    0.12
   4   7   0   -0.05    0.10
   4   7   0    0.49    0.10
  -4  -7   0    0.12    0.12
   4  -7   0    0.22    0.10
   4  -7   0    0.52    0.14
  -4  -7   0    0.22    0.09
   4  -7   0    0.20    0.15
  -4  -7   0    0.16    0.14
   4   7   1    8.39    0.51
  -4   7  -1    8.96    0.54
   4   7   1    8.94    0.44
   4   7   1    9.82    0.46
   4  -7   1    8.77    0.57
   4  -7   1    9.04    0.47
   4  -7   1    8.82    0.55
  -4  -7  -1    6.95    0.51
  -4  -7  -1    8.52    0.46
  -4   7  -2    5.03    0.37
   4   7   2    5.50    0.32
   4   7   2    4.91    0.32
   4  -7   2    4.63    0.40
  -4  -7  -2    4.82    0.36
   4  -7   2    4.82    0.37
  -4  -7  -2    4.54    0.29
   4  -7   2    4.85    0.32
  -4  -7  -2    4.33    0.33
  -4   7  -3    3.94    0.32
   4   7   3    3.55    0.28
  -4   7  -3    3.51    0.23
   4  -7   3    3.06    0.36
   4  -7   3    3.10    0.31
  -4  -7  -3    3.12    0.27
  -4  -7  -3    3.54    0.23
   4  -7   3    3.76    0.28
   4   7   4    0.01    0.07
  -4   7  -4    0.12    0.10
   4  -7   4    0.25    0.14
  -4  -7  -4    0.31    0.09
   4  -7   4   -0.01    0.19
   4  -7   4    0.19    0.15
  -4  -7  -4    0.15    0.11
  -4   7  -5    0.43    0.13
   4   7   5    0.25    0.17
   4  -7   5    0.46    0.23
   4  -7   5    0.39    0.19
  -4  -7  -5    0.48    0.10
   4  -7   5    0.41    0.16
  -4  -7  -5    0.13    0.11
   4   7   6    1.70    0.26
  -4   7  -6    1.63    0.21
   4  -7   6    1.63    0.24
  -4  -7  -6    1.76    0.20
   4  -7   6    1.28    0.27
   4  -7   6    1.23    0.30
   4   7   7    1.51    0.26
  -4   7  -7    1.39    0.23
   4   7   7    1.26    0.26
   4  -7   7    1.85    0.32
  -4  -7  -7    1.07    0.18
   4  -7   7    2.03    0.34
   4  -7   7    1.44    0.26
   4   7   8    1.23    0.29
  -4   7  -8    1.35    0.25
   4   7   8    1.38    0.28
   4  -7   8    1.48    0.28
   4  -7   8    1.73    0.29
   4  -7   8    0.93    0.34
   4  -7   8    1.36    0.32
  -4   7  -9    2.23    0.29
   4   7   9    2.27    0.36
   4   7   9    2.41    0.39
   4  -7   9    2.43    0.41
   4  -7   9    2.33    0.35
   4  -7   9    1.90    0.33
   4  -7   9    2.70    0.44
  -4   7 -10    0.60    0.23
   4   7  10    0.72    0.32
   4   7  10    0.64    0.29
   4  -7  10    0.68    0.27
   4  -7  10    0.73    0.30
   4  -7  10    1.49    0.37
   4   7  11    0.68    0.33
  -4   7 -11    0.42    0.20
   4  -7  11    0.21    0.25
   4  -7  11    0.66    0.33
  -4   7 -12    0.87    0.23
   4   7  12    0.17    0.32
   4  -7  12    0.82    0.30
   4  -7  12    0.62    0.33
   4   7  13    0.18    0.34
  -4   7 -13   -0.03    0.19
   4  -7  13    0.00    0.27
  -4   7 -14   -0.13    0.20
   4   7  14    0.12    0.35
   4  -7  14   -0.02    0.29
   4   7  15    0.24    0.40
  -4   7 -15    0.21    0.24
   4  -7  15   -0.08    0.29
  -4   7 -16   -0.18    0.22
   4   7  16   -0.10    0.40
   4  -7  16    0.19    0.34
  -4   8  17    0.13    0.45
   4   8 -17    0.45    0.28
  -4  -8  17    0.34    0.36
  -4   8  16    0.00    0.40
   4   8 -16   -0.17    0.22
  -4  -8  16    0.30    0.33
  -4  -8  16   -0.05    0.30
  -4   8  15   -0.35    0.35
   4   8 -15   -0.07    0.21
  -4  -8  15   -0.21    0.26
  -4  -8  15    0.18    0.32
   4   8 -14   -0.11    0.20
  -4   8  14    0.22    0.35
  -4  -8  14    0.01    0.29
  -4  -8  14   -0.08    0.25
   4   8 -13    1.09    0.26
  -4   8  13    0.51    0.37
  -4  -8  13    0.76    0.35
  -4  -8  13    0.93    0.30
  -4   8  12   -0.17    0.29
   4   8 -12   -0.19    0.19
  -4  -8  12   -0.10    0.21
  -4  -8  12    0.02    0.29
   4   8 -11    1.26    0.27
  -4   8  11    1.66    0.40
  -4  -8  11    0.91    0.35
  -4  -8  11    0.99    0.28
   4   8 -10   22.31    1.10
  -4   8  10   20.70    1.27
  -4  -8  10   22.14    1.32
  -4  -8  10   21.24    1.17
   4   8  -9    3.50    0.35
  -4   8   9    4.26    0.48
  -4  -8   9    3.66    0.46
  -4  -8   9    3.17    0.35
  -4  -8   9    3.74    0.47
  -4   8   8   20.60    1.14
  -4  -8   8   20.02    1.21
   4  -8  -8   20.18    1.11
  -4  -8   8   19.19    1.04
  -4  -8   8   19.52    1.19
  -4   8   7    0.71    0.23
   4   8  -7    0.67    0.20
   4  -8  -7    0.91    0.17
  -4  -8   7    0.37    0.25
  -4  -8   7    0.57    0.15
   4  -8  -7    0.92    0.26
  -4  -8   7    0.66    0.23
   4   8  -6    1.80    0.25
  -4   8   6    1.37    0.23
   4  -8  -6    1.61    0.25
  -4  -8   6    2.14    0.32
  -4  -8   6    1.42    0.29
   4  -8  -6    1.83    0.21
  -4  -8   6    1.88    0.18
  -4   8   5    0.56    0.17
   4   8  -5    0.31    0.15
  -4  -8   5    0.69    0.10
  -4  -8   5    0.78    0.21
   4  -8  -5    0.83    0.18
   4  -8  -5    0.63    0.17
   4  -8  -5    0.72    0.16
  -4  -8   5    0.62    0.22
   4   8  -4    2.48    0.25
   4  -8  -4    2.25    0.24
  -4  -8   4    2.57    0.30
  -4  -8   4    2.85    0.33
   4  -8  -4    2.76    0.27
   4  -8  -4    2.44    0.26
   4   8  -3    3.54    0.28
  -4  -8   3    3.13    0.32
   4  -8  -3    3.47    0.26
   4  -8  -3    3.31    0.29
   4  -8  -3    3.17    0.29
  -4  -8   3    3.27    0.33
   4   8  -2    2.39    0.27
   4   8  -2    1.95    0.22
   4  -8  -2    2.35    0.25
   4  -8  -2    2.82    0.26
  -4  -8   2    2.41    0.27
  -4  -8   2    2.19    0.28
   4   8  -1    0.17    0.09
   4   8  -1   -0.05    0.11
   4  -8  -1   -0.02    0.09
   4  -8  -1   -0.02    0.14
   4  -8  -1    0.00    0.10
  -4  -8   1   -0.14    0.10
  -4  -8   1   -0.13    0.13
  -4  -8   1   -0.01    0.08
   4   8   0    0.48    0.11
   4   8   0    0.44    0.13
  -4  -8   0    0.56    0.16
   4  -8   0    0.47    0.15
  -4  -8   0    0.50    0.16
  -4  -8   0    0.32    0.12
   4  -8   0    0.49    0.12
   4  -8   0    0.63    0.19
   4   8   1    1.45    0.14
   4   8   1    1.60    0.19
   4   8   1    1.56    0.16
  -4  -8  -1    1.40    0.20
   4  -8   1    1.39    0.22
   4  -8   1    1.56    0.17
   4  -8   1    1.49    0.24
  -4  -8  -1    1.55    0.17
   4   8   2    2.38    0.22
  -4  -8  -2    2.01    0.18
   4  -8   2    2.49    0.30
   4  -8   2    2.26    0.22
  -4  -8  -2    1.98    0.23
   4  -8   2    2.10    0.26
   4   8   3   -0.06    0.11
  -4  -8  -3    0.01    0.07
  -4  -8  -3    0.02    0.11
   4  -8   3   -0.05    0.19
   4  -8   3    0.06    0.11
   4  -8   3    0.16    0.14
  -4   8  -4    6.28    0.35
   4   8   4    6.01    0.42
   4  -8   4    6.18    0.51
  -4  -8  -4    5.44    0.33
   4  -8   4    5.86    0.46
  -4  -8  -4    5.53    0.40
   4  -8   4    6.18    0.40
  -4   8  -5    5.37    0.33
   4  -8   5    5.35    0.38
   4  -8   5    4.94    0.48
  -4  -8  -5    4.63    0.35
   4  -8   5    4.31    0.42
   4   8   6    0.53    0.21
  -4   8  -6    1.07    0.19
   4  -8   6    0.40    0.26
   4  -8   6    0.62    0.20
  -4  -8  -6    0.64    0.16
   4  -8   6    0.68    0.23
  -4   8  -7    0.06    0.13
   4   8   7    0.32    0.23
   4  -8   7    0.08    0.18
   4  -8   7   -0.26    0.20
   4  -8   7    0.24    0.29
  -4  -8  -7    0.20    0.16
  -4   8  -8    4.28    0.35
   4   8   8    3.88    0.45
   4  -8   8    4.23    0.52
   4  -8   8    4.43    0.50
   4  -8   8    4.19    0.43
  -4   8  -9    2.06    0.29
   4   8   9    2.59    0.40
   4   8   9    2.24    0.36
   4  -8   9    2.53    0.44
   4  -8   9    2.03    0.33
   4  -8   9    2.53    0.43
   4   8  10    1.03    0.33
  -4   8 -10    0.58    0.22
   4  -8  10    0.75    0.33
   4  -8  10    1.14    0.35
   4  -8  10    0.63    0.26
   4   8  11   -0.27    0.29
  -4   8 -11   -0.13    0.18
   4  -8  11   -0.33    0.25
   4  -8  11    0.05    0.28
   4  -8  11   -0.06    0.23
  -4   8 -12    0.08    0.20
   4   8  12   -0.19    0.30
   4  -8  12    0.04    0.30
   4  -8  12   -0.01    0.25
   4   8  13    0.18    0.34
  -4   8 -13    0.04    0.21
   4  -8  13   -0.16    0.25
  -4   8 -14   -0.21    0.20
   4   8  14   -0.25    0.36
   4  -8  14   -0.06    0.31
  -4   8 -15    0.13    0.24
   4   8  15   -0.26    0.38
   4  -8  15    0.12    0.33
  -4   9  17    0.74    0.49
   4   9 -17    0.71    0.32
  -4  -9  17    1.26    0.43
   4   9 -16    0.04    0.27
  -4   9  16    0.10    0.44
  -4  -9  16    0.64    0.38
   4   9 -15    0.15    0.26
  -4   9  15    0.07    0.40
  -4  -9  15   -0.12    0.32
  -4   9  14    0.15    0.36
   4   9 -14   -0.07    0.21
  -4  -9  14    0.12    0.31
   4   9 -13    0.11    0.21
  -4   9  13    0.09    0.33
  -4  -9  13   -0.06    0.30
  -4   9  12    1.10    0.38
   4   9 -12    0.48    0.24
  -4  -9  12    0.19    0.32
   4   9 -11    0.14    0.19
  -4   9  11    0.01    0.30
  -4  -9  11   -0.18    0.28
  -4   9  10    0.64    0.33
  -4  -9  10    0.65    0.32
  -4   9   9   -0.28    0.26
   4  -9  -9    1.16    0.34
  -4  -9   9   -0.08    0.27
  -4  -9   9    0.40    0.26
  -4   9   8    0.16    0.26
  -4  -9   8    0.25    0.23
  -4  -9   8   -0.38    0.27
   4  -9  -8    1.04    0.30
  -4   9   7    0.45    0.22
   4  -9  -7    0.67    0.20
  -4  -9   7    0.11    0.20
   4  -9  -7    0.95    0.25
  -4  -9   7    0.08    0.26
  -4   9   6    3.08    0.33
   4  -9  -6    3.40    0.32
  -4  -9   6    2.81    0.38
   4  -9  -6    2.73    0.30
  -4  -9   6    3.60    0.40
   4   9  -5    1.04    0.20
  -4   9   5    1.10    0.19
  -4  -9   5    1.10    0.26
   4  -9  -5    0.98    0.20
   4  -9  -5    0.86    0.20
  -4  -9   5    1.36    0.26
   4  -9  -5    0.97    0.20
   4  -9  -5    1.16    0.20
   4   9  -4    0.37    0.15
  -4  -9   4    0.46    0.20
  -4  -9   4    0.61    0.21
   4  -9  -4    0.66    0.16
   4  -9  -4    0.55    0.18
   4  -9  -4    0.73    0.18
  -4   9   3    2.38    0.16
   4   9  -3    2.31    0.24
   4  -9  -3    2.29    0.27
   4  -9  -3    2.42    0.23
  -4  -9   3    2.50    0.31
  -4  -9   3    2.27    0.29
   4  -9  -3    2.02    0.26
   4   9  -2    0.46    0.13
   4  -9  -2    0.34    0.12
  -4  -9   2    0.47    0.19
  -4  -9   2    0.55    0.18
   4  -9  -2    0.40    0.18
   4  -9  -2    0.38    0.16
   4   9  -1    0.10    0.10
   4  -9  -1    0.39    0.15
   4  -9  -1    0.25    0.17
  -4  -9   1    0.02    0.15
   4  -9  -1    0.24    0.11
  -4  -9   1    0.31    0.15
   4   9   0    0.07    0.12
   4   9   0   -0.03    0.08
  -4  -9   0   -0.05    0.14
  -4  -9   0   -0.05    0.08
   4  -9   0    0.16    0.17
   4  -9   0    0.26    0.12
   4  -9   0    0.23    0.14
  -4  -9   0   -0.16    0.11
   4   9   1    0.32    0.14
   4   9   1    0.47    0.10
  -4  -9  -1    0.61    0.16
   4  -9   1    0.23    0.12
   4  -9   1    0.39    0.20
   4  -9   1    0.24    0.15
  -4  -9  -1    0.18    0.16
  -4  -9  -1    0.38    0.12
   4   9   2    2.88    0.23
   4   9   2    2.73    0.26
   4  -9   2    2.30    0.30
   4  -9   2    2.75    0.33
   4  -9   2    2.46    0.23
  -4  -9  -2    2.22    0.21
  -4  -9  -2    2.58    0.27
   4   9   3    1.10    0.18
   4  -9   3    1.31    0.19
   4  -9   3    1.34    0.25
  -4  -9  -3    0.90    0.14
   4  -9   3    1.15    0.27
  -4  -9  -3    0.93    0.19
   4   9   4    3.14    0.31
   4  -9   4    3.61    0.30
   4  -9   4    2.84    0.35
  -4  -9  -4    2.84    0.24
   4  -9   4    3.31    0.40
  -4  -9  -4    2.98    0.28
   4   9   5    0.46    0.19
   4  -9   5    0.37    0.27
   4  -9   5    0.44    0.18
  -4  -9  -5    0.26    0.15
   4  -9   5    0.54    0.22
   4   9   6    0.64    0.22
  -4   9  -6    0.78    0.17
   4  -9   6    0.21    0.28
  -4  -9  -6    0.41    0.17
   4  -9   6    0.67    0.26
   4  -9   6    0.65    0.21
   4   9   7    3.86    0.41
  -4   9  -7    3.04    0.30
   4  -9   7    2.56    0.41
   4  -9   7    3.37    0.47
  -4  -9  -7    2.85    0.33
   4  -9   7    3.11    0.36
   4   9   8    4.49    0.49
  -4   9  -8    4.66    0.36
   4  -9   8    5.06    0.46
   4  -9   8    5.58    0.53
   4  -9   8    4.75    0.56
   4   9   9    3.94    0.48
  -4   9  -9    4.22    0.35
   4  -9   9    3.60    0.52
   4  -9   9    3.77    0.51
   4  -9   9    4.07    0.44
  -4   9 -10    0.31    0.19
   4   9  10    0.43    0.30
   4  -9  10    0.33    0.24
   4  -9  10    0.15    0.31
   4  -9  10    0.54    0.32
  -4   9 -11   -0.19    0.17
   4   9  11   -0.14    0.29
   4  -9  11    0.08    0.31
   4  -9  11    0.20    0.23
   4   9  12    0.38    0.35
  -4   9 -12    0.83    0.25
   4  -9  12    0.93    0.37
   4  -9  12    0.62    0.29
   4   9  13   -0.08    0.34
   4  -9  13    0.59    0.32
   4  -9  13    0.52    0.37
   4   9  14    0.58    0.41
   4  -9  14    0.66    0.35
   4   9  15   -0.22    0.40
   4  -9  15    0.54    0.36
  -4  10  16    0.24    0.45
  -4 -10  16    0.25    0.40
  -4  10  15    0.30    0.43
  -4 -10  15    0.71    0.40
  -4  10  14    0.06    0.37
  -4 -10  14   -0.32    0.31
  -4  10  13    1.07    0.41
  -4 -10  13    0.93    0.38
  -4  10  12    0.18    0.34
  -4 -10  12    0.14    0.31
  -4  10  11    0.36    0.31
  -4 -10  11    0.33    0.30
   4 -10 -11    0.53    0.35
  -4  10  10    1.36    0.36
  -4 -10  10    1.31    0.37
   4 -10 -10    2.09    0.39
  -4  10   9   -0.24    0.24
   4 -10  -9    0.28    0.20
  -4 -10   9   -0.19    0.26
  -4 -10   9    0.10    0.23
   4 -10  -9    0.10    0.29
  -4  10   8   -0.02    0.23
  -4 -10   8    0.16    0.23
  -4 -10   8    0.07    0.28
   4 -10  -8    0.26    0.19
   4 -10  -8    0.15    0.25
  -4  10   7   -0.04    0.18
  -4 -10   7    0.16    0.23
  -4 -10   7   -0.38    0.25
   4 -10  -7    0.41    0.19
   4 -10  -7    0.46    0.23
  -4  10   6    0.31    0.19
   4 -10  -6    0.52    0.20
   4 -10  -6    0.43    0.18
  -4 -10   6    0.22    0.22
   4 -10  -6    0.52    0.21
  -4 -10   6    0.58    0.27
   4 -10  -5    0.43    0.18
   4 -10  -5    0.42    0.19
  -4 -10   5    0.28    0.23
  -4 -10   5    0.43    0.21
   4 -10  -5    0.40    0.17
  -4 -10   4    1.24    0.27
   4 -10  -4    0.87    0.21
  -4 -10   4    0.93    0.24
   4 -10  -4    0.98    0.18
   4 -10  -4    1.05    0.23
   4  10  -3   -0.04    0.11
   4 -10  -3   -0.04    0.12
  -4 -10   3   -0.03    0.18
   4 -10  -3   -0.11    0.17
  -4 -10   3   -0.23    0.14
   4 -10  -3    0.13    0.15
   4  10  -2    1.15    0.18
  -4  10   2    0.96    0.14
   4 -10  -2    0.90    0.23
   4 -10  -2    1.47    0.17
   4 -10  -2    1.03    0.21
  -4 -10   2    1.37    0.25
  -4 -10   2    1.18    0.24
   4  10  -1    2.57    0.23
   4 -10  -1    2.73    0.23
  -4 -10   1    2.81    0.33
   4 -10  -1    2.72    0.32
   4 -10  -1    2.81    0.32
  -4 -10   1    2.54    0.32
   4  10   0    0.26    0.11
   4 -10   0    0.26    0.22
   4 -10   0    0.24    0.17
  -4 -10   0    0.08    0.16
   4 -10   0    0.16    0.13
  -4 -10   0    0.20    0.18
   4  10   1    4.62    0.28
   4 -10   1    4.09    0.39
  -4 -10  -1    4.14    0.37
   4 -10   1    4.58    0.44
  -4 -10  -1    4.37    0.40
  -4 -10  -1    4.09    0.32
   4 -10   1    4.98    0.32
   4 -10   2    2.02    0.33
  -4 -10  -2    1.56    0.25
   4 -10   2    1.97    0.22
  -4 -10  -2    1.73    0.28
   4 -10   2    1.59    0.28
   4  10   3   -0.01    0.13
   4 -10   3    0.07    0.17
   4 -10   3   -0.14    0.13
   4 -10   3    0.49    0.25
  -4 -10  -3    0.14    0.14
   4  10   4    0.10    0.15
   4 -10   4    0.52    0.27
   4 -10   4   -0.02    0.18
   4 -10   4    0.29    0.16
  -4 -10  -4    0.22    0.16
   4  10   5    0.12    0.18
   4 -10   5   -0.01    0.27
   4 -10   5   -0.07    0.17
   4 -10   5   -0.08    0.19
  -4 -10  -5   -0.08    0.14
   4  10   6    0.46    0.21
   4 -10   6    0.27    0.25
   4 -10   6   -0.14    0.29
  -4 -10  -6    0.60    0.21
   4 -10   6    0.34    0.21
   4  10   7    2.15    0.35
   4 -10   7    2.50    0.44
   4 -10   7    1.95    0.38
   4 -10   7    2.94    0.33
   4  10   8   -0.02    0.23
   4 -10   8   -0.12    0.20
   4 -10   8   -0.33    0.28
   4 -10   8   -0.13    0.24
   4  10   9   -0.32    0.24
   4 -10   9    0.38    0.32
   4 -10   9    0.12    0.23
   4  10  10   -0.35    0.24
   4 -10  10    0.03    0.23
   4 -10  10   -0.45    0.27
   4  10  11   -0.30    0.28
   4 -10  11   -0.13    0.31
   4 -10  11    0.21    0.26
   4  10  12   -0.17    0.32
   4 -10  12   -0.10    0.25
   4 -10  12    0.19    0.33
   4  10  13    0.03    0.34
   4 -10  13    0.08    0.37
   4  10  14   -0.17    0.39
   4 -10  14    0.33    0.39
  -4  11  16   -0.37    0.45
   4 -11 -16    0.36    0.50
  -4  11  15    0.22    0.43
   4 -11 -15    0.28    0.46
  -4 -11  15   -0.15    0.35
  -4  11  14    0.67    0.42
   4 -11 -14    1.84    0.49
  -4 -11  14    0.33    0.37
  -4  11  13    0.18    0.35
   4 -11 -13    0.15    0.39
  -4 -11  13    0.39    0.37
  -4  11  12    0.26    0.35
  -4 -11  12    0.02    0.31
   4 -11 -12   -0.30    0.34
  -4  11  11    0.23    0.33
   4 -11 -11    0.40    0.34
  -4 -11  11    0.04    0.31
  -4  11  10    0.15    0.28
   4 -11 -10    0.80    0.34
   4 -11 -10    0.16    0.22
  -4 -11  10   -0.09    0.28
  -4  11   9   -0.26    0.24
   4 -11  -9   -0.15    0.27
   4 -11  -9    0.10    0.20
  -4 -11   9   -0.25    0.25
  -4  11   8    0.38    0.23
   4 -11  -8    0.13    0.18
  -4 -11   8   -0.14    0.27
   4 -11  -8    0.12    0.25
  -4  11   7    0.07    0.19
  -4 -11   7   -0.21    0.24
   4 -11  -7    0.15    0.17
   4 -11  -7   -0.04    0.21
  -4 -11   7   -0.10    0.20
  -4  11   6    0.05    0.17
  -4 -11   6   -0.02    0.22
   4 -11  -6    0.20    0.23
   4 -11  -6    0.01    0.17
  -4 -11   6   -0.25    0.24
   4 -11  -6    0.08    0.20
   4 -11  -5    0.07    0.16
   4 -11  -5   -0.32    0.22
   4 -11  -5    0.47    0.19
  -4 -11   5    0.15    0.23
  -4 -11   5    0.20    0.25
  -4 -11   4    1.92    0.35
   4 -11  -4    2.39    0.26
   4 -11  -4    2.54    0.32
  -4 -11   4    2.54    0.35
   4 -11  -4    2.56    0.33
   4 -11  -3    0.07    0.14
  -4 -11   3    0.03    0.21
  -4 -11   3    0.02    0.20
   4 -11  -3    0.07    0.15
   4 -11  -3   -0.19    0.21
  -4  11   2    1.53    0.18
   4 -11  -2    1.81    0.28
   4 -11  -2    2.23    0.22
  -4 -11   2    1.34    0.30
   4 -11  -2    1.38    0.29
  -4 -11   2    1.25    0.29
   4 -11  -1    1.78    0.29
  -4 -11   1    0.93    0.27
   4 -11  -1    1.90    0.31
   4 -11  -1    2.63    0.24
   4  11   0    0.94    0.16
   4 -11   0    0.86    0.24
  -4 -11   0    1.37    0.27
   4 -11   0    0.76    0.29
   4 -11   0    0.91    0.19
  -4 -11   0    0.93    0.24
   4  11   1    0.80    0.15
   4 -11   1    0.89    0.18
  -4 -11  -1    1.02    0.27
   4 -11   1    1.07    0.26
   4 -11   1    1.61    0.32
  -4 -11  -1    0.93    0.23
   4 -11   2    1.93    0.24
  -4 -11  -2    1.94    0.32
  -4 -11  -2    2.30    0.30
   4 -11   2    1.97    0.35
   4 -11   2    1.59    0.31
   4 -11   3    0.12    0.27
   4 -11   3   -0.16    0.16
  -4 -11  -3    0.39    0.19
   4 -11   3    0.02    0.21
  -4 -11  -4    0.92    0.23
   4 -11   4    0.96    0.30
   4 -11   4    0.80    0.34
   4 -11   4    0.89    0.22
   4 -11   5   -0.17    0.21
   4 -11   5   -0.28    0.17
  -4 -11  -5   -0.12    0.17
   4 -11   5   -0.62    0.25
   4  11   6   -0.22    0.18
  -4 -11  -6    0.01    0.18
   4 -11   6   -0.17    0.23
   4 -11   6   -0.26    0.26
   4 -11   6    0.02    0.18
   4  11   7   -0.05    0.14
   4 -11   7   -0.18    0.30
   4 -11   7    0.51    0.29
   4  11   8    0.83    0.29
   4 -11   8    0.22    0.33
   4  11   9   -0.05    0.24
   4 -11   9    0.18    0.33
   4  11  10   -0.14    0.27
   4 -11  10   -0.16    0.32
   4  11  11   -0.18    0.28
   4 -11  11    0.20    0.35
   4  11  12   -0.11    0.32
   4 -11  12    0.67    0.41
   4  11  13   -0.31    0.34
   4 -11  13    0.07    0.38
   4  11  14   -0.01    0.41
  -4  12  15   -0.12    0.41
  -4 -12  15   -0.40    0.37
   4 -12 -15   -0.47    0.44
  -4  12  14    0.28    0.42
  -4 -12  14    0.47    0.39
   4 -12 -14    0.50    0.43
  -4  12  13   -0.02    0.36
  -4 -12  13   -0.50    0.31
   4 -12 -13    0.04    0.38
  -4  12  12    0.21    0.34
   4 -12 -12   -0.05    0.34
  -4 -12  12   -0.32    0.31
  -4  12  11   -0.21    0.28
   4 -12 -11   -0.02    0.31
  -4 -12  11    0.17    0.33
  -4  12  10    0.07    0.29
  -4 -12  10    0.50    0.33
   4 -12 -10    0.34    0.32
  -4  12   9   -0.03    0.24
  -4 -12   9    0.31    0.31
   4 -12  -9   -0.36    0.27
   4 -12  -9    0.16    0.22
  -4  12   8    1.69    0.33
   4 -12  -8    2.09    0.33
   4 -12  -8    1.47    0.32
  -4 -12   8    2.06    0.39
  -4  12   7    1.75    0.29
  -4 -12   7    0.99    0.34
   4 -12  -7    1.35    0.30
   4 -12  -7    1.40    0.31
   4 -12  -7    1.39    0.30
   4 -12  -6   -0.01    0.20
   4 -12  -6   -0.08    0.18
  -4 -12   6   -0.40    0.19
   4 -12  -6   -0.21    0.24
  -4 -12   6    0.15    0.27
   4 -12  -5    0.10    0.18
   4 -12  -5   -0.55    0.22
  -4 -12   5   -0.03    0.25
   4 -12  -5    0.02    0.18
  -4 -12   5    0.06    0.23
   4 -12  -4    0.44    0.28
  -4 -12   4    1.30    0.31
   4 -12  -4    1.17    0.25
   4 -12  -4    1.37    0.22
  -4 -12   4    0.94    0.30
   4 -12  -3    2.45    0.34
   4 -12  -3    2.73    0.26
   4 -12  -3    1.61    0.35
  -4 -12   3    1.89    0.36
  -4 -12   3    1.80    0.34
  -4  12   2    7.85    0.46
  -4 -12   2    8.10    0.64
  -4 -12   2    8.95    0.64
   4 -12  -2    7.80    0.62
   4 -12  -2    7.65    0.63
   4 -12  -1    9.64    0.68
   4 -12  -1    9.36    0.68
  -4 -12   1    8.21    0.66
  -4 -12   1    9.27    0.68
   4 -12   0   13.70    0.90
  -4 -12   0   13.69    0.88
   4 -12   0   12.76    0.87
  -4 -12   0   13.69    0.88
   4  12   1    3.31    0.28
  -4 -12  -1    4.01    0.42
   4 -12   1    3.32    0.42
   4 -12   1    3.42    0.45
  -4 -12  -1    4.05    0.45
  -4 -12  -2    9.71    0.70
   4 -12   2    9.24    0.72
  -4 -12  -2    9.42    0.68
   4 -12   2    9.69    0.73
   4 -12   3   10.16    0.72
  -4 -12  -3    8.58    0.63
  -4 -12  -3    8.81    0.68
   4 -12   3    8.18    0.69
   4 -12   4   -0.01    0.31
  -4 -12  -4    0.11    0.20
   4 -12   4   -0.21    0.21
   4 -12   5   -0.25    0.24
   4 -12   5   -0.04    0.30
  -4 -12  -5    0.07    0.19
   4 -12   6    1.80    0.42
   4 -12   7   -0.17    0.30
   4 -12   8    0.24    0.35
   4 -12   9   -0.17    0.33
   4 -12  10   -0.21    0.34
   4 -12  11    0.23    0.40
   4 -12  12    0.01    0.39
   4 -12  13    0.42    0.43
  -4  13  14   -0.04    0.41
  -4 -13  14   -0.19    0.39
   4 -13 -14   -0.30    0.40
  -4  13  13    0.54    0.41
  -4 -13  13   -0.24    0.35
   4 -13 -13    0.26    0.42
  -4  13  12   -0.31    0.31
   4 -13 -12    0.51    0.39
  -4 -13  12   -0.32    0.33
  -4  13  11   -0.10    0.29
  -4 -13  11    0.19    0.35
   4 -13 -11    0.14    0.32
  -4  13  10   -0.18    0.26
   4 -13 -10   -0.31    0.29
  -4 -13  10   -0.30    0.29
  -4  13   9   -0.27    0.26
  -4 -13   9   -0.32    0.27
   4 -13  -9    0.15    0.27
   4 -13  -9   -0.31    0.26
  -4  13   8   -0.55    0.21
  -4 -13   8   -0.05    0.29
   4 -13  -8    0.11    0.26
   4 -13  -8    0.02    0.26
   4 -13  -7    0.24    0.27
  -4 -13   7    0.52    0.31
   4 -13  -6    0.41    0.25
  -4 -13   6    0.13    0.28
   4 -13  -6    0.20    0.27
   4 -13  -5    7.37    0.59
   4 -13  -5    7.38    0.60
  -4 -13   5    6.99    0.64
   4 -13  -4    2.32    0.37
  -4 -13   4    2.97    0.44
  -4 -13   4    2.50    0.40
   4 -13  -4    2.58    0.38
  -4 -13   3    0.43    0.25
   4 -13  -3    0.28    0.29
   4 -13  -3    0.66    0.26
  -4 -13   3    1.06    0.31
  -4 -13   2    0.53    0.28
  -4 -13   2    0.92    0.30
   4 -13  -2    0.49    0.26
   4 -13  -2    0.13    0.29
  -4 -13   1    0.67    0.28
   4 -13  -1    1.06    0.30
  -4 -13   1    0.92    0.29
   4 -13  -1    1.10    0.32
   4 -13   0   -0.02    0.22
  -4 -13   0    0.58    0.28
  -4 -13   0   -0.11    0.22
   4 -13   0    0.27    0.31
   4 -13   1    0.33    0.32
  -4 -13  -1   -0.11    0.26
   4 -13   1    0.56    0.28
  -4 -13  -1    0.02    0.23
  -4 -13  -2    3.10    0.42
   4 -13   2    3.92    0.48
  -4 -13  -2    3.47    0.44
   4 -13   2    2.70    0.43
   4 -13   3    2.65    0.44
  -4 -13  -3    2.32    0.36
  -4 -13  -3    2.54    0.40
  -4 -13  -4   -0.07    0.21
  -4 -13  -4    0.11    0.28
   4 -13   4   -0.16    0.30
   4 -13   5   -0.03    0.32
   4 -13   6    0.23    0.34
   4 -13   7   -0.64    0.30
   4 -13   8   -0.02    0.35
   4 -13   9    0.05    0.37
   4 -13  10   -0.24    0.35
   4 -13  11    0.40    0.42
   4 -13  12    0.36    0.44
  -4 -14  13    0.92    0.49
  -4 -14  12    0.50    0.42
  -4 -14  11   -0.14    0.36
  -4 -14  10   -0.01    0.33
  -4 -14   9   -0.60    0.30
   4 -14  -9    0.22    0.29
   4 -14  -8    0.38    0.29
  -4 -14   8   -0.23    0.31
   4 -14  -7    0.12    0.25
  -4 -14   7   -0.27    0.28
  -4 -14   6    0.23    0.31
   4 -14  -6    0.02    0.26
   4 -14  -5    2.51    0.38
  -4 -14   5    2.00    0.41
   4 -14  -4    3.43    0.43
  -4 -14   4    3.52    0.47
   4 -14  -3    0.14    0.28
  -4 -14   3    0.25    0.29
  -4 -14   2    1.48    0.36
   4 -14  -2    1.23    0.34
  -4 -14   2    0.57    0.30
  -4 -14   1    0.22    0.26
   4 -14  -1    0.28    0.30
  -4 -14   1    1.05    0.32
  -4 -14   0    0.11    0.27
  -4 -14   0    0.14    0.24
   4 -14   0    0.01    0.32
  -4 -14  -1    0.58    0.31
  -4 -14  -1    1.17    0.33
   4 -14   1    0.26    0.32
   4 -14   2    0.52    0.35
  -4 -14  -2    0.30    0.25
  -4 -14  -2    0.63    0.30
   4 -14   3    3.18    0.47
  -4 -14  -3    2.61    0.41
  -4 -14  -3    2.77    0.42
   4 -14   4    6.40    0.63
  -4 -14  -4    5.15    0.56
  -4 -14  -4    6.95    0.58
  -4 -14  -5    0.48    0.31
   4 -14   5   -0.14    0.32
   4 -14   6   -0.13    0.33
   4 -14   7    0.02    0.36
   4 -14   8   -0.50    0.32
   4 -14   9    0.24    0.38
   4 -14  10   -0.01    0.39
   4 -14  11    1.29    0.51
  -4 -15  12    0.06    0.40
  -4 -15  11    0.22    0.41
  -4 -15  10   -0.04    0.38
  -4 -15   9   -0.02    0.35
  -4 -15   8   -0.17    0.33
   4 -15  -8    0.27    0.29
   4 -15  -7    0.14    0.28
  -4 -15   7   -0.27    0.30
  -4 -15   6   -0.53    0.28
   4 -15  -6    0.23    0.28
  -4 -15   5    0.84    0.35
   4 -15  -5    0.12    0.28
  -4 -15   4    0.05    0.31
   4 -15  -4   -0.19    0.27
   4 -15  -3   -0.30    0.28
  -4 -15   3   -0.01    0.29
   4 -15  -2   -0.30    0.27
  -4 -15   2    0.30    0.29
  -4 -15   1    0.48    0.30
   4 -15  -1    0.02    0.31
  -4 -15   0    0.55    0.31
   4 -15   0    1.24    0.38
   4 -15   1    0.07    0.34
  -4 -15  -1    1.17    0.33
   4 -15   2    0.16    0.34
  -4 -15  -2   -0.11    0.25
  -4 -15  -2    0.24    0.28
  -4 -15  -3    0.19    0.29
  -4 -15  -3    0.09    0.25
   4 -15   3   -0.39    0.32
  -4 -15  -4   -0.25    0.28
   4 -15   4   -0.43    0.31
  -4 -15  -5    0.24    0.32
   4 -15   5    0.04    0.35
   4 -15   6   -0.22    0.35
  -4 -15  -6    0.55    0.33
   4 -15   7   -0.25    0.37
   4 -15   8   -0.28    0.38
   4 -15   9   -0.40    0.39
   4 -15  10    0.10    0.46
  -4 -16  10   -0.20    0.39
  -4 -16   9   -0.28    0.36
  -4 -16   8   -0.44    0.34
  -4 -16   7   -0.11    0.35
   4 -16  -7   -0.09    0.30
   4 -16  -6    0.22    0.30
  -4 -16   6   -0.20    0.34
  -4 -16   5    0.39    0.34
   4 -16  -5    0.17    0.31
   4 -16  -4    1.10    0.36
  -4 -16   4    1.36    0.40
   4 -16  -3   -0.25    0.30
  -4 -16   3    0.12    0.29
   4 -16  -2   -0.26    0.30
  -4 -16   2    0.02    0.32
  -4 -16   1    0.00    0.30
   4 -16  -1   -0.36    0.32
  -4 -16   0    0.22    0.31
   4 -16   0   -0.12    0.34
  -4 -16  -1   -0.15    0.28
   4 -16   1   -0.29    0.34
  -4 -16  -2    0.01    0.29
   4 -16   2   -0.53    0.33
   4 -16   3    0.09    0.36
  -4 -16  -3   -0.11    0.30
   4 -16   4   -0.26    0.35
  -4 -16  -4    0.61    0.33
   4 -16   5   -0.40    0.37
  -4 -16  -5    0.20    0.33
  -4 -16  -6    0.25    0.35
   4 -16   6    0.05    0.40
  -4 -16  -7   -0.24    0.34
   4 -16   7    0.03    0.43
  -4 -16  -8    0.27    0.40
   4 -16   8   -0.79    0.39
   4 -16   9   -0.33    0.44
  -4 -17   9   -0.40    0.39
  -4 -17   8   -0.25    0.39
  -4 -17   7   -0.14    0.39
  -4 -17   6   -0.25    0.38
   4 -17  -6    0.30    0.34
   4 -17  -5    0.00    0.33
  -4 -17   5   -0.23    0.36
  -4 -17   4   -0.08    0.35
   4 -17  -4   -0.30    0.30
   4 -17  -3    0.24    0.35
  -4 -17   3   -0.07    0.33
   4 -17  -2    0.46    0.35
  -4 -17   2    0.32    0.34
  -4 -17   1    0.77    0.35
   4 -17  -1    0.24    0.38
  -4 -17   0   -0.20    0.30
   4 -17   0   -0.15    0.35
   4 -17   1   -0.35    0.35
  -4 -17  -1    0.28    0.32
   4 -17   2   -0.12    0.37
  -4 -17  -2    0.30    0.32
  -4 -17  -3    0.11    0.32
   4 -17   3   -0.27    0.38
  -4 -17  -4    0.20    0.33
   4 -17   4   -0.25    0.39
  -4 -17  -5   -0.04    0.35
   4 -17   5   -0.38    0.39
   4 -17   6   -0.08    0.42
  -4 -17  -6    0.09    0.37
  -4 -17  -7    1.04    0.43
   4 -17   7   -0.34    0.45
   4 -17   8   -0.09    0.45
  -4 -17  -8    0.01    0.41
  -4 -18   7   -0.40    0.41
  -4 -18   6   -0.78    0.39
  -4 -18   5   -0.30    0.38
   4 -18  -5    0.01    0.36
  -4 -18   4   -0.69    0.35
   4 -18  -4   -0.33    0.36
   4 -18  -3   -0.32    0.35
  -4 -18   3   -0.06    0.37
   4 -18  -2   -0.02    0.37
  -4 -18   2   -0.08    0.33
  -4 -18   1    0.14    0.35
   4 -18  -1   -0.30    0.38
   4 -18   0   -0.11    0.39
  -4 -18   0    0.24    0.35
  -4 -18  -1    0.32    0.36
   4 -18   1   -0.30    0.40
   4 -18   2   -0.16    0.41
  -4 -18  -2   -0.25    0.34
  -4 -18  -3    0.33    0.38
   4 -18   3    0.11    0.42
   4 -18   4   -0.19    0.44
  -4 -18  -4   -0.12    0.37
   4 -18   5   -0.22    0.44
  -4 -18  -5    0.44    0.41
  -4 -18  -6    0.13    0.40
   4 -18   6   -0.53    0.44
  -4 -18  -7    0.46    0.45
   4 -19  -4   -0.07    0.38
  -4 -19   4   -0.36    0.40
  -4 -19   3   -0.73    0.38
   4 -19  -3   -0.14    0.40
   4 -19  -2   -0.60    0.41
  -4 -19   2    0.27    0.41
  -4 -19   1   -0.05    0.39
   4 -19  -1   -0.34    0.42
   4 -19   0    0.23    0.46
  -4 -19   0    0.32    0.41
  -4 -19  -1    0.31    0.38
   4 -19   1   -0.87    0.41
  -4 -19  -2    0.06    0.39
   4 -19   2    0.20    0.45
  -4 -19  -3   -0.03    0.37
   4 -19   3   -0.62    0.44
   4 -19   4   -1.11    0.43
  -4 -19  -4    0.29    0.40
   4 -20  -2   -0.69    0.44
   4 -20  -1   -0.74    0.43
   4 -20   0   -0.94    0.41
   4 -20   1   -0.86    0.43
  -5   0  19   -0.07    0.39
   5   0 -18   -0.37    0.24
  -5   0  18   -0.01    0.35
  -5   0  17    0.25    0.34
   5   0 -17   -0.05    0.22
   5   0 -16   -0.29    0.18
  -5   0  16   -0.29    0.27
   5   0 -15   -0.19    0.17
  -5   0  15    0.05    0.21
  -5   0  15   -0.56    0.24
  -5   0  14    0.43    0.22
  -5   0  14    0.14    0.28
   5   0 -14    0.50    0.20
  -5   0  13   -0.22    0.16
   5   0 -13    0.13    0.15
  -5   0  13   -0.43    0.20
   5   0 -12    1.96    0.24
  -5   0  12    1.83    0.35
  -5   0  12    2.62    0.30
  -5   0  11   -0.11    0.12
  -5   0  11    0.21    0.20
   5   0 -11    0.04    0.11
  -5   0  10   22.74    1.25
   5   0 -10   22.35    1.06
  -5   0  10   23.05    1.15
  -5   0   9    0.02    0.15
  -5   0   9    0.15    0.11
   5   0  -9   -0.05    0.08
   5   0  -8   14.44    0.69
  -5   0   8   14.74    0.84
  -5   0   8   14.38    0.75
  -5   0   7   -0.11    0.08
   5   0  -7    0.01    0.07
  -5   0   7   -0.13    0.10
  -5   0   7    0.06    0.11
  -5   0   6    0.73    0.15
  -5   0   6    0.75    0.13
   5   0  -6    0.78    0.10
  -5   0   6    0.68    0.11
  -5   0   5   -0.06    0.07
  -5   0   5    0.00    0.06
   5   0  -5   -0.08    0.06
   5   0  -5   -0.06    0.06
  -5   0   5   -0.04    0.08
   5   0  -5   -0.05    0.10
  -5   0   5   -0.06    0.05
   5   0  -4   26.10    1.23
  -5   0   4   24.75    1.29
  -5   0   4   25.15    1.16
   5   0  -4   25.71    1.14
  -5   0   4   24.84    1.23
   5   0  -4   26.19    1.16
   5   0  -3    0.16    0.08
   5   0  -3    0.09    0.06
  -5   0   3    0.27    0.07
  -5   0   3   -0.05    0.06
   5   0  -3   -0.08    0.07
  -5   0   2  456.89   19.44
  -5   0   2  451.65   22.09
   5   0  -2  453.05   20.24
  -5   0   2  425.06   20.00
  -5   0   2  435.64   19.19
   5   0  -2  448.76   19.17
  -5   0   1    0.03    0.07
  -5   0   1   -0.04    0.07
  -5   0   1    0.09    0.05
   5   0  -1   -0.16    0.07
   5   0  -1    0.11    0.05
   5   0   0   78.00    3.47
  -5   0   0   74.93    3.32
   5   0   0   72.81    3.39
   5   0   1    0.06    0.08
  -5   0  -1    0.00    0.08
  -5   0  -1    0.11    0.10
   5   0   1   -0.19    0.11
  -5   0  -2   48.56    2.26
   5   0   2   46.98    2.30
   5   0   2   47.84    2.36
  -5   0  -2   51.39    2.19
   5   0   2   50.77    2.26
  -5   0  -3    0.06    0.04
   5   0   3   -0.04    0.08
  -5   0  -3    0.03    0.08
   5   0   3    0.07    0.06
   5   0   3    0.06    0.10
  -5   0  -3   -0.01    0.08
  -5   0  -4    6.29    0.34
  -5   0  -4    6.21    0.34
   5   0   4    5.48    0.38
   5   0   4    5.77    0.40
  -5   0  -4    6.60    0.39
  -5   0  -5   -0.02    0.08
   5   0   5   -0.08    0.13
   5   0   5    0.08    0.11
  -5   0  -5   -0.02    0.09
  -5   0  -5   -0.05    0.10
  -5   0  -6   21.98    1.10
   5   0   6   20.66    1.11
  -5   0  -6   22.06    1.01
   5   0   6   20.40    1.10
   5   0   7   -0.21    0.11
  -5   0  -7   -0.13    0.11
  -5   0  -7   -0.03    0.11
   5   0   7   -0.13    0.13
  -5   0  -8    1.55    0.19
   5   0   8    1.40    0.24
   5   0   8    1.23    0.24
  -5   0  -8    1.60    0.23
   5   0   9   -0.22    0.16
  -5   0  -9   -0.08    0.12
   5   0   9    0.11    0.15
  -5   0 -10   -0.23    0.11
   5   0  10   -0.10    0.18
   5   0  10   -0.08    0.18
   5   0  11   -0.33    0.18
   5   0  11    0.01    0.20
  -5   0 -11   -0.29    0.12
  -5   0 -12    0.07    0.17
   5   0  12    0.07    0.23
  -5   0 -13   -0.07    0.17
   5   0  13   -0.05    0.23
  -5   0 -14    0.02    0.20
   5   0  14    0.13    0.29
  -5   0 -15   -0.28    0.21
   5   0  15   -0.06    0.30
  -5   0 -16   -0.26    0.22
   5   0  16    0.08    0.33
   5   0  17    0.31    0.39
  -5   1  19    0.23    0.41
  -5  -1  19   -0.20    0.33
  -5   1  18   -0.24    0.37
   5   1 -18    0.35    0.28
   5  -1 -18   -0.18    0.22
  -5  -1  18   -0.10    0.34
   5   1 -17   -0.43    0.22
  -5   1  17   -0.63    0.29
   5  -1 -17   -0.11    0.21
  -5  -1  17    0.13    0.33
  -5   1  16    0.09    0.32
   5   1 -16    0.03    0.23
  -5  -1  16   -0.38    0.25
   5  -1 -16   -0.06    0.19
  -5   1  15    0.53    0.33
   5   1 -15    0.51    0.23
  -5   1  15    0.74    0.27
  -5  -1  15    0.77    0.35
   5  -1 -15    0.70    0.21
  -5  -1  15    0.92    0.28
   5   1 -14    0.30    0.19
  -5   1  14   -0.21    0.23
  -5   1  14    0.21    0.22
  -5  -1  14    0.36    0.29
   5  -1 -14    0.05    0.16
  -5  -1  14    0.19    0.22
   5   1 -13    1.78    0.24
  -5   1  13    2.30    0.39
  -5   1  13    1.38    0.28
   5  -1 -13    1.82    0.22
  -5  -1  13    1.89    0.30
  -5  -1  13    1.11    0.33
   5   1 -12    0.04    0.15
  -5   1  12   -0.07    0.20
  -5   1  12    0.07    0.15
  -5  -1  12    0.11    0.21
  -5  -1  12    0.08    0.16
   5  -1 -12    0.11    0.12
  -5   1  11    4.35    0.44
   5   1 -11    2.93    0.26
  -5   1  11    3.51    0.32
  -5  -1  11    3.21    0.30
  -5  -1  11    3.34    0.39
   5  -1 -11    3.27    0.23
   5   1 -10    0.60    0.16
  -5   1  10    0.89    0.24
  -5  -1  10    1.09    0.19
  -5  -1  10    0.91    0.24
   5   1  -9    0.35    0.12
  -5   1   9    0.36    0.12
  -5   1   9    0.39    0.20
  -5  -1   9    0.68    0.19
  -5  -1   9    0.92    0.21
  -5  -1   9    0.56    0.14
   5   1  -8    0.24    0.12
  -5   1   8    0.50    0.19
  -5   1   8    0.65    0.13
  -5  -1   8    0.56    0.13
  -5  -1   8    0.67    0.17
  -5  -1   8    0.45    0.18
  -5   1   7    9.30    0.49
  -5   1   7    8.37    0.56
   5   1  -7    9.02    0.46
  -5  -1   7    8.71    0.55
  -5  -1   7    9.11    0.50
  -5  -1   7    9.46    0.57
  -5   1   6   18.85    0.91
  -5   1   6   19.76    1.00
   5   1  -6   19.67    0.89
  -5  -1   6   18.40    1.02
  -5  -1   6   18.70    0.98
  -5   1   5   25.77    1.17
  -5   1   5   24.78    1.28
   5   1  -5   25.81    1.19
  -5   1   5   25.65    1.20
   5   1  -5   26.46    1.18
  -5  -1   5   26.49    1.27
   5  -1  -5   26.07    1.27
  -5  -1   5   25.74    1.34
   5   1  -4    2.91    0.22
  -5   1   4    2.56    0.16
   5   1  -4    2.93    0.18
  -5   1   4    2.58    0.23
  -5   1   4    2.79    0.18
   5   1  -4    3.30    0.21
   5  -1  -4    2.70    0.18
  -5  -1   4    2.92    0.20
  -5  -1   4    2.77    0.22
   5  -1  -4    3.14    0.19
  -5  -1   4    2.83    0.21
   5  -1  -4    2.61    0.22
  -5   1   3   93.95    4.24
   5   1  -3   97.51    4.26
   5   1  -3   99.63    4.49
   5  -1  -3   99.16    4.25
   5  -1  -3   97.99    4.49
   5  -1  -3   98.60    4.29
   5  -1  -3   93.20    4.28
  -5  -1   3  104.05    4.26
  -5  -1   3   95.81    4.85
  -5   1   2  474.80   21.60
  -5   1   2  493.25   21.33
   5   1  -2  504.38   22.48
  -5  -1   2  500.28   21.30
  -5  -1   2  515.20   24.45
   5  -1  -2  491.53   22.48
   5  -1  -2  483.74   21.57
   5   1  -1    0.76    0.11
  -5   1   1    0.71    0.09
  -5   1   1    0.83    0.09
   5  -1  -1    0.83    0.08
   5  -1  -1    0.75    0.11
  -5  -1   1    0.82    0.11
   5   1   0  515.38   23.93
   5   1   0  533.39   23.50
  -5   1   0  529.17   22.98
   5  -1   0  521.56   23.93
   5  -1   0  542.67   23.51
  -5  -1   0  517.90   23.49
  -5   1  -1   21.14    1.04
   5   1   1   22.93    1.05
  -5   1  -1   22.92    1.01
   5   1   1   20.50    1.06
   5  -1   1   21.74    1.04
  -5  -1  -1   22.31    1.04
   5  -1   1   21.75    1.06
   5  -1   1   22.28    1.08
  -5   1  -2    0.37    0.10
   5   1   2   -0.01    0.10
   5   1   2    0.27    0.10
  -5   1  -2    0.28    0.09
  -5   1  -2    0.31    0.07
   5  -1   2    0.17    0.09
   5  -1   2    0.27    0.11
   5  -1   2    0.22    0.07
  -5  -1  -2    0.29    0.10
  -5   1  -3   15.59    0.74
  -5   1  -3   16.50    0.78
   5   1   3   15.38    0.79
  -5   1  -3   15.31    0.79
   5   1   3   15.49    0.80
   5  -1   3   15.28    0.79
   5  -1   3   15.23    0.79
  -5  -1  -3   15.69    0.79
   5  -1   3   14.88    0.79
   5   1   4    0.52    0.15
  -5   1  -4    0.68    0.14
   5   1   4    0.99    0.15
  -5   1  -4    0.50    0.10
  -5   1  -4    0.68    0.12
   5  -1   4    0.58    0.14
   5  -1   4    0.49    0.16
   5  -1   4    0.48    0.12
  -5  -1  -4    0.63    0.13
   5   1   5    0.07    0.13
  -5   1  -5    0.19    0.13
  -5   1  -5    0.18    0.10
   5   1   5    0.17    0.11
  -5   1  -5    0.36    0.11
  -5  -1  -5   -0.07    0.10
  -5  -1  -5    0.19    0.08
   5  -1   5    0.18    0.12
   5  -1   5   -0.03    0.10
   5  -1   5    0.13    0.14
  -5   1  -6    1.11    0.15
  -5   1  -6    0.83    0.16
   5   1   6    0.76    0.18
   5   1   6    0.74    0.19
   5  -1   6    0.86    0.19
   5  -1   6    1.19    0.20
  -5  -1  -6    0.62    0.14
   5   1   7    5.93    0.46
  -5   1  -7    6.76    0.43
   5   1   7    6.96    0.45
  -5   1  -7    6.06    0.37
  -5  -1  -7    5.99    0.36
   5  -1   7    6.12    0.46
  -5  -1  -7    6.61    0.41
   5  -1   7    5.87    0.44
  -5   1  -8    1.87    0.20
   5   1   8    1.34    0.23
   5   1   8    1.41    0.25
  -5   1  -8    1.38    0.22
  -5  -1  -8    1.94    0.23
  -5  -1  -8    1.96    0.19
   5  -1   8    1.58    0.27
   5  -1   8    1.43    0.24
   5   1   9    1.31    0.24
  -5   1  -9    1.45    0.24
  -5   1  -9    1.28    0.20
   5   1   9    1.30    0.26
   5  -1   9    1.44    0.25
   5  -1   9    1.14    0.24
  -5  -1  -9    1.61    0.19
   5   1  10    0.26    0.20
  -5   1 -10    0.11    0.15
   5   1  10   -0.01    0.18
   5  -1  10   -0.16    0.16
   5  -1  10    0.19    0.18
  -5  -1 -10    0.20    0.14
   5   1  11   -0.20    0.19
  -5   1 -11   -0.01    0.14
   5   1  11   -0.35    0.19
   5  -1  11   -0.07    0.20
   5  -1  11   -0.20    0.18
  -5  -1 -11   -0.06    0.13
  -5   1 -12    0.17    0.17
   5   1  12    0.28    0.24
  -5  -1 -12    0.16    0.16
   5  -1  12    0.11    0.23
  -5   1 -13    0.53    0.22
   5   1  13    0.89    0.33
   5  -1  13    0.49    0.28
  -5  -1 -13    0.65    0.21
  -5   1 -14    0.22    0.22
   5   1  14    0.47    0.31
  -5  -1 -14   -0.19    0.19
   5  -1  14    0.13    0.26
  -5   1 -15    0.18    0.23
   5   1  15    0.50    0.35
  -5  -1 -15    0.31    0.23
   5  -1  15   -0.18    0.28
   5   1  16   -0.16    0.31
  -5   1 -16   -0.01    0.24
  -5  -1 -16   -0.16    0.22
   5  -1  16   -0.03    0.31
   5   1  17    0.24    0.39
   5  -1  17   -0.15    0.35
  -5   2  19    0.25    0.42
  -5  -2  19   -0.14    0.32
  -5   2  18    0.26    0.40
   5   2 -18    0.38    0.30
   5  -2 -18    0.33    0.25
  -5  -2  18    0.55    0.38
  -5   2  17   -0.08    0.34
   5   2 -17   -0.20    0.25
  -5  -2  17   -0.12    0.29
   5  -2 -17    0.06    0.20
   5   2 -16    0.18    0.24
  -5   2  16    0.04    0.32
   5  -2 -16    0.30    0.20
  -5  -2  16    0.41    0.32
  -5   2  15   -0.23    0.29
   5   2 -15   -0.23    0.21
  -5  -2  15    0.22    0.29
   5  -2 -15   -0.09    0.16
  -5   2  14    1.41    0.29
  -5   2  14    1.45    0.38
   5   2 -14    0.96    0.26
  -5  -2  14    1.51    0.29
   5  -2 -14    1.28    0.21
  -5  -2  14    1.31    0.35
  -5   2  13   12.35    0.85
   5   2 -13   11.03    0.65
  -5   2  13   10.82    0.71
  -5  -2  13   11.60    0.72
  -5  -2  13   11.22    0.81
  -5   2  12    0.16    0.25
   5   2 -12    0.05    0.16
  -5   2  12   -0.12    0.16
  -5  -2  12    0.14    0.16
  -5  -2  12    0.18    0.23
  -5   2  11    0.00    0.20
   5   2 -11    0.05    0.14
  -5   2  11   -0.23    0.12
  -5  -2  11    0.01    0.20
  -5  -2  11    0.14    0.20
  -5  -2  11    0.02    0.13
   5   2 -10    0.07    0.13
  -5   2  10    0.21    0.13
  -5   2  10    0.31    0.21
  -5  -2  10   -0.16    0.16
  -5  -2  10    0.05    0.12
  -5  -2  10   -0.05    0.17
  -5   2   9    4.14    0.40
   5   2  -9    3.94    0.29
  -5   2   9    4.06    0.30
  -5  -2   9    4.04    0.38
  -5  -2   9    4.26    0.32
  -5  -2   9    3.89    0.36
   5   2  -8    3.47    0.24
  -5   2   8    3.34    0.25
  -5   2   8    3.32    0.34
  -5  -2   8    3.22    0.32
  -5  -2   8    2.82    0.26
   5  -2  -8    3.29    0.25
  -5  -2   8    3.55    0.32
  -5   2   7    7.00    0.39
   5   2  -7    6.91    0.38
   5   2  -7    7.61    0.53
  -5   2   7    6.38    0.47
   5  -2  -7    7.09    0.39
  -5  -2   7    6.76    0.46
  -5  -2   7    6.85    0.46
  -5   2   6    0.44    0.14
   5   2  -6    0.35    0.10
  -5   2   6    0.36    0.08
  -5  -2   6    0.42    0.12
  -5  -2   6    0.60    0.14
   5  -2  -6    0.32    0.08
  -5   2   5   36.57    1.66
  -5   2   5   36.51    1.81
   5   2  -5   40.32    1.71
   5   2  -5   37.35    1.69
  -5   2   5   37.25    1.71
  -5  -2   5   37.73    1.92
   5  -2  -5   34.48    1.71
  -5  -2   5   39.85    1.79
   5  -2  -5   38.04    1.80
   5   2  -4    3.01    0.21
  -5   2   4    2.33    0.16
   5   2  -4    2.57    0.21
  -5   2   4    2.74    0.15
  -5   2   4    2.57    0.23
  -5  -2   4    2.90    0.21
  -5  -2   4    2.49    0.22
  -5  -2   4    2.82    0.20
   5  -2  -4    2.78    0.18
   5  -2  -4    2.80    0.23
   5  -2  -4    2.21    0.15
  -5   2   3    5.57    0.30
   5   2  -3    6.13    0.33
   5  -2  -3    5.99    0.35
  -5  -2   3    6.11    0.36
   5  -2  -3    6.13    0.31
  -5  -2   3    6.47    0.34
   5   2  -2    2.64    0.19
   5   2  -2    2.65    0.22
  -5   2   2    2.35    0.16
  -5  -2   2    2.65    0.19
  -5  -2   2    2.76    0.20
   5  -2  -2    2.62    0.20
   5  -2  -2    2.56    0.15
   5   2  -1    1.38    0.12
   5   2  -1    1.21    0.14
   5   2  -1    0.78    0.09
  -5   2   1    1.11    0.12
  -5   2   1    1.02    0.09
   5  -2  -1    1.00    0.10
  -5  -2   1    1.05    0.12
   5  -2  -1    1.36    0.14
   5  -2  -1    1.06    0.11
  -5   2   0   16.85    0.76
   5   2   0   16.24    0.80
   5   2   0   15.13    0.83
   5  -2   0   15.90    0.79
  -5  -2   0   16.54    0.80
   5  -2   0   16.91    0.84
   5  -2   0   16.92    0.81
  -5  -2   0   17.85    0.77
   5  -2   0   16.22    0.86
   5   2   1   33.33    1.59
   5   2   1   34.45    1.58
   5   2   1   30.71    1.64
  -5   2  -1   35.92    1.52
   5  -2   1   34.66    1.57
   5  -2   1   32.79    1.60
  -5  -2  -1   34.97    1.58
   5  -2   1   33.87    1.73
   5   2   2    0.64    0.12
  -5   2  -2    0.78    0.10
  -5   2  -2    0.76    0.11
   5   2   2    0.59    0.12
   5  -2   2    0.62    0.10
   5  -2   2    0.64    0.14
   5  -2   2    0.70    0.13
  -5  -2  -2    0.78    0.12
   5  -2   2    0.67    0.12
   5   2   3   -0.03    0.08
  -5   2  -3    0.02    0.07
  -5   2  -3    0.04    0.08
   5   2   3   -0.12    0.09
  -5  -2  -3    0.03    0.08
   5  -2   3    0.03    0.10
   5  -2   3    0.20    0.09
   5  -2   3    0.08    0.08
   5   2   4    1.62    0.21
   5   2   4    1.97    0.20
  -5   2  -4    1.73    0.17
  -5   2  -4    1.80    0.17
   5  -2   4    1.74    0.20
   5  -2   4    1.73    0.21
   5  -2   4    1.91    0.20
  -5  -2  -4    2.10    0.22
  -5   2  -5    0.05    0.09
   5   2   5    0.03    0.11
  -5   2  -5    0.07    0.10
   5   2   5   -0.13    0.12
   5  -2   5   -0.23    0.12
  -5  -2  -5   -0.12    0.10
   5  -2   5   -0.07    0.11
   5  -2   5   -0.10    0.10
  -5   2  -6   15.18    0.76
   5   2   6   15.30    0.83
  -5   2  -6   15.83    0.84
   5   2   6   14.56    0.85
   5  -2   6   15.19    0.84
   5  -2   6   16.56    0.86
  -5  -2  -6   14.80    0.79
   5  -2   6   15.22    0.85
  -5   2  -7    0.16    0.13
   5   2   7    0.19    0.17
  -5   2  -7    0.15    0.11
   5   2   7    0.21    0.14
  -5  -2  -7    0.10    0.12
   5  -2   7    0.18    0.16
   5  -2   7    0.04    0.14
   5   2   8    0.03    0.15
  -5   2  -8   -0.06    0.11
   5   2   8    0.11    0.17
  -5   2  -8   -0.17    0.14
   5  -2   8   -0.19    0.13
   5  -2   8    0.06    0.17
  -5  -2  -8   -0.03    0.13
   5   2   9   -0.14    0.17
  -5   2  -9   -0.05    0.16
  -5   2  -9   -0.03    0.13
   5   2   9   -0.10    0.15
   5  -2   9   -0.16    0.17
  -5  -2  -9   -0.03    0.11
   5  -2   9    0.22    0.18
  -5   2 -10    0.44    0.17
   5   2  10    0.54    0.23
   5   2  10    0.53    0.24
   5  -2  10    0.54    0.22
   5  -2  10    0.40    0.23
  -5  -2 -10    0.92    0.16
   5   2  11    1.59    0.32
  -5   2 -11    1.72    0.25
  -5  -2 -11    1.39    0.20
   5  -2  11    1.03    0.30
  -5   2 -12    0.46    0.20
   5   2  12    0.21    0.26
  -5  -2 -12    0.21    0.17
   5  -2  12    0.23    0.24
   5   2  13    0.71    0.31
  -5   2 -13    0.40    0.21
  -5  -2 -13    0.36    0.19
   5  -2  13    0.59    0.28
   5   2  14   -0.15    0.26
  -5   2 -14   -0.24    0.18
  -5  -2 -14   -0.34    0.15
   5  -2  14    0.23    0.29
   5   2  15   -0.09    0.31
  -5   2 -15    0.36    0.23
  -5  -2 -15   -0.17    0.19
   5  -2  15    0.07    0.31
  -5   2 -16    0.23    0.25
   5   2  16    0.03    0.36
   5  -2  16    0.39    0.33
  -5  -2 -16    0.52    0.24
  -5   3  19   -0.15    0.42
   5  -3 -19   -0.03    0.26
  -5  -3  19   -0.11    0.37
   5   3 -18   -0.11    0.28
  -5   3  18    0.11    0.40
  -5  -3  18    0.52    0.36
   5  -3 -18    0.09    0.23
  -5   3  17   -0.10    0.37
   5   3 -17   -0.07    0.24
  -5  -3  17    0.20    0.32
   5  -3 -17    0.12    0.19
   5   3 -16    0.21    0.25
  -5   3  16    0.22    0.35
   5  -3 -16   -0.13    0.16
  -5  -3  16   -0.19    0.27
  -5   3  15   -0.15    0.29
   5   3 -15    0.11    0.23
  -5  -3  15    0.01    0.26
  -5   3  14    1.67    0.39
   5   3 -14    1.59    0.28
  -5   3  14    0.70    0.25
  -5  -3  14    0.73    0.31
  -5  -3  14    0.76    0.25
  -5   3  13    3.74    0.39
  -5   3  13    4.14    0.50
   5   3 -13    3.79    0.35
  -5  -3  13    3.54    0.46
  -5  -3  13    3.57    0.38
  -5   3  12    0.99    0.24
  -5   3  12    1.29    0.32
   5   3 -12    0.93    0.22
  -5  -3  12    0.84    0.29
  -5  -3  12    0.79    0.29
  -5  -3  12    0.94    0.23
   5   3 -11    3.85    0.31
  -5   3  11    3.95    0.45
  -5   3  11    3.21    0.33
  -5  -3  11    3.67    0.41
  -5  -3  11    3.75    0.34
  -5  -3  11    4.05    0.42
  -5   3  10   18.75    0.95
   5   3 -10   17.90    0.91
  -5   3  10   17.83    1.07
  -5  -3  10   17.63    1.02
  -5  -3  10   18.55    1.08
   5  -3 -10   18.58    0.95
  -5  -3  10   18.22    0.97
   5   3  -9    2.27    0.23
  -5   3   9    2.02    0.30
  -5   3   9    1.63    0.20
  -5  -3   9    1.87    0.27
   5  -3  -9    1.89    0.21
  -5  -3   9    2.01    0.27
   5   3  -8    1.59    0.19
  -5   3   8    1.46    0.26
  -5  -3   8    1.19    0.21
  -5  -3   8    1.63    0.23
   5   3  -7    1.65    0.27
  -5   3   7    1.74    0.25
  -5   3   7    2.17    0.18
   5   3  -7    1.78    0.19
  -5  -3   7    2.28    0.25
  -5  -3   7    2.09    0.23
   5  -3  -7    2.45    0.19
  -5   3   6    0.16    0.08
   5   3  -6    0.19    0.16
   5   3  -6    0.48    0.11
  -5   3   6    0.32    0.14
   5  -3  -6    0.44    0.09
  -5  -3   6    0.35    0.14
  -5  -3   6    0.56    0.13
  -5   3   5    6.70    0.46
  -5   3   5    7.39    0.39
   5   3  -5    7.37    0.51
   5   3  -5    8.53    0.44
   5   3  -5    7.93    0.41
   5  -3  -5    7.84    0.47
  -5  -3   5    8.61    0.45
  -5  -3   5    8.14    0.48
   5  -3  -5    7.64    0.39
  -5   3   4   27.38    1.40
  -5   3   4   28.21    1.28
   5   3  -4   28.69    1.50
   5  -3  -4   28.05    1.39
   5  -3  -4   28.04    1.32
  -5  -3   4   29.78    1.33
  -5  -3   4   29.92    1.49
  -5  -3   4   30.62    1.38
  -5   3   3    0.01    0.04
   5   3  -3    0.00    0.06
   5   3  -3    0.02    0.09
   5   3  -3   -0.04    0.07
   5  -3  -3   -0.02    0.08
  -5  -3   3   -0.08    0.06
  -5  -3   3   -0.05    0.09
   5   3  -2   12.95    0.70
   5   3  -2   12.93    0.61
   5   3  -2   13.24    0.61
  -5   3   2   11.95    0.65
  -5  -3   2   12.00    0.61
  -5  -3   2   12.50    0.68
   5  -3  -2   12.43    0.64
   5   3  -1   28.74    1.29
   5   3  -1   26.17    1.38
   5   3  -1   27.80    1.24
   5  -3  -1   26.79    1.40
  -5  -3   1   25.48    1.37
  -5  -3   1   27.27    1.24
   5  -3  -1   26.54    1.30
   5  -3  -1   30.75    1.24
   5   3   0    8.75    0.50
  -5   3   0    9.85    0.44
   5  -3   0    9.27    0.51
   5  -3   0    9.37    0.53
  -5  -3   0    9.81    0.49
  -5  -3   0    8.85    0.51
  -5  -3   0    9.23    0.46
   5  -3   0    9.47    0.49
   5   3   1   20.96    1.08
   5   3   1   21.65    1.06
  -5   3  -1   22.32    1.10
   5   3   1   20.95    1.06
  -5   3  -1   23.40    1.01
   5  -3   1   22.53    1.16
   5  -3   1   22.38    1.07
   5  -3   1   23.56    1.11
  -5  -3  -1   22.80    1.00
  -5  -3  -1   19.57    1.08
  -5  -3  -1   21.89    1.06
   5   3   2    9.45    0.53
   5   3   2    9.51    0.53
  -5   3  -2    9.97    0.54
  -5   3  -2    9.92    0.49
   5  -3   2    9.86    0.53
   5  -3   2    9.55    0.58
   5  -3   2   10.71    0.54
  -5  -3  -2    9.55    0.53
   5  -3   2   10.33    0.55
   5   3   3   10.97    0.60
  -5   3  -3   10.93    0.60
  -5   3  -3   10.79    0.55
   5   3   3   11.27    0.61
  -5  -3  -3   11.69    0.60
   5  -3   3   10.94    0.60
   5  -3   3   10.39    0.66
   5  -3   3   11.36    0.61
   5   3   4    1.66    0.21
  -5   3  -4    1.75    0.18
   5   3   4    1.84    0.21
  -5   3  -4    1.93    0.19
   5  -3   4    1.92    0.25
  -5  -3  -4    1.65    0.20
   5  -3   4    1.86    0.21
   5  -3   4    1.84    0.22
   5   3   5    0.07    0.11
   5   3   5   -0.21    0.12
  -5   3  -5    0.01    0.10
  -5   3  -5   -0.07    0.09
   5  -3   5   -0.13    0.12
  -5  -3  -5   -0.03    0.11
   5  -3   5    0.07    0.10
   5  -3   5   -0.30    0.15
   5  -3   5   -0.12    0.11
  -5   3  -6    0.51    0.13
  -5   3  -6    0.38    0.13
   5   3   6    0.72    0.19
   5   3   6    0.53    0.16
   5  -3   6    0.63    0.17
   5  -3   6    0.58    0.17
   5  -3   6    0.43    0.16
   5   3   7    2.36    0.29
  -5   3  -7    2.09    0.26
   5   3   7    2.32    0.26
  -5   3  -7    2.18    0.22
   5  -3   7    2.43    0.28
  -5  -3  -7    1.98    0.21
   5  -3   7    2.40    0.29
   5  -3   7    2.05    0.27
  -5   3  -8    7.19    0.51
  -5   3  -8    6.09    0.39
   5   3   8    6.66    0.47
   5   3   8    5.52    0.48
  -5  -3  -8    6.61    0.43
   5  -3   8    6.20    0.47
   5  -3   8    5.55    0.47
   5   3   9    2.37    0.33
  -5   3  -9    2.04    0.31
   5   3   9    1.35    0.26
  -5   3  -9    2.10    0.25
   5  -3   9    2.03    0.29
   5  -3   9    2.14    0.32
  -5   3 -10    0.55    0.20
   5   3  10    0.38    0.23
   5   3  10    0.72    0.26
   5  -3  10    0.82    0.25
   5  -3  10    0.84    0.24
   5   3  11    1.22    0.31
  -5   3 -11    1.22    0.24
  -5  -3 -11    1.20    0.19
   5  -3  11    1.17    0.30
   5   3  12    0.04    0.26
  -5   3 -12   -0.08    0.17
   5  -3  12    0.02    0.22
  -5  -3 -12    0.03    0.14
  -5   3 -13    0.22    0.20
   5   3  13    0.05    0.27
   5  -3  13    0.16    0.26
  -5  -3 -13   -0.03    0.17
   5   3  14    0.36    0.30
  -5   3 -14    0.05    0.19
  -5  -3 -14    0.26    0.18
   5  -3  14   -0.17    0.28
   5   3  15   -0.01    0.33
  -5   3 -15   -0.16    0.20
  -5  -3 -15   -0.28    0.16
   5  -3  15    0.05    0.30
   5   3  16    0.06    0.36
  -5   3 -16   -0.31    0.21
  -5  -3 -16   -0.11    0.21
   5  -3  16    0.03    0.33
   5   4 -18   -0.07    0.26
  -5   4  18    0.00    0.40
   5  -4 -18   -0.08    0.20
  -5  -4  18   -0.35    0.28
   5   4 -17    0.25    0.26
  -5   4  17    0.26    0.38
   5  -4 -17    0.28    0.19
  -5  -4  17    0.20    0.32
   5   4 -16    0.51    0.26
  -5   4  16    0.26    0.37
  -5  -4  16    0.40    0.31
   5   4 -15   -0.02    0.21
  -5   4  15   -0.21    0.29
  -5  -4  15   -0.21    0.24
   5   4 -14   -0.26    0.19
  -5   4  14    0.29    0.33
  -5  -4  14    0.00    0.19
  -5  -4  14    0.56    0.29
  -5  -4  14   -0.42    0.24
  -5   4  13    4.43    0.54
   5   4 -13    3.57    0.38
  -5   4  13    4.23    0.40
  -5  -4  13    3.73    0.47
  -5  -4  13    3.65    0.47
  -5  -4  13    3.68    0.39
  -5   4  12    0.52    0.20
   5   4 -12    0.07    0.20
  -5   4  12    0.67    0.30
  -5  -4  12   -0.14    0.23
  -5  -4  12    0.18    0.26
  -5  -4  12    0.22    0.18
  -5   4  11   33.32    1.70
   5   4 -11   35.33    1.65
  -5   4  11   33.35    1.84
  -5  -4  11   35.48    1.73
  -5  -4  11   36.17    1.80
  -5  -4  11   34.74    1.91
  -5   4  10    0.85    0.18
  -5   4  10    0.33    0.24
   5   4 -10    0.30    0.17
  -5  -4  10    0.28    0.20
   5  -4 -10    0.83    0.17
  -5  -4  10    0.45    0.23
  -5   4   9    0.62    0.24
   5   4  -9    1.04    0.19
  -5   4   9    0.63    0.15
  -5  -4   9    1.46    0.25
   5  -4  -9    0.80    0.15
  -5  -4   9    0.75    0.21
  -5   4   8    0.74    0.22
   5   4  -8   -0.23    0.12
  -5  -4   8    0.00    0.13
  -5  -4   8    0.29    0.18
   5   4  -7    1.82    0.20
  -5   4   7    1.55    0.17
  -5   4   7    1.63    0.25
  -5  -4   7    1.95    0.25
   5  -4  -7    1.74    0.17
  -5  -4   7    2.14    0.23
   5   4  -6   16.33    0.76
   5   4  -6   15.89    0.92
  -5   4   6   15.30    0.85
  -5   4   6   15.23    0.75
   5   4  -6   12.90    0.77
   5  -4  -6   15.28    0.83
   5  -4  -6   15.22    0.75
  -5  -4   6   16.01    0.87
  -5  -4   6   16.26    0.80
   5   4  -5    5.02    0.32
   5   4  -5    4.74    0.40
  -5   4   5    4.18    0.34
   5  -4  -5    4.66    0.35
  -5  -4   5    5.01    0.36
   5  -4  -5    4.83    0.28
  -5  -4   5    5.20    0.32
   5   4  -4   18.90    0.89
  -5   4   4   16.43    0.92
   5   4  -4   18.67    1.01
   5   4  -4   19.32    0.89
  -5   4   4   17.61    0.82
  -5  -4   4   19.18    0.89
   5  -4  -4   17.58    0.92
  -5  -4   4   18.07    0.88
  -5  -4   4   18.54    0.98
   5  -4  -4   17.86    0.86
  -5   4   3    0.02    0.05
   5   4  -3   -0.14    0.08
   5   4  -3   -0.02    0.07
   5   4  -3    0.02    0.06
   5  -4  -3    0.00    0.07
  -5  -4   3   -0.07    0.09
  -5  -4   3    0.03    0.07
  -5  -4   3    0.03    0.09
   5  -4  -3    0.05    0.09
   5   4  -2    8.60    0.42
   5   4  -2    8.05    0.39
   5   4  -2    7.80    0.48
  -5  -4   2    8.28    0.47
   5  -4  -2    7.77    0.43
   5  -4  -2    7.34    0.44
  -5  -4   2    7.62    0.48
  -5  -4   2    7.79    0.42
   5   4  -1   18.51    0.88
   5   4  -1   18.34    0.97
   5   4  -1   18.34    0.86
  -5  -4   1   16.07    0.96
   5  -4  -1   20.51    0.85
  -5  -4   1   19.64    0.88
   5  -4  -1   19.11    0.91
   5  -4  -1   17.60    0.97
   5  -4  -1   18.79    0.96
   5   4   0    0.48    0.09
   5   4   0    0.36    0.09
   5   4   0    0.34    0.08
   5  -4   0    0.50    0.10
   5  -4   0    0.41    0.12
  -5  -4   0    0.36    0.10
   5  -4   0    0.43    0.10
  -5  -4   0    0.27    0.07
  -5   4  -1   17.95    0.78
   5   4   1   16.97    0.85
  -5   4  -1   17.67    0.88
   5   4   1   14.72    0.82
   5  -4   1   18.03    0.89
  -5  -4  -1   17.34    0.79
   5  -4   1   17.19    0.93
   5  -4   1   17.23    0.84
  -5  -4  -1   17.98    0.85
  -5  -4  -1   14.58    0.86
  -5   4  -2   -0.07    0.07
   5   4   2    0.03    0.05
   5   4   2   -0.02    0.09
  -5   4  -2   -0.07    0.06
   5   4   2   -0.01    0.08
  -5  -4  -2   -0.07    0.06
   5  -4   2    0.02    0.08
  -5  -4  -2    0.08    0.08
   5  -4   2    0.07    0.10
   5  -4   2   -0.10    0.12
  -5   4  -3   11.73    0.64
   5   4   3   10.97    0.62
  -5   4  -3   11.31    0.57
   5   4   3   11.75    0.63
  -5  -4  -3   11.84    0.62
   5  -4   3   11.74    0.62
   5  -4   3   11.26    0.65
   5  -4   3   12.07    0.70
  -5  -4  -3   10.40    0.58
  -5   4  -4    1.32    0.16
  -5   4  -4    1.61    0.18
[truncated: 800,231 more chars]
