# Supplementary material for: Crystal structure of 5-(4-benzyl­oxyphen­yl)-3-(4-meth­oxy­phen­yl)-6-methyl­cyclo­hex-2-en-1-one
Source: Acta Crystallogr E Crystallogr Commun. 2015 Jan 1;71(Pt 1):16–8. doi: 10.1107/S2056989014025390 (PMC4331857; doi:10.1107/S2056989014025390)
Supplement: Supplementary file 2 [file e-71-00016-Isup2.hkl]

#
# h,k,l, Fc-squared, Fo-squared, sigma(Fo-squared), status flag
#
data_I
_shelx_title ' I         P21/C        R   0.07'
_shelx_refln_list_code          4
_shelx_F_calc_maximum      382.94
_exptl_crystal_F_000      1696.00
_reflns_d_resolution_high  0.8331

loop_
 _space_group_symop_operation_xyz
 'x, y, z'
 '-x, y+1/2, -z+1/2'
 '-x, -y, -z'
 'x, -y-1/2, z-1/2'

_cell_length_a    20.5663
_cell_length_b    15.2878
_cell_length_c    14.5689
_cell_angle_alpha  90.000
_cell_angle_beta  107.938
_cell_angle_gamma  90.000

_shelx_F_squared_multiplier     1.000

loop_
 _refln_index_h
 _refln_index_k
 _refln_index_l
 _refln_F_squared_calc
 _refln_F_squared_meas
 _refln_F_squared_sigma
 _refln_observed_status
   1   0   0         10.10          2.59         1.30 o
   2   0   0         23.40         55.51         4.05 o
   3   0   0        489.33        447.26        16.97 o
   4   0   0      93250.59      98717.16      3145.00 o
   5   0   0      11092.92       9973.81       259.51 o
   6   0   0     146645.52     156997.48      4032.98 o
   7   0   0        155.29        186.93        12.22 o
   8   0   0      12190.27      11484.88       299.35 o
   9   0   0       1261.81       1142.61        36.91 o
  10   0   0       2598.28       2210.74        74.05 o
  11   0   0       1372.28       1321.49        42.69 o
  12   0   0       9321.05       8968.01       258.61 o
  13   0   0          6.22          0.00         8.03 o
  14   0   0       1113.81       1114.66        41.33 o
  15   0   0         44.51        109.72        16.83 o
  16   0   0       2153.13       2470.31       109.37 o
  17   0   0        199.05        380.80        22.77 o
  18   0   0         68.28         70.14        18.07 o
  19   0   0         81.22        145.69        25.83 o
  20   0   0         21.05         25.62        26.58 o
  21   0   0         69.07        147.83        45.39 o
  22   0   0         16.65         24.64        38.90 o
  23   0   0          7.54          2.59        41.50 o
   1   1   0      11426.60       9952.16       172.60 o
   2   1   0         17.62         18.23         1.63 o
   3   1   0        346.64        258.78         9.82 o
   4   1   0        345.60        332.55        22.59 o
   5   1   0      78141.34      78018.81      1423.43 o
   6   1   0       4328.04       3854.91        98.50 o
   7   1   0          8.40          3.50         3.55 o
   8   1   0        700.67        662.68        31.05 o
   9   1   0       4891.31       4646.10        89.12 o
  10   1   0          3.12         12.13         6.38 o
  11   1   0       1883.66       1956.89        38.54 o
  12   1   0       1478.54       1429.42        47.31 o
  13   1   0         94.56         84.08         9.05 o
  14   1   0         75.05        114.02         8.61 o
  15   1   0          3.26          3.57         7.40 o
  16   1   0        175.96        233.29        13.05 o
  17   1   0        233.95        407.53        18.99 o
  18   1   0         34.59         33.19        17.82 o
  19   1   0          4.44          0.19        13.93 o
  20   1   0          0.48          0.00        16.00 o
  21   1   0         42.46         53.76        21.13 o
  22   1   0          2.65         36.43        28.87 o
  23   1   0          0.36          6.36        28.38 o
   0   2   0       7524.33       6862.44       192.51 o
   1   2   0        172.08        143.90         4.43 o
   2   2   0        729.76        615.40        12.30 o
   3   2   0         14.97         13.39         2.19 o
   4   2   0       6423.02       5279.48        93.03 o
   5   2   0       2522.49       2157.43        34.95 o
   6   2   0          7.23         13.76         4.10 o
   7   2   0         24.33         25.50         3.95 o
   8   2   0        581.59        507.01        14.17 o
   9   2   0          6.20          0.00         4.50 o
  10   2   0       1816.59       1794.72        38.50 o
  11   2   0        868.36        820.37        32.76 o
  12   2   0        551.28        433.39        13.57 o
  13   2   0        115.03        121.43         8.56 o
  14   2   0        151.26        156.56        10.83 o
  15   2   0          1.54          4.15         6.82 o
  16   2   0        878.65        904.86        26.71 o
  17   2   0        114.19        122.63        14.48 o
  18   2   0         10.55          1.87        27.98 o
  19   2   0         10.08          0.00        16.75 o
  20   2   0         20.43          0.00        18.49 o
  21   2   0          2.53          0.00        19.08 o
  22   2   0          3.96          0.00        27.25 o
  23   2   0          0.22         19.41        30.71 o
   1   3   0         57.01         60.87         2.82 o
   2   3   0          3.47          5.96         1.83 o
   3   3   0         29.14         26.30         2.47 o
   4   3   0        745.53        595.80        11.35 o
   5   3   0       1344.49       1216.52        22.46 o
   6   3   0       1103.61        987.64        20.37 o
   7   3   0        452.36        375.91         9.41 o
   8   3   0         89.69         83.26         5.45 o
   9   3   0       2471.68       2222.27        39.69 o
  10   3   0         66.65         77.13         6.52 o
  11   3   0         19.17          7.79         6.92 o
  12   3   0         14.71          1.80         5.04 o
  13   3   0        288.51        281.12        13.20 o
  14   3   0          4.53          5.12         7.52 o
  15   3   0         11.25          0.00         8.02 o
  16   3   0        112.75        165.61        19.80 o
  17   3   0        292.23        311.98        29.51 o
  18   3   0          4.41          0.00        15.83 o
  19   3   0          0.51          0.00        16.96 o
  20   3   0          2.86          0.00        25.23 o
  21   3   0         60.56         35.69        20.40 o
  22   3   0          2.10          9.62        20.12 o
  23   3   0         23.40         51.37        23.44 o
   0   4   0       3987.41       3794.44        81.27 o
   1   4   0         39.49         38.33         3.60 o
   2   4   0       3015.18       2564.86        44.13 o
   3   4   0        162.33        140.38         4.61 o
   4   4   0        133.50        166.93         5.63 o
   5   4   0         41.48         51.08         4.15 o
   6   4   0       4369.46       4061.59        64.95 o
   7   4   0         18.36         16.60         4.25 o
   8   4   0         28.87         25.87         4.52 o
   9   4   0         14.39          9.88         4.52 o
  10   4   0        226.12        203.67         8.87 o
  11   4   0         35.81         24.25         6.12 o
  12   4   0         24.59         11.35         6.30 o
  13   4   0         54.41         41.58         7.62 o
  14   4   0        117.99        125.59        10.88 o
  15   4   0         27.71          0.00         9.90 o
  16   4   0          3.03          0.00        10.28 o
  17   4   0         11.39         27.59        21.53 o
  18   4   0         56.12         50.19        28.53 o
  19   4   0          9.79          1.03        18.71 o
  20   4   0          3.19          0.00        17.69 o
  21   4   0         16.59         36.90        20.22 o
  22   4   0          4.53          4.16        19.97 o
   1   5   0        852.36        674.98        14.32 o
   2   5   0         90.46         99.21         4.68 o
   3   5   0        360.33        296.22         7.55 o
   4   5   0         46.58         46.76         3.80 o
   5   5   0        264.53        241.96         7.87 o
   6   5   0         34.15         35.54         5.68 o
   7   5   0       4881.16       4719.71        81.14 o
   8   5   0          4.17          6.45         4.38 o
   9   5   0       1372.45       1394.53        27.38 o
  10   5   0         83.82        103.45         7.65 o
  11   5   0        115.13        143.04         8.96 o
  12   5   0         35.80         20.23         6.48 o
  13   5   0          4.02          1.36         8.22 o
  14   5   0         13.10         20.78        10.74 o
  15   5   0          8.91          0.00        10.98 o
  16   5   0         23.38         43.70        16.33 o
  17   5   0          7.36          0.00        14.56 o
  18   5   0          1.37         12.12        22.45 o
  19   5   0          0.70          0.00        21.95 o
  20   5   0          3.92          0.00        18.49 o
  21   5   0          1.10         11.41        19.01 o
  22   5   0         23.09         37.71        27.48 o
   0   6   0       2567.36       2189.74        49.30 o
   1   6   0          7.90          9.34         5.73 o
   2   6   0        132.58        127.42         5.65 o
   3   6   0         37.72         39.28         3.68 o
   4   6   0        407.19        292.26        11.31 o
   5   6   0          7.87          4.65         3.96 o
   6   6   0          4.34          0.00         4.35 o
   7   6   0        159.89        171.60         8.01 o
   8   6   0        119.01        110.37         7.38 o
   9   6   0          8.86         13.21         6.40 o
  10   6   0         14.42          2.73         5.69 o
  11   6   0         17.01          5.61         6.24 o
  12   6   0        213.54        193.89        14.11 o
  13   6   0          2.15          2.87        10.23 o
  14   6   0         27.70          0.00         9.92 o
  15   6   0         62.28         48.47        12.85 o
  16   6   0          8.74          5.10        15.26 o
  17   6   0          3.03          0.27        15.55 o
  18   6   0         39.63         24.79        31.77 o
  19   6   0          2.76          0.00        29.83 o
  20   6   0          2.98         17.26        26.54 o
  21   6   0          6.60         18.15        31.12 o
  22   6   0          6.89         26.67        22.12 o
   1   7   0        502.13        585.94        14.18 o
   2   7   0        692.13        607.99        14.59 o
   3   7   0        189.66        204.89         6.99 o
   4   7   0         36.82         34.34         6.44 o
   5   7   0         79.57        125.14         6.07 o
   6   7   0         37.93         34.00         4.94 o
   7   7   0        482.82        474.16        13.03 o
   8   7   0        128.81        131.97         8.64 o
   9   7   0        263.81        248.31        11.37 o
  10   7   0         63.46         78.71         8.76 o
  11   7   0        273.86        304.24        17.50 o
  12   7   0          2.01          0.00         9.06 o
  13   7   0        162.94        266.03        29.08 o
  14   7   0          0.11          6.11        10.02 o
  15   7   0         34.43         32.05        15.45 o
  16   7   0          0.73          0.00        15.39 o
  17   7   0         12.58         30.16        17.51 o
  18   7   0          3.58          0.00        22.45 o
  19   7   0         25.78         10.24        25.63 o
  20   7   0          0.27         18.15        26.59 o
  21   7   0          5.22          0.00        38.90 o
   0   8   0          6.85          0.00         5.88 o
   1   8   0          0.97          6.17        10.97 o
   2   8   0        853.88        807.03        18.71 o
   3   8   0        696.21        654.64        13.85 o
   4   8   0         63.48         62.15         6.25 o
   5   8   0         81.49         82.27         6.77 o
   6   8   0        561.42        455.29        13.51 o
   7   8   0         17.02         16.05         5.41 o
   8   8   0        219.77        219.96        10.94 o
   9   8   0         64.03         60.14         7.89 o
  10   8   0          0.09          3.20         7.52 o
  11   8   0         25.52         38.49        10.89 o
  12   8   0         24.09         26.32        10.16 o
  13   8   0          0.37          0.00         9.99 o
  14   8   0         19.57         17.09        12.51 o
  15   8   0          6.04          0.00        14.69 o
  16   8   0         54.74         22.77        20.25 o
  17   8   0         13.12          0.00        20.25 o
  18   8   0         65.03         93.37        40.20 o
  19   8   0          1.64          0.00        35.01 o
  20   8   0          4.79          0.00        38.90 o
  21   8   0          1.54          0.00        40.20 o
   1   9   0        187.45        199.20         9.30 o
   2   9   0         64.89         59.78         6.93 o
   3   9   0        479.60        413.38        13.74 o
   4   9   0          1.67          4.61         6.19 o
   5   9   0        226.72        216.36         9.94 o
   6   9   0         39.71         49.71         6.85 o
   7   9   0        160.90        149.96         9.23 o
   8   9   0         88.01        101.62        11.06 o
   9   9   0         34.23         30.78        10.20 o
  10   9   0          0.01          0.00         9.21 o
  11   9   0         14.08          9.44        12.09 o
  12   9   0          0.03          0.00        13.92 o
  13   9   0         17.25          0.46        12.47 o
  14   9   0          8.20         24.26        20.62 o
  15   9   0         35.80         12.18        21.03 o
  16   9   0          0.01          0.00        19.92 o
  17   9   0          6.88         18.15        35.01 o
  18   9   0          0.05         11.67        37.61 o
  19   9   0          3.01          0.00        37.61 o
  20   9   0          0.03          0.00        38.90 o
   0  10   0       1695.51       1518.21        50.96 o
   1  10   0         35.34        175.00        20.16 o
   2  10   0       1123.44       1093.74        25.45 o
   3  10   0        101.27        109.66        11.82 o
   4  10   0         34.31         25.92         7.94 o
   5  10   0          7.90         11.40         6.70 o
   6  10   0          5.92          9.17         7.92 o
   7  10   0         53.42         39.39         9.24 o
   8  10   0         44.91         37.29        12.55 o
   9  10   0          6.28         17.25        19.41 o
  10  10   0        191.49        173.60        19.56 o
  11  10   0         26.25         32.30        13.53 o
  12  10   0         45.55         26.51        17.88 o
  13  10   0         71.23         69.99        19.68 o
  14  10   0        153.46        189.11        28.88 o
  15  10   0         16.36          0.00        31.12 o
  16  10   0          3.47          0.00        32.42 o
  17  10   0         22.26         22.04        37.61 o
  18  10   0          1.01          0.00        35.01 o
  19  10   0          0.00         16.86        40.20 o
   1  11   0       1809.59       1735.11        41.11 o
   2  11   0         13.49         57.74        19.00 o
   3  11   0        102.76        108.84         9.76 o
   4  11   0        134.58        126.27        11.50 o
   5  11   0       1316.99       1199.29        31.98 o
   6  11   0          7.75         28.08        16.66 o
   7  11   0       2328.23       2263.23        59.80 o
   8  11   0        157.90        204.23        17.83 o
   9  11   0        438.04        441.74        23.52 o
  10  11   0         11.80         13.63        16.40 o
  11  11   0        659.35        714.00        32.96 o
  12  11   0         10.88         13.45        35.65 o
  13  11   0        187.95        217.67        35.66 o
  14  11   0         26.76         25.98        24.71 o
  15  11   0         83.54         70.75        33.72 o
  16  11   0          2.09          0.00        25.20 o
  17  11   0         58.20         90.48        29.79 o
  18  11   0          1.58          0.00        35.01 o
   0  12   0       2003.31       1971.24        92.19 o
   1  12   0        111.66        242.46        24.91 o
   2  12   0        798.62        801.17        34.83 o
   3  12   0         44.23        113.66        28.32 o
   4  12   0       1879.55       1748.30        57.28 o
   5  12   0         15.77         32.75        16.45 o
   6  12   0        337.65        330.88        21.05 o
   7  12   0          3.55          0.00        13.29 o
   8  12   0         17.26          0.00        13.46 o
   9  12   0         75.84         95.17        16.49 o
  10  12   0        730.72        797.20        35.06 o
  11  12   0          7.73         29.49        19.78 o
  12  12   0        193.63        246.68        31.39 o
  13  12   0          3.75          0.00        22.34 o
  14  12   0        104.54         68.41        35.66 o
  15  12   0          6.67          0.00        24.29 o
  16  12   0        174.53        255.84        83.65 o
  17  12   0          4.24          0.00        31.12 o
   1  13   0        718.73        595.74        31.57 o
   2  13   0          4.11         37.87        16.98 o
   3  13   0        257.53        234.58        22.65 o
   4  13   0          7.01         19.19        18.34 o
   5  13   0        623.39        567.14        31.24 o
   6  13   0          3.93          0.00        18.96 o
   7  13   0         24.32         15.56        20.03 o
   8  13   0         14.96         74.23        22.86 o
   9  13   0       1307.76       1444.60        60.43 o
  10  13   0         22.39         56.06        21.17 o
  11  13   0         73.51         56.15        21.61 o
  12  13   0         21.49         37.49        25.10 o
  13  13   0        150.62        152.24        29.71 o
  14  13   0          0.03          6.91        27.88 o
  15  13   0          0.44          0.00        25.63 o
  16  13   0          1.10         67.23        29.71 o
   0  14   0         45.42         41.87        25.20 o
   1  14   0         21.56         69.07        18.91 o
   2  14   0        492.95        471.61        34.40 o
   3  14   0         17.50         11.15        19.71 o
   4  14   0         49.64         12.05        20.29 o
   5  14   0         69.56         45.27        21.72 o
   6  14   0         50.21         69.82        23.49 o
   7  14   0          1.16         26.06        20.72 o
   8  14   0          0.05          0.28        21.26 o
   9  14   0          9.62         54.38        28.61 o
  10  14   0        597.22        625.25        49.50 o
  11  14   0          0.01         41.50        37.61 o
  12  14   0          5.43         58.35        42.79 o
  13  14   0          0.24          0.00        37.61 o
  14  14   0         75.93        101.15        45.39 o
  15  14   0          1.75         31.00        28.79 o
   1  15   0          2.48          0.00        25.20 o
   2  15   0         11.21         52.21        27.96 o
   3  15   0        369.97        319.28        38.39 o
   4  15   0         38.00        113.39        44.74 o
   5  15   0         12.78         14.35        27.33 o
   6  15   0          0.43          1.73        27.33 o
   7  15   0        354.02        435.29        44.30 o
   8  15   0          3.70         39.68        50.57 o
   9  15   0        128.97        150.55        35.66 o
  10  15   0         38.58         42.79        41.50 o
  11  15   0          7.74         33.72        38.90 o
  12  15   0         13.04         36.31        41.50 o
  13  15   0         51.38         88.18        44.09 o
   0  16   0         51.40          0.00        37.61 o
   1  16   0          4.00         30.41        28.38 o
   2  16   0         36.73         23.24        34.36 o
   3  16   0         14.27          0.00        27.42 o
   4  16   0         20.54          7.50        29.71 o
   5  16   0          0.91          0.00        38.90 o
   6  16   0         49.02         64.18        31.15 o
   7  16   0         45.96         73.59        32.31 o
   8  16   0         14.32          6.41        30.63 o
   9  16   0          1.68          0.00        53.17 o
  10  16   0         11.66         20.75        42.79 o
  11  16   0          1.94          0.00        41.50 o
   1  17   0          3.29         28.53        30.26 o
   2  17   0          0.19          0.00        29.79 o
   3  17   0         18.90         17.97        38.25 o
   4  17   0          1.91          0.00        29.54 o
   5  17   0          5.54          2.69        35.01 o
   6  17   0          2.21          0.00        38.90 o
   7  17   0          1.08          0.00        30.81 o
   8  17   0          2.00          0.00        40.20 o
   0  18   0          1.09         15.56        45.39 o
   1  18   0          0.07          0.00        31.01 o
   2  18   0         32.00         31.90        34.16 o
   3  18   0          0.03          0.00        32.31 o
   4  18   0         25.15          9.66        33.78 o
 -23   1   1          6.56          0.00        27.51 o
 -22   1   1          8.92         15.52        27.46 o
 -21   1   1          0.10          0.00        24.18 o
 -20   1   1        175.02        158.24        22.70 o
 -19   1   1         12.24         18.38        14.83 o
 -18   1   1        180.42        262.30        17.71 o
 -17   1   1        259.20        301.14        16.75 o
 -16   1   1         56.07         23.49         7.85 o
 -15   1   1        137.92        131.49         9.76 o
 -14   1   1          0.00          3.11         5.86 o
 -13   1   1        715.91        628.16        16.49 o
 -12   1   1        798.99        689.71        17.36 o
 -11   1   1          1.77          0.00         4.67 o
 -10   1   1       4090.63       3692.89        72.00 o
  -9   1   1        172.76        184.49        10.01 o
  -8   1   1       4876.57       4340.78        82.44 o
  -7   1   1       3707.88       3129.69        60.02 o
  -6   1   1       3442.42       2953.27        56.22 o
  -5   1   1         91.59        102.45         5.08 o
  -4   1   1      55388.37      54397.03       907.69 o
  -3   1   1        473.15        436.82        16.19 o
  -2   1   1       1008.16        916.44        17.07 o
  -1   1   1       7074.15       7337.38       146.25 o
   0   1   1        981.45       1011.66        27.44 o
   1   1   1       1756.54       1552.37        23.63 o
   2   1   1       8226.26       6926.50       112.95 o
   3   1   1        348.76        385.92         7.52 o
   4   1   1      62005.74      57522.42       914.70 o
   5   1   1       3262.19       2867.03        48.27 o
   6   1   1       1345.89        998.94        19.22 o
   7   1   1        412.32        351.69         9.76 o
   8   1   1        362.99        287.29        13.72 o
   9   1   1       1328.60       1269.38        24.88 o
  10   1   1       2257.35       1776.62        33.40 o
  11   1   1       1067.71        889.74        24.09 o
  12   1   1         62.13         68.05         7.35 o
  13   1   1        532.59        500.53        16.55 o
  14   1   1          5.18         12.52         7.64 o
  15   1   1        895.91        815.01        22.51 o
  16   1   1         13.19         13.39        11.49 o
  17   1   1        141.74        188.18        15.29 o
  18   1   1        153.96        191.29        15.61 o
  19   1   1         29.49          7.92        14.88 o
  20   1   1          0.88          0.00        24.88 o
  21   1   1          3.84          0.00        18.89 o
  22   1   1          0.59          0.00        54.46 o
 -23   2   1          5.80         10.63        27.33 o
 -22   2   1          9.97         18.15        27.51 o
 -21   2   1          0.49          2.82        20.43 o
 -20   2   1          0.33          0.00        14.17 o
 -19   2   1         18.29         63.61        20.96 o
 -18   2   1         14.61         10.37        14.03 o
 -17   2   1        575.83        608.87        21.82 o
 -16   2   1          8.67          0.00         9.42 o
 -15   2   1          3.03          4.41         7.21 o
 -14   2   1        189.62        231.47        12.21 o
 -13   2   1        967.52        844.49        22.44 o
 -12   2   1        333.84        322.57        13.27 o
 -11   2   1         20.48         28.59         6.78 o
 -10   2   1         11.52          0.00         7.06 o
  -9   2   1        592.99        520.66        14.28 o
  -8   2   1        230.73        211.19         8.89 o
  -7   2   1         15.03          7.40         3.51 o
  -6   2   1       1237.74        997.11        19.52 o
  -5   2   1        227.51        141.78         6.33 o
  -4   2   1        632.11        397.19        11.82 o
  -3   2   1      11113.27      10195.80       181.70 o
  -2   2   1       4989.01       4640.08        82.74 o
  -1   2   1       7277.28       6420.35       135.01 o
   0   2   1        501.38        473.04        11.38 o
   1   2   1        382.93        380.51         7.88 o
   2   2   1       2702.87       2420.70        41.55 o
   3   2   1       2619.49       2116.64        36.97 o
   4   2   1        549.16        556.33        11.15 o
   5   2   1       4964.91       4439.03        73.87 o
   6   2   1         58.17         62.24         4.64 o
   7   2   1        178.70        147.19         6.26 o
   8   2   1         71.06         62.36         5.07 o
   9   2   1          0.00          0.00         4.67 o
  10   2   1       1589.64       1576.36        30.39 o
  11   2   1          0.12          0.00         5.71 o
  12   2   1        659.25        721.91        17.99 o
  13   2   1        798.89        736.54        20.26 o
  14   2   1          2.88          5.58         7.72 o
  15   2   1         84.32        112.47        13.29 o
  16   2   1          4.22          0.00        13.05 o
  17   2   1         64.97         33.81        11.86 o
  18   2   1          2.29          0.00        15.05 o
  19   2   1          2.75          2.28        15.63 o
  20   2   1         30.00          0.00        18.89 o
  21   2   1          4.19          0.00        18.66 o
  22   2   1          0.03          1.80        25.18 o
 -23   3   1          2.21          0.00        44.09 o
 -22   3   1          2.40          0.00        19.44 o
 -21   3   1          0.95          0.00        17.69 o
 -20   3   1         47.48         66.80        18.53 o
 -19   3   1          0.30          0.00        14.22 o
 -18   3   1         54.04         24.22        16.57 o
 -17   3   1         10.36         12.00        12.54 o
 -16   3   1        186.90        303.37        19.60 o
 -15   3   1         50.58         26.20         9.86 o
 -14   3   1         36.12          6.36         6.68 o
 -13   3   1        102.45        123.51         8.87 o
 -12   3   1        324.07        388.58        13.25 o
 -11   3   1          6.58          0.00         5.58 o
 -10   3   1        808.66        794.17        18.72 o
  -9   3   1         63.22         63.51         5.82 o
  -8   3   1        236.84        243.46         8.46 o
  -7   3   1        850.70        717.15        17.30 o
  -6   3   1        640.49        559.99        15.84 o
  -5   3   1       3833.13       3605.79        63.54 o
  -4   3   1        113.21        132.66         5.55 o
  -3   3   1       1116.09        975.91        18.16 o
  -2   3   1       2239.22       2157.89        37.43 o
  -1   3   1      11883.35      10133.42       181.03 o
   0   3   1         39.87         60.72         3.05 o
   1   3   1       1704.16       1612.85        27.36 o
   2   3   1         49.42         62.55         3.56 o
   3   3   1       7787.09       6678.67       104.11 o
   4   3   1       2154.80       1752.34        29.10 o
   5   3   1       3225.52       2875.33        42.01 o
   6   3   1        996.98        883.65        18.08 o
   7   3   1       1473.17       1273.53        24.64 o
   8   3   1        440.68        417.47        21.78 o
   9   3   1        203.27        216.67        11.20 o
  10   3   1          5.56          5.72         4.33 o
  11   3   1        276.34        326.20        11.47 o
  12   3   1          0.57          0.00         5.41 o
  13   3   1          2.62          0.00         6.26 o
  14   3   1          4.62          0.00         6.59 o
  15   3   1         14.01          0.00         8.59 o
  16   3   1          1.08          0.00        12.29 o
  17   3   1         15.27         24.20        12.29 o
  18   3   1         69.78         66.14        18.85 o
  19   3   1          2.16          4.31        18.07 o
  20   3   1         40.70         64.00        25.17 o
  21   3   1          0.01          1.21        19.97 o
  22   3   1          0.95          0.00        27.17 o
 -23   4   1          0.02          5.58        20.40 o
 -22   4   1          0.35          0.00        19.57 o
 -21   4   1          8.52          0.00        15.40 o
 -20   4   1         17.01         30.83        15.72 o
 -19   4   1         16.27          4.42        17.12 o
 -18   4   1          1.73          2.22        20.62 o
 -17   4   1          2.77         17.28        15.22 o
 -16   4   1         31.15         39.59        15.76 o
 -15   4   1         26.35          0.00         8.82 o
 -14   4   1        112.77         86.58         9.81 o
 -13   4   1        278.99        243.02        11.29 o
 -12   4   1        288.48        329.33        11.60 o
 -11   4   1       2794.25       2907.99        51.44 o
 -10   4   1        133.87        155.48         7.67 o
  -9   4   1        320.37        305.82         9.34 o
  -8   4   1        772.19        697.47        18.60 o
  -7   4   1       3720.02       3295.79        60.92 o
  -6   4   1        518.99        490.80        11.73 o
  -5   4   1       2789.64       2434.37        40.34 o
  -4   4   1       2717.92       2196.54        36.51 o
  -3   4   1         26.83         34.78         3.72 o
  -2   4   1       3753.99       3142.32        54.03 o
  -1   4   1       1448.84       1228.79        21.67 o
   0   4   1        232.90        198.12         6.96 o
   1   4   1       1975.51       1802.91        33.96 o
   2   4   1       7076.40       5927.65        92.66 o
   3   4   1         25.79         22.39         2.74 o
   4   4   1          7.33          4.27         2.63 o
   5   4   1       2695.18       2218.74        38.71 o
   6   4   1       1707.56       1645.44        30.12 o
   7   4   1        118.13        102.60         5.59 o
   8   4   1       1007.32       1095.81        20.86 o
   9   4   1       1126.94       1193.10        22.74 o
  10   4   1       1153.60       1163.75        24.89 o
  11   4   1         10.82          1.85         5.46 o
  12   4   1         14.44         42.55         6.74 o
  13   4   1          9.30          5.12         6.49 o
  14   4   1        335.52        326.97        22.19 o
  15   4   1         40.88         19.87        11.21 o
  16   4   1         54.49         79.66        18.78 o
  17   4   1          4.60          0.00        21.53 o
  18   4   1         62.73        115.80        21.29 o
  19   4   1          0.10          0.00        18.19 o
  20   4   1         10.70         63.09        20.80 o
  21   4   1          0.70          3.99        20.40 o
  22   4   1          9.35          4.39        20.92 o
 -22   5   1         24.56         16.28        21.17 o
 -21   5   1          6.73          0.00        15.59 o
 -20   5   1          0.38          0.00        22.92 o
 -19   5   1          0.60          0.00        22.01 o
 -18   5   1          4.18         31.25        16.75 o
 -17   5   1         20.85         26.15        16.00 o
 -16   5   1        151.61        276.29        38.81 o
 -15   5   1         32.52         24.20        11.57 o
 -14   5   1          0.05          0.00         7.86 o
 -13   5   1         79.48         70.07         8.81 o
 -12   5   1         83.76         55.74         7.90 o
 -11   5   1       1059.75       1123.47        31.46 o
 -10   5   1         38.38         35.29         5.57 o
  -9   5   1        130.17        124.56         8.13 o
  -8   5   1        726.42        712.36        16.39 o
  -7   5   1        207.10        191.64         7.98 o
  -6   5   1         81.86         72.94         6.25 o
  -5   5   1          6.34          2.79         3.15 o
  -4   5   1         71.78         87.39         5.24 o
  -3   5   1        663.73        682.97        14.77 o
  -2   5   1       1504.56       1362.93        26.02 o
  -1   5   1        220.50        202.19         7.24 o
   0   5   1        282.92        246.63         6.19 o
   1   5   1        347.94        294.10         7.29 o
   2   5   1       1106.94       1012.34        24.67 o
   3   5   1        456.35        416.01         9.35 o
   4   5   1         19.92         11.36         3.28 o
   5   5   1        390.46        323.96         8.21 o
   6   5   1        133.27         87.05         5.11 o
   7   5   1       1704.62       1601.17        28.42 o
   8   5   1        185.84        168.86         8.60 o
   9   5   1       1125.34       1140.69        23.66 o
  10   5   1          4.97          0.00         4.99 o
  11   5   1        910.11        901.86        21.62 o
  12   5   1          2.91          0.00         6.09 o
  13   5   1         13.32         30.28        10.85 o
  14   5   1        263.58        314.02        19.87 o
  15   5   1         90.97         53.47        12.33 o
  16   5   1         32.11         10.25        12.01 o
  17   5   1          9.12         31.77        22.92 o
  18   5   1          4.21          2.54        57.06 o
  19   5   1         46.57         17.48        44.09 o
  20   5   1          2.35          0.00        19.19 o
  21   5   1          3.81          3.38        20.29 o
  22   5   1          5.23         23.25        22.69 o
 -22   6   1          0.01         13.20        18.10 o
 -21   6   1         25.99         22.48        27.04 o
 -20   6   1         10.46         17.49        24.29 o
 -19   6   1         32.88          0.00        22.45 o
 -18   6   1          1.58          0.76        16.33 o
 -17   6   1          0.18          0.00        14.39 o
 -16   6   1         14.19          0.00        14.30 o
 -15   6   1          0.91          0.00        13.36 o
 -14   6   1         27.23         17.38        10.68 o
 -13   6   1          8.17         15.34         8.07 o
 -12   6   1         12.08          0.00         6.24 o
 -11   6   1          0.11          0.19         6.80 o
 -10   6   1         69.95         62.99         8.23 o
  -9   6   1         88.36         82.16         7.47 o
  -8   6   1        109.65        105.72         7.23 o
  -7   6   1          0.65          0.00         4.27 o
  -6   6   1         42.64         36.03         5.56 o
  -5   6   1        669.93        660.32        14.04 o
  -4   6   1         75.43         84.92         5.74 o
  -3   6   1       1443.63       1288.11        25.13 o
  -2   6   1        918.75        904.39        18.95 o
  -1   6   1        263.53        286.22         8.56 o
   0   6   1         88.88         97.87         4.63 o
   1   6   1          1.27          3.43         2.44 o
   2   6   1        157.01        171.06        10.34 o
   3   6   1       2978.25       2805.50        46.08 o
   4   6   1         51.79         58.32         4.97 o
   5   6   1         67.23         57.13         5.09 o
   6   6   1         76.86         92.73         6.11 o
   7   6   1        142.54        140.47         6.73 o
   8   6   1          0.23          0.00         4.30 o
   9   6   1          4.56          2.25         5.33 o
  10   6   1          1.44          5.59         5.10 o
  11   6   1        767.32        878.89        20.56 o
  12   6   1         25.63          8.64         9.87 o
  13   6   1          0.62          9.30        14.79 o
  14   6   1         38.83         26.36        12.39 o
  15   6   1         44.42         10.58        13.02 o
  16   6   1          0.49         12.61        16.41 o
  17   6   1         21.99          0.00        41.50 o
  18   6   1          4.32          0.00        22.01 o
  19   6   1          2.89         15.56        25.67 o
  20   6   1          1.04         23.64        27.96 o
  21   6   1          6.67         14.70        43.44 o
 -22   7   1          0.93          0.00        40.20 o
 -21   7   1          2.99          5.19        38.90 o
 -20   7   1          0.16          0.00        35.01 o
 -19   7   1          6.25          0.00        22.87 o
 -18   7   1          7.55          2.07        17.32 o
 -17   7   1          4.98          5.10        16.57 o
 -16   7   1         71.11         90.96        17.88 o
 -15   7   1          0.00          0.00        22.45 o
 -14   7   1         32.42         56.76        12.41 o
 -13   7   1         10.95          4.52         9.16 o
 -12   7   1         10.58          3.13         7.39 o
 -11   7   1          7.90          0.00         6.97 o
 -10   7   1         14.14         12.77         7.03 o
  -9   7   1        110.46         95.29         7.57 o
  -8   7   1         86.30        102.98         6.87 o
  -7   7   1       1756.60       1729.53        31.56 o
  -6   7   1        209.24        243.40         9.84 o
  -5   7   1         47.78         42.49         5.64 o
  -4   7   1        448.33        359.06        12.58 o
  -3   7   1       3261.81       3131.84        52.65 o
  -2   7   1       1940.17       1964.87        37.14 o
  -1   7   1        830.15        904.94        23.01 o
   0   7   1        443.23        500.20        15.57 o
   1   7   1        386.36        397.97        14.64 o
   2   7   1       1934.85       1969.69        32.32 o
   3   7   1       1557.81       1503.56        27.19 o
   4   7   1       1255.94       1140.29        21.45 o
   5   7   1        747.42        656.10        16.17 o
   6   7   1        300.37        261.92        10.03 o
   7   7   1        103.37         94.32         8.41 o
   8   7   1        192.77        200.88        10.08 o
   9   7   1        105.36        104.16        11.57 o
  10   7   1        281.95        312.80        14.08 o
  11   7   1         36.33         57.80        10.67 o
  12   7   1        131.41        113.76        16.25 o
  13   7   1          2.02          0.00        10.34 o
  14   7   1          7.72          0.82        12.08 o
  15   7   1          8.51          2.84        12.28 o
  16   7   1         39.47         33.21        17.54 o
  17   7   1          6.80          0.00        21.95 o
  18   7   1          0.87         13.02        33.72 o
  19   7   1         16.42         14.77        56.41 o
  20   7   1          6.34         25.16        27.46 o
  21   7   1          1.31          5.19        41.50 o
 -21   8   1         13.94          0.00        40.20 o
 -20   8   1          0.00          0.00        36.31 o
 -19   8   1         78.14         49.28        40.20 o
 -18   8   1          0.50          2.43        27.88 o
 -17   8   1         26.61          4.34        20.85 o
 -16   8   1          6.14          0.00        17.44 o
 -15   8   1        107.17         66.81        22.87 o
 -14   8   1         90.36         86.82        17.59 o
 -13   8   1        161.14        159.52        13.70 o
 -12   8   1          2.04         15.04        11.10 o
 -11   8   1          7.46          0.00         8.65 o
 -10   8   1        136.02        139.72         9.43 o
  -9   8   1        164.81        174.16         8.97 o
  -8   8   1        669.16        665.30        15.98 o
  -7   8   1         38.01         43.93         6.48 o
  -6   8   1          1.10          0.00         4.91 o
  -5   8   1        203.22        178.98         8.79 o
  -4   8   1          2.98          0.00         4.60 o
  -3   8   1          1.28          4.77         6.83 o
  -2   8   1       5021.19       4541.22        74.56 o
  -1   8   1         44.04         33.40        17.78 o
   0   8   1        525.15        489.60        15.11 o
   1   8   1        425.14        468.94        24.15 o
   2   8   1       2558.89       2223.07        36.45 o
   3   8   1        265.52        291.81         9.79 o
   4   8   1        172.70        195.71         8.20 o
   5   8   1        305.34        319.86        11.62 o
   6   8   1        314.57        338.47        12.17 o
   7   8   1         25.10         22.74         6.34 o
   8   8   1         36.80         47.86         7.26 o
   9   8   1          0.99          0.00         7.25 o
  10   8   1         91.93         99.54        10.40 o
  11   8   1         17.88         15.94        11.20 o
  12   8   1        117.34         90.04        12.50 o
  13   8   1          0.69          0.00        10.78 o
  14   8   1         34.36          6.12        12.46 o
  15   8   1         33.36         26.41        14.77 o
  16   8   1         24.24         13.11        17.27 o
  17   8   1         24.59         36.31        35.01 o
  18   8   1         24.93         36.31        37.61 o
  19   8   1         44.13         45.39        40.20 o
  20   8   1          0.00         71.32        44.09 o
 -20   9   1          8.44          0.00        26.02 o
 -19   9   1          0.75          0.00        36.31 o
 -18   9   1        232.15        134.88        41.50 o
 -17   9   1         10.62          0.00        33.72 o
 -16   9   1         24.76         21.07        21.78 o
 -15   9   1          0.85          0.00        16.44 o
 -14   9   1        459.34        471.47        30.69 o
 -13   9   1         13.23         16.05        17.54 o
 -12   9   1        113.68         98.81        16.00 o
 -11   9   1         16.20         19.52         9.97 o
 -10   9   1          6.70          3.95         8.95 o
  -9   9   1        344.49        334.48        16.35 o
  -8   9   1        563.28        581.34        16.92 o
  -7   9   1         53.89         61.13         7.58 o
  -6   9   1        185.22        180.48         9.68 o
  -5   9   1          7.56          2.72         4.71 o
  -4   9   1         28.05         27.26         6.93 o
  -3   9   1        602.53        600.92        21.85 o
  -2   9   1        881.31        854.25        20.65 o
  -1   9   1        689.95        734.02        20.18 o
   0   9   1        109.48        140.26        15.89 o
   1   9   1        802.40        774.82        17.83 o
   2   9   1         90.27         99.02         8.81 o
   3   9   1        122.46        118.90         7.43 o
   4   9   1         54.54         48.14         6.20 o
   5   9   1          0.09          0.00         4.90 o
   6   9   1          2.70          0.00         5.53 o
   7   9   1        313.98        303.50        14.07 o
   8   9   1        181.92        206.16        12.37 o
   9   9   1         90.53         95.41        10.22 o
  10   9   1        100.97         95.15        14.98 o
  11   9   1         67.99         23.30        15.92 o
  12   9   1          1.45          0.00        12.33 o
  13   9   1          0.81          8.05        13.93 o
  14   9   1         11.48          0.00        16.21 o
  15   9   1          0.28          0.00        19.32 o
  16   9   1          8.64          6.76        21.42 o
  17   9   1         69.82         53.17        38.90 o
  18   9   1         28.98         41.50        38.90 o
  19   9   1          4.56          0.00        37.61 o
 -20  10   1          0.56          0.00        26.59 o
 -19  10   1         22.33         29.94        27.04 o
 -18  10   1          3.28         11.67        33.72 o
 -17  10   1          1.08          6.48        23.84 o
 -16  10   1          2.40         15.92        23.37 o
 -15  10   1         36.63         18.18        31.77 o
 -14  10   1        115.02        115.40        21.21 o
 -13  10   1        407.54        408.43        29.94 o
 -12  10   1         14.78          5.58        14.38 o
 -11  10   1         47.40         75.94        23.16 o
 -10  10   1          8.50          1.08        11.82 o
  -9  10   1         34.09         45.84        12.04 o
  -8  10   1        277.69        289.29        17.72 o
  -7  10   1          0.00          0.00         9.69 o
  -6  10   1         16.46         20.86         8.42 o
  -5  10   1        149.93        145.04        10.94 o
  -4  10   1        342.81        348.73        14.85 o
  -3  10   1         75.91         91.02         8.34 o
  -2  10   1          7.08         28.08         7.97 o
  -1  10   1        598.96        532.86        15.53 o
   0  10   1         59.12         64.77        10.37 o
   1  10   1         48.00         52.17         7.89 o
   2  10   1        159.51        184.31        10.52 o
   3  10   1        536.49        541.78        17.78 o
   4  10   1        600.81        578.96        17.10 o
   5  10   1         91.89        101.73        10.11 o
   6  10   1        344.64        343.45        18.27 o
   7  10   1         54.50         41.20        10.02 o
   8  10   1          6.09          6.19        10.47 o
   9  10   1         92.74        113.89        16.45 o
  10  10   1         21.65          9.71        16.84 o
  11  10   1         14.06          7.38        17.13 o
  12  10   1        295.26        279.10        34.30 o
  13  10   1          1.85          8.10        14.71 o
  14  10   1         23.88          0.00        27.23 o
  15  10   1          4.28          0.00        29.83 o
  16  10   1         52.13         18.15        36.31 o
  17  10   1          0.20          0.00        33.72 o
  18  10   1          0.38         50.57        42.79 o
  19  10   1          0.70          7.78        40.20 o
 -19  11   1          2.93         11.28        27.46 o
 -18  11   1          8.27         42.94        30.47 o
 -17  11   1          0.04         21.50        26.02 o
 -16  11   1         14.85         13.04        25.20 o
 -15  11   1        155.38        208.68        95.97 o
 -14  11   1          4.70          0.00        36.96 o
 -13  11   1        138.55        128.60        27.51 o
 -12  11   1         58.06         65.49        24.76 o
 -11  11   1         90.25        101.40        16.81 o
 -10  11   1          0.88         14.37        14.26 o
  -9  11   1       1841.56       1788.14        50.43 o
  -8  11   1        182.87        238.91        24.48 o
  -7  11   1          7.79          0.00        11.94 o
  -6  11   1        106.16        114.32        16.40 o
  -5  11   1          0.00         16.65        10.81 o
  -4  11   1        175.06        270.45        41.01 o
  -3  11   1       1213.54       1248.85        29.29 o
  -2  11   1        332.29        504.10        19.24 o
  -1  11   1        872.75        876.48        25.35 o
   0  11   1         45.62        122.28        20.01 o
   1  11   1        157.46        225.60        39.50 o
   2  11   1       1891.70       1822.99        48.17 o
   3  11   1        828.12        934.94        36.36 o
   4  11   1        138.72        129.29        11.27 o
   5  11   1         26.16         21.95        10.92 o
   6  11   1        176.28        134.13        15.29 o
   7  11   1        378.03        404.64        30.61 o
   8  11   1        608.76        661.90        36.93 o
   9  11   1        312.05        344.59        21.79 o
  10  11   1          9.51          1.66        15.53 o
  11  11   1        272.30        268.13        26.41 o
  12  11   1         66.07         46.50        25.10 o
  13  11   1        121.13        131.96        28.38 o
  14  11   1          4.66          0.00        32.42 o
  15  11   1         59.85         47.98        36.31 o
  16  11   1         18.30         38.90        38.90 o
  17  11   1          0.62          0.00        36.31 o
  18  11   1         12.06          0.00        35.01 o
 -18  12   1          0.29          0.00        29.18 o
 -17  12   1         14.23         30.92        27.04 o
 -16  12   1         17.95         11.67        26.02 o
 -15  12   1         12.02         35.59        25.63 o
 -14  12   1          4.00          0.00        23.79 o
 -13  12   1         73.69         51.21        25.83 o
 -12  12   1         28.10          0.00        43.44 o
 -11  12   1         65.54         20.86        17.61 o
 -10  12   1          3.73         11.38        16.43 o
  -9  12   1        366.55        438.73        23.97 o
  -8  12   1        189.94        259.65        19.83 o
  -7  12   1        958.66       1014.42        44.27 o
  -6  12   1         62.73         93.67        16.89 o
  -5  12   1        239.14        253.18        18.74 o
  -4  12   1       1136.65       1186.04        43.79 o
  -3  12   1       2691.77       2695.60        68.01 o
  -2  12   1        177.20        421.49        37.61 o
  -1  12   1       1852.03       1847.73        49.93 o
   0  12   1        238.15        374.14        38.57 o
   1  12   1        348.98        441.84        29.97 o
   2  12   1        479.29        661.76        47.71 o
   3  12   1       2261.20       2082.03        55.04 o
   4  12   1        401.17        464.55        22.25 o
   5  12   1        775.44        808.85        36.24 o
   6  12   1        143.88        175.95        17.33 o
   7  12   1        195.48        183.35        17.91 o
   8  12   1        243.30        276.91        20.42 o
   9  12   1        258.87        333.67        24.61 o
  10  12   1          0.21          0.00        18.30 o
  11  12   1          0.02          0.00        18.89 o
  12  12   1          4.58          0.00        30.97 o
  13  12   1          9.93          6.88        24.18 o
  14  12   1         60.71         92.50        28.79 o
  15  12   1         36.71         67.30        27.87 o
  16  12   1          2.75         17.47        27.04 o
  17  12   1          1.73          8.82        27.96 o
 -16  13   1         55.57         58.35        31.12 o
 -15  13   1          4.20         14.02        26.76 o
 -14  13   1          0.00         20.66        26.17 o
 -13  13   1         15.64         23.01        24.71 o
 -12  13   1          1.10         13.79        23.79 o
 -11  13   1         17.77         10.27        22.45 o
 -10  13   1        253.20        228.38        23.38 o
  -9  13   1         79.72         85.99        19.73 o
  -8  13   1        507.03        565.26        37.55 o
  -7  13   1        161.38        161.01        24.84 o
  -6  13   1        459.41        513.47        35.18 o
  -5  13   1         17.12         18.06        17.02 o
  -4  13   1        126.77        121.96        19.22 o
  -3  13   1          5.77          0.00        15.63 o
  -2  13   1         97.00         66.57        18.10 o
  -1  13   1          5.07          0.00        15.27 o
   0  13   1          0.04          0.00        14.92 o
   1  13   1         45.45         46.97        17.59 o
   2  13   1        227.08        204.08        22.04 o
   3  13   1          1.75          5.80        16.25 o
   4  13   1         28.44         23.47        18.34 o
   5  13   1         20.96         42.18        17.56 o
   6  13   1        950.52        898.79        45.14 o
   7  13   1        130.47        150.54        25.18 o
   8  13   1         30.82          0.06        20.60 o
   9  13   1          2.94          0.00        24.90 o
  10  13   1         40.42         19.16        20.51 o
  11  13   1          7.55          3.40        20.76 o
  12  13   1         50.52         63.11        26.78 o
  13  13   1         51.32         63.30        26.76 o
  14  13   1         22.78         34.78        26.12 o
  15  13   1          0.83          0.00        41.50 o
  16  13   1          0.44          0.00        27.69 o
 -15  14   1         78.71        116.75        30.63 o
 -14  14   1          6.36         12.85        24.90 o
 -13  14   1          0.30         12.97        36.31 o
 -12  14   1         33.41         55.76        38.90 o
 -11  14   1        106.23        108.93        42.79 o
 -10  14   1         22.33         23.76        28.03 o
  -9  14   1        302.68        361.07        32.66 o
  -8  14   1         13.48         32.43        21.64 o
  -7  14   1        257.31        254.85        28.83 o
  -6  14   1        174.78        171.76        25.50 o
  -5  14   1        635.59        654.07        39.94 o
  -4  14   1         18.09         65.69        32.29 o
  -3  14   1         56.84         64.98        22.18 o
  -2  14   1        106.39        123.01        23.94 o
  -1  14   1         22.75         30.28        18.34 o
   0  14   1         40.65         42.45        21.18 o
   1  14   1          2.83         12.12        19.54 o
   2  14   1         68.03         30.88        20.36 o
   3  14   1         18.82          2.75        19.71 o
   4  14   1        105.20         89.75        31.24 o
   5  14   1        247.75        221.18        27.86 o
   6  14   1         14.36          0.00        20.51 o
   7  14   1         11.28         17.12        21.29 o
   8  14   1        138.13        179.05        35.76 o
   9  14   1        145.00        187.99        35.30 o
  10  14   1        158.19        211.65        37.56 o
  11  14   1         11.42         32.82        29.79 o
  12  14   1         21.77         50.57        41.50 o
  13  14   1          0.08         31.12        41.50 o
  14  14   1          0.22         46.68        42.79 o
 -13  15   1          6.02         29.83        41.50 o
 -12  15   1          0.31         16.86        38.90 o
 -11  15   1          4.22         38.90        40.20 o
 -10  15   1          1.55         36.31        37.61 o
  -9  15   1          0.00         29.08        38.90 o
  -8  15   1        209.23        180.41        34.70 o
  -7  15   1         13.81          0.00        51.22 o
  -6  15   1         14.99         39.47        29.17 o
  -5  15   1         15.06         26.14        28.38 o
  -4  15   1         40.58         32.91        29.83 o
  -3  15   1         16.52          0.00        25.67 o
  -2  15   1         24.78         15.11        26.40 o
  -1  15   1         15.10          8.66        27.04 o
   0  15   1        176.61        194.29        53.17 o
   1  15   1         43.11         39.12        27.87 o
   2  15   1         42.80         39.61        42.15 o
   3  15   1          8.27         17.69        28.25 o
   4  15   1        139.89         87.40        71.33 o
   5  15   1         62.63        116.87        25.31 o
   6  15   1         72.62         55.22        23.98 o
   7  15   1          4.26          0.00        47.98 o
   8  15   1         47.12         31.43        30.22 o
   9  15   1         76.05         87.14        32.05 o
  10  15   1         32.28         53.39        31.39 o
  11  15   1          3.70          3.89        44.09 o
  12  15   1          2.48          0.00        42.79 o
  13  15   1          4.32         59.65        46.68 o
 -11  16   1        122.95        146.54        47.98 o
 -10  16   1          0.89         24.64        38.90 o
  -9  16   1         19.87         19.45        38.90 o
  -8  16   1          3.84          0.00        29.71 o
  -7  16   1        190.69        223.68        37.98 o
  -6  16   1          0.76          0.00        37.61 o
  -5  16   1          0.00          0.00        27.33 o
  -4  16   1         20.05          0.00        28.38 o
  -3  16   1         29.18         51.69        29.79 o
  -2  16   1         28.28         13.48        28.87 o
  -1  16   1         14.83          0.00        27.04 o
   0  16   1         12.86          0.00        26.54 o
   1  16   1          4.00          0.00        27.46 o
   2  16   1         53.30         42.52        30.46 o
   3  16   1          3.24         25.44        29.54 o
   4  16   1          1.11          0.00        28.03 o
   5  16   1        110.28        110.92        33.94 o
   6  16   1         12.89         21.23        30.46 o
   7  16   1          2.33          0.00        29.54 o
   8  16   1          3.56         21.95        31.47 o
   9  16   1        211.18        203.21        39.40 o
  10  16   1          0.78         64.84        45.39 o
  -9  17   1          0.84         19.45        41.50 o
  -8  17   1          4.84         19.45        42.79 o
  -7  17   1          2.70          0.00        30.81 o
  -6  17   1          0.18          0.00        29.83 o
  -5  17   1          3.33          0.00        42.79 o
  -4  17   1         23.69         66.90        34.36 o
  -3  17   1          1.93          7.22        30.71 o
  -2  17   1         23.11          0.02        29.30 o
  -1  17   1          7.47          0.00        28.87 o
   0  17   1         17.81          3.89        30.26 o
   1  17   1         30.32         32.84        31.14 o
   2  17   1          3.63         27.64        30.71 o
   3  17   1          0.12          0.00        29.89 o
   4  17   1          4.42          0.00        40.85 o
   5  17   1         26.40          0.00        35.01 o
   6  17   1          8.48          4.26        31.12 o
   7  17   1          6.05          0.00        31.01 o
   8  17   1          0.56          0.00        41.50 o
  -4  18   1          7.94          0.00        33.38 o
  -3  18   1          0.21          0.00        34.36 o
  -2  18   1          1.90          0.00        32.05 o
  -1  18   1          0.69          0.00        30.71 o
   0  18   1          0.15          0.00        31.18 o
   1  18   1         31.84         38.94        34.81 o
   2  18   1          2.34          0.00        42.79 o
   3  18   1          0.16          0.00        31.15 o
 -24   0   2          0.25          0.00        40.20 o
 -23   0   2          1.75         24.64        40.20 o
 -22   0   2          0.23         50.57        40.20 o
 -21   0   2        445.70        690.03        67.45 o
 -20   0   2         45.88         62.25        36.31 o
 -19   0   2         24.34         33.00        20.25 o
 -18   0   2         57.93         80.78        18.73 o
 -17   0   2        503.33        737.71        53.18 o
 -16   0   2        829.46        839.77        60.98 o
 -15   0   2         12.10         12.14         8.93 o
 -14   0   2        741.29        725.64        48.59 o
 -13   0   2       2141.40       1783.02        47.51 o
 -12   0   2          0.21          0.00         6.86 o
 -11   0   2        680.75        663.38        52.07 o
 -10   0   2        355.51        338.71        30.89 o
  -9   0   2      19301.61      18121.35       467.93 o
  -8   0   2        388.29        386.84        16.00 o
  -7   0   2       3588.09       3018.08       124.39 o
  -6   0   2       1753.03       1920.13        40.91 o
  -5   0   2      61932.65      64604.30      1181.80 o
  -4   0   2      38690.35      41117.00       824.14 o
  -3   0   2      13276.06      13071.91       210.02 o
  -2   0   2       1970.98       2113.20        40.68 o
  -1   0   2         62.32         71.20         3.34 o
   0   0   2        504.34        484.83        15.24 o
   1   0   2      18344.06      16165.61       368.87 o
   2   0   2      25031.47      22735.06       468.58 o
   3   0   2       3079.49       3002.77        64.54 o
   4   0   2      20261.15      18483.15       382.09 o
   5   0   2       7556.94       6458.98       133.30 o
   6   0   2        231.51        188.80         8.44 o
   7   0   2       4297.98       3980.62        84.59 o
   8   0   2       1053.48        884.00        23.48 o
   9   0   2       2387.74       2235.68        50.87 o
  10   0   2        459.56        362.11        14.63 o
  11   0   2       1165.25       1123.09        30.14 o
  12   0   2       1397.22       1367.70        39.21 o
  13   0   2         12.26          0.00         8.42 o
  14   0   2         42.95          0.00        13.31 o
  15   0   2         14.56          0.00        14.82 o
  16   0   2        543.38        548.27        40.26 o
  17   0   2         56.48        167.02        21.48 o
  18   0   2         14.82          0.00        16.39 o
  19   0   2         31.92         48.22        36.96 o
  20   0   2          7.08          0.00        21.35 o
  21   0   2         12.81         44.36        25.84 o
  22   0   2         19.85         22.04        45.39 o
 -24   1   2          3.53         23.22        29.30 o
 -23   1   2          5.71         19.51        38.25 o
 -22   1   2         20.32         25.29        27.51 o
 -21   1   2         69.05        148.18        52.52 o
 -20   1   2          7.14         31.83        17.92 o
 -19   1   2         82.58        114.31        17.06 o
 -18   1   2         64.38         24.86        12.70 o
 -17   1   2          8.67          0.00        10.73 o
 -16   1   2        452.68        631.26        17.88 o
 -15   1   2         15.22         11.71         8.20 o
 -14   1   2        427.59        460.14        13.15 o
 -13   1   2        771.33        793.14        17.35 o
 -12   1   2          0.00          6.05         4.92 o
 -11   1   2       4172.91       3895.27        61.20 o
 -10   1   2        443.08        523.39        12.62 o
  -9   1   2        162.90        176.91        11.45 o
  -8   1   2        470.47        376.15         9.06 o
  -7   1   2       1808.44       1640.27        26.49 o
  -6   1   2      16127.93      15398.08       306.17 o
  -5   1   2      69829.09      72377.31      1223.38 o
  -4   1   2       9523.07       9534.11       162.13 o
  -3   1   2        586.16        519.50         9.53 o
  -2   1   2       3621.40       3698.85        57.53 o
  -1   1   2        563.81        655.33        13.81 o
   0   1   2       4700.73       4922.78        81.42 o
   1   1   2        853.43        723.24        13.72 o
   2   1   2       5005.66       4391.48        72.64 o
   3   1   2      72839.62      70187.33      1057.83 o
   4   1   2      16103.80      14734.59       224.21 o
   5   1   2         27.82         32.34         3.84 o
   6   1   2        674.45        621.08        14.72 o
   7   1   2       1695.08       1403.05        26.51 o
   8   1   2       1190.66       1041.75        21.52 o
   9   1   2        897.44        858.26        19.31 o
  10   1   2        434.19        458.88        13.65 o
  11   1   2        142.20        118.23         7.97 o
  12   1   2        244.50        236.29        11.14 o
  13   1   2          5.07          0.00         6.31 o
  14   1   2         82.97         56.35        10.78 o
  15   1   2          0.84          4.24        10.73 o
  16   1   2         67.12        126.26        13.93 o
  17   1   2          7.27          0.00        11.25 o
  18   1   2          9.71          0.00        11.33 o
  19   1   2         66.54        135.19        17.13 o
  20   1   2         13.09          7.44        16.37 o
  21   1   2         22.19         23.37        21.08 o
  22   1   2         14.09         44.04        22.79 o
 -24   2   2         23.93          4.93        29.79 o
 -23   2   2          3.16          0.00        26.59 o
 -22   2   2          2.87          2.06        33.07 o
 -21   2   2          1.20          0.00        18.32 o
 -20   2   2         12.22          0.00        13.68 o
 -19   2   2          0.54          0.00        13.06 o
 -18   2   2         96.89         99.23        14.47 o
 -17   2   2         15.42         19.96        12.33 o
 -16   2   2        926.44        847.00        20.95 o
 -15   2   2         32.20         21.68         7.22 o
 -14   2   2          5.33          0.00         6.48 o
 -13   2   2        411.82        430.01        13.71 o
 -12   2   2       2807.39       2889.73        53.42 o
 -11   2   2         12.97         15.03         5.54 o
 -10   2   2       3687.30       3316.26        64.32 o
  -9   2   2        360.28        318.26        11.13 o
  -8   2   2         21.82         17.06         3.12 o
  -7   2   2          1.06          3.54         3.13 o
  -6   2   2      13878.78      12766.68       235.88 o
  -5   2   2        379.02        335.99         8.96 o
  -4   2   2        224.26        167.84         6.81 o
  -3   2   2       4557.57       4046.29        59.74 o
  -2   2   2      30167.94      31715.20       455.03 o
  -1   2   2        588.54        574.89        12.66 o
   0   2   2      48747.73      56208.18      1233.05 o
   1   2   2       2910.29       2601.08        44.42 o
   2   2   2          9.60          9.83         3.08 o
   3   2   2      11272.36       9652.34       148.70 o
   4   2   2        369.60        324.77        10.95 o
   5   2   2        113.63         90.47         5.01 o
   6   2   2       1032.82        985.63        19.60 o
   7   2   2       2311.64       2219.31        42.37 o
   8   2   2       5527.78       5347.78        95.85 o
   9   2   2       1799.08       1765.95        33.55 o
  10   2   2         11.43          9.08         6.18 o
  11   2   2        103.15         88.33         8.56 o
  12   2   2         12.85         14.74         7.42 o
  13   2   2         39.09         31.07         8.85 o
  14   2   2        740.66        863.45        23.28 o
  15   2   2        259.01        290.07        16.69 o
  16   2   2         18.35          0.30        11.84 o
  17   2   2          0.09          0.00        10.56 o
  18   2   2          5.78          9.43        13.09 o
  19   2   2        222.79        227.17        19.51 o
  20   2   2         16.64         31.76        20.74 o
  21   2   2          1.61          0.00        38.26 o
  22   2   2          0.92          0.00        20.74 o
 -23   3   2         19.36         47.98        28.43 o
 -22   3   2         22.69          9.08        25.67 o
 -21   3   2         88.41         49.19        16.79 o
 -20   3   2          0.44          1.81        14.97 o
 -19   3   2         30.70          2.59        14.20 o
 -18   3   2        183.82        293.90        24.15 o
 -17   3   2        715.84        761.07        26.74 o
 -16   3   2         30.45         30.86        12.28 o
 -15   3   2         29.27         16.44         6.58 o
 -14   3   2          4.18          0.00         5.79 o
 -13   3   2         17.70         21.07         6.14 o
 -12   3   2        313.27        301.49        12.53 o
 -11   3   2       1547.03       1590.93        32.13 o
 -10   3   2       2714.66       2630.42        49.03 o
  -9   3   2       1046.97       1025.20        22.00 o
  -8   3   2          6.42          8.94         4.16 o
  -7   3   2       4434.85       4116.29        97.38 o
  -6   3   2        496.79        474.63        14.06 o
  -5   3   2       1629.98       1636.90        31.46 o
  -4   3   2          8.61          9.67         3.02 o
  -3   3   2       5927.65       5455.80        76.81 o
  -2   3   2       5670.25       5498.58        98.27 o
  -1   3   2        688.69        649.69        17.42 o
   0   3   2      11837.08      11321.45       547.55 o
   1   3   2       5047.99       4713.18        85.32 o
   2   3   2       1064.57        841.60        15.65 o
   3   3   2       1110.01       1025.31        18.58 o
   4   3   2       2683.94       2300.96        38.14 o
   5   3   2       1420.97       1284.58        23.13 o
   6   3   2        187.81        162.05         6.70 o
   7   3   2        414.91        403.44        12.68 o
   8   3   2          0.23          3.17         5.32 o
   9   3   2         35.04         37.77         6.60 o
  10   3   2       2304.75       2363.82        50.24 o
  11   3   2        177.10        152.67        10.86 o
  12   3   2        478.00        494.20        17.58 o
  13   3   2        331.25        327.15        15.44 o
  14   3   2        417.31        500.06        19.27 o
  15   3   2          0.58          3.08        12.50 o
  16   3   2         12.71          0.00        10.15 o
  17   3   2         63.17         45.44        12.34 o
  18   3   2         69.31         47.08        16.67 o
  19   3   2          5.26         13.39        19.01 o
  20   3   2          0.10          0.00        18.96 o
  21   3   2          0.40          6.90        19.81 o
  22   3   2          1.10          0.00        21.39 o
 -23   4   2          0.31          0.00        26.59 o
 -22   4   2          2.54          0.00        15.30 o
 -21   4   2          0.20          0.00        14.81 o
 -20   4   2         34.00         24.75        15.46 o
 -19   4   2          3.39          0.00        12.88 o
 -18   4   2        129.74        158.48        17.63 o
 -17   4   2         49.48         59.03        16.83 o
 -16   4   2          5.97          2.32        14.12 o
 -15   4   2          1.74          0.00         7.89 o
 -14   4   2         15.43          7.39         7.71 o
 -13   4   2         60.48         50.74         8.24 o
 -12   4   2        833.20        974.83        24.90 o
 -11   4   2        864.38        987.67        24.77 o
 -10   4   2        316.52        310.43        12.03 o
  -9   4   2        707.92        691.55        16.85 o
  -8   4   2        192.35        214.09         9.57 o
  -7   4   2        146.49        104.70         6.29 o
  -6   4   2        974.02        853.65        17.68 o
  -5   4   2       1092.85       1030.77        20.11 o
  -4   4   2         25.14         26.74         3.58 o
  -3   4   2       5469.15       5232.82        94.51 o
  -2   4   2       1770.61       1668.24        36.55 o
  -1   4   2        448.94        427.65        13.33 o
   0   4   2       1284.87       1246.08        29.35 o
   1   4   2      10861.41       9969.19       154.23 o
   2   4   2        135.35        141.92         5.47 o
   3   4   2        650.49        618.64        13.20 o
   4   4   2        532.50        458.84        11.10 o
   5   4   2          3.40          0.00         2.96 o
   6   4   2        145.76        135.05         7.09 o
   7   4   2        397.17        363.75        11.82 o
   8   4   2         71.58         65.14         7.54 o
   9   4   2       1420.74       1373.94        49.05 o
  10   4   2          7.89          0.00         4.90 o
  11   4   2          0.23          4.67         5.46 o
  12   4   2         32.36         26.43         6.62 o
  13   4   2        113.80        121.99        12.95 o
  14   4   2         12.81          7.71         9.23 o
  15   4   2        222.93        297.10        18.66 o
  16   4   2        172.42        191.88        18.80 o
  17   4   2         97.30         45.27        26.87 o
  18   4   2         29.58          8.90        17.30 o
  19   4   2          9.78          0.00        22.34 o
  20   4   2          0.49          0.00        19.85 o
  21   4   2          0.08         10.50        21.98 o
 -23   5   2          6.80          8.32        17.80 o
 -22   5   2         18.10         47.46        17.70 o
 -21   5   2          0.90         10.26        15.50 o
 -20   5   2          7.82         17.46        17.92 o
 -19   5   2          1.24          0.00        13.48 o
 -18   5   2          4.00          0.00        12.94 o
 -17   5   2          0.08          0.00        14.14 o
 -16   5   2         98.55        121.74        22.28 o
 -15   5   2          3.23          0.00        12.55 o
 -14   5   2          0.10          0.00         7.13 o
 -13   5   2         38.97         63.16         9.41 o
 -12   5   2         52.45         42.32         7.54 o
 -11   5   2          8.82          5.88         6.68 o
 -10   5   2        107.33        108.55         7.25 o
  -9   5   2       1666.57       1655.83        34.10 o
  -8   5   2       1267.48       1210.98        26.16 o
  -7   5   2         58.04         73.14         5.15 o
  -6   5   2       5674.95       5356.20        91.03 o
  -5   5   2       1310.62       1066.41        20.07 o
  -4   5   2       1203.62       1119.47        22.35 o
  -3   5   2        168.17        158.68         7.23 o
  -2   5   2          3.66          5.72         3.08 o
  -1   5   2          1.60          4.63         3.67 o
   0   5   2        703.05        643.99        14.83 o
   1   5   2        544.79        559.25        19.15 o
   2   5   2       1017.35        900.08        16.04 o
   3   5   2        745.71        571.09        11.53 o
   4   5   2       2718.29       2459.20        38.76 o
   5   5   2         27.33         32.73         3.91 o
   6   5   2       3149.76       2965.60        49.16 o
   7   5   2       2454.89       2326.66        37.74 o
   8   5   2          1.99          0.00         6.01 o
   9   5   2        648.13        638.09        15.91 o
  10   5   2          6.55          2.48         6.38 o
  11   5   2        402.37        409.42        15.79 o
  12   5   2          2.54          0.00         8.57 o
  13   5   2        119.89        137.40        15.06 o
  14   5   2          1.30         12.74        10.44 o
  15   5   2         70.69         88.98        17.55 o
  16   5   2         26.71         35.08        17.73 o
  17   5   2         87.31        130.74        36.96 o
  18   5   2          8.29         27.88        25.67 o
  19   5   2         11.64         18.31        27.88 o
  20   5   2          1.72          0.00        19.27 o
  21   5   2          2.49         26.74        25.79 o
 -22   6   2          2.59          3.53        16.93 o
 -21   6   2          0.76          0.00        18.61 o
 -20   6   2          0.87          0.00        16.20 o
 -19   6   2          3.46          0.00        14.12 o
 -18   6   2         15.69          0.00        16.51 o
 -17   6   2         13.16          0.00        14.73 o
 -16   6   2          5.85         10.86        14.57 o
 -15   6   2         86.71         65.27        16.65 o
 -14   6   2          9.10         18.74         8.38 o
 -13   6   2         26.69         14.79         6.88 o
 -12   6   2        123.73        157.03        10.56 o
 -11   6   2        279.49        333.65        12.02 o
 -10   6   2        473.84        431.63        14.16 o
  -9   6   2        117.57        103.44         8.21 o
  -8   6   2         14.71          7.96         5.02 o
  -7   6   2       1111.77       1187.80        23.05 o
  -6   6   2          6.06          9.56         4.33 o
  -5   6   2        370.96        334.69        10.71 o
  -4   6   2        536.01        561.34        14.07 o
  -3   6   2       1527.91       1589.38        32.90 o
  -2   6   2        368.83        377.02        14.10 o
  -1   6   2         23.47         31.55         4.97 o
   0   6   2        219.58        258.42         9.69 o
   1   6   2        337.62        424.91        25.92 o
   2   6   2       3781.16       3819.27        67.69 o
   3   6   2        339.80        326.47         9.34 o
   4   6   2        498.96        448.78        10.47 o
   5   6   2        688.00        737.60        14.84 o
   6   6   2        862.90        780.86        15.69 o
   7   6   2        815.41        829.96        17.54 o
   8   6   2       1435.73       1192.67        26.12 o
   9   6   2         65.25         80.36         7.35 o
  10   6   2         79.13         47.79         6.74 o
  11   6   2          3.11         10.73         8.02 o
  12   6   2         42.25         22.90         9.32 o
  13   6   2          0.31          0.00        10.96 o
  14   6   2        232.08        289.33        20.87 o
  15   6   2          9.94         15.38        15.11 o
  16   6   2         50.95         77.59        19.57 o
  17   6   2         33.07         29.26        24.18 o
  18   6   2        164.42        289.32        95.32 o
  19   6   2          6.18         37.78        36.31 o
  20   6   2         13.70         13.93        53.17 o
  21   6   2          0.11          0.00        20.65 o
 -22   7   2          1.77          0.00        38.90 o
 -21   7   2          1.97         20.00        27.23 o
 -20   7   2         13.97         25.54        23.01 o
 -19   7   2          8.94          0.00        18.93 o
 -18   7   2         17.14         23.77        17.93 o
 -17   7   2          5.83          0.00        15.76 o
 -16   7   2         34.62         40.01        17.47 o
 -15   7   2         46.97         36.92        15.15 o
 -14   7   2          6.66          0.00        11.39 o
 -13   7   2          5.72          4.20         7.39 o
 -12   7   2          1.43          0.00         6.28 o
 -11   7   2          0.47          1.58         6.79 o
 -10   7   2        671.71        627.60        16.83 o
  -9   7   2        255.32        288.39        10.56 o
  -8   7   2        202.14        188.32         8.48 o
  -7   7   2         14.72         15.76         5.64 o
  -6   7   2       1198.69       1202.56        25.34 o
  -5   7   2         22.19         41.08         7.17 o
  -4   7   2       5530.84       5976.20       102.49 o
  -3   7   2       1662.46       1794.10        52.57 o
  -2   7   2        151.24        236.71        14.46 o
  -1   7   2         49.55         49.75         5.47 o
   0   7   2          0.03         21.67         9.13 o
   1   7   2       1414.90       1737.16        50.24 o
   2   7   2       9014.83       9572.21       160.57 o
   3   7   2        173.71        139.21         8.69 o
   4   7   2        578.45        628.74        14.60 o
   5   7   2          0.20          0.00         3.86 o
   6   7   2         91.65         93.11         6.23 o
   7   7   2        194.32        211.27        12.93 o
   8   7   2        996.56        990.15        21.57 o
   9   7   2         17.43         31.98         6.36 o
  10   7   2        151.57        150.19        17.40 o
  11   7   2         44.82         34.16        11.71 o
  12   7   2         13.10         10.17        10.38 o
  13   7   2         22.46         33.53        12.81 o
  14   7   2         25.06         37.34        13.73 o
  15   7   2         16.48         19.55        13.83 o
  16   7   2         71.46         80.85        26.54 o
  17   7   2         25.91         27.37        33.07 o
  18   7   2          4.52         24.55        49.28 o
  19   7   2          1.20          0.00        33.07 o
  20   7   2          9.89         28.53        30.26 o
 -21   8   2          4.85          0.00        36.31 o
 -20   8   2          5.96          0.00        23.67 o
 -19   8   2          0.41          0.00        23.05 o
 -18   8   2         49.60         36.96        51.22 o
 -17   8   2          1.48          0.00        16.51 o
 -16   8   2          0.02          0.00        17.40 o
 -15   8   2         81.83         53.77        17.51 o
 -14   8   2          0.74          0.00        15.14 o
 -13   8   2          0.01          0.00        10.48 o
 -12   8   2         62.86         64.99        10.12 o
 -11   8   2          9.18          0.00         9.96 o
 -10   8   2        541.36        528.19        15.92 o
  -9   8   2        304.25        350.99        11.93 o
  -8   8   2        360.05        336.58        12.62 o
  -7   8   2        252.29        223.25        10.33 o
  -6   8   2        507.63        506.07        14.56 o
  -5   8   2        206.36        191.88         9.34 o
  -4   8   2        220.87        306.20        13.55 o
  -3   8   2       1587.77       1530.58        30.25 o
  -2   8   2         88.83        132.96        13.35 o
  -1   8   2        141.56        163.43         7.86 o
   0   8   2         63.94         81.00         8.76 o
   1   8   2        341.09        322.75         9.04 o
   2   8   2        114.33        145.17         7.86 o
   3   8   2          9.26          8.49         4.94 o
   4   8   2        274.96        283.59        11.99 o
   5   8   2         27.70         18.68         5.80 o
   6   8   2         46.51         37.93         6.66 o
   7   8   2        473.19        465.80        15.10 o
   8   8   2        385.26        368.28        15.34 o
   9   8   2          9.34          0.16         7.68 o
  10   8   2         33.92         24.30        10.31 o
  11   8   2          8.19         19.80        10.85 o
  12   8   2         34.09         23.32        11.55 o
  13   8   2        194.76        234.00        22.65 o
  14   8   2          4.56          6.76        13.55 o
  15   8   2         16.50         29.49        18.08 o
  16   8   2          1.21         22.04        24.76 o
  17   8   2         23.86          0.00        35.01 o
  18   8   2          0.03          0.00        35.01 o
  19   8   2         11.04          9.08        38.90 o
  20   8   2          4.69          9.08        44.09 o
 -21   9   2         17.40          0.00        26.12 o
 -20   9   2          0.02          0.00        25.10 o
 -19   9   2          1.20          0.00        24.55 o
 -18   9   2          1.89          0.00        22.73 o
 -17   9   2         70.81         25.17        55.76 o
 -16   9   2          0.21          0.00        17.09 o
 -15   9   2         28.95          0.00        31.35 o
 -14   9   2          9.83          0.00        16.27 o
 -13   9   2         24.20         29.36        16.44 o
 -12   9   2        186.96        196.41        17.44 o
 -11   9   2          2.55          0.00        11.33 o
 -10   9   2          1.97          0.00         9.46 o
  -9   9   2          5.21          5.13         9.61 o
  -8   9   2          1.29          0.00         7.69 o
  -7   9   2         71.89         56.86         7.95 o
  -6   9   2        459.93        361.59        13.87 o
  -5   9   2         19.29         12.89         7.04 o
  -4   9   2         65.05         55.55         8.09 o
  -3   9   2         38.56         38.37         6.38 o
  -2   9   2        198.47        210.03         9.67 o
  -1   9   2        205.98        191.73        10.58 o
   0   9   2          2.15          9.66         4.93 o
   1   9   2         17.69         19.35         4.39 o
   2   9   2          2.16          8.53         4.72 o
   3   9   2        104.89        116.80         8.11 o
   4   9   2        368.87        332.71        12.41 o
   5   9   2          0.43          0.00         5.47 o
   6   9   2        496.35        467.65        15.25 o
   7   9   2         18.82         16.65         7.97 o
   8   9   2         29.15         25.13         8.45 o
   9   9   2          4.04          0.00         9.68 o
  10   9   2         64.32         95.18        14.61 o
  11   9   2         99.85        118.67        16.02 o
  12   9   2         12.80          0.19        13.55 o
  13   9   2          5.08          0.00        13.72 o
  14   9   2          3.66          7.75        15.09 o
  15   9   2          3.10          0.00        20.49 o
  16   9   2          0.10          0.00        32.42 o
  17   9   2         58.12         49.28        37.61 o
  18   9   2          5.28         37.61        38.90 o
  19   9   2          2.13         33.72        42.79 o
 -20  10   2          1.29          0.00        55.11 o
 -19  10   2         88.61         84.29        29.34 o
 -18  10   2          0.37         20.27        26.12 o
 -17  10   2          4.61          0.00        24.18 o
 -16  10   2          5.25         16.75        22.87 o
 -15  10   2         27.50         17.32        23.26 o
 -14  10   2         32.42         18.48        21.95 o
 -13  10   2          8.37         20.95        16.86 o
 -12  10   2          0.10          0.00        15.39 o
 -11  10   2          6.33         14.82        13.43 o
 -10  10   2          0.34          1.89        11.26 o
  -9  10   2         11.91         14.18        11.13 o
  -8  10   2         95.79         85.28        12.60 o
  -7  10   2        146.67        128.50        13.10 o
  -6  10   2        206.72        197.89        14.13 o
  -5  10   2         15.69         28.88         8.29 o
  -4  10   2        135.95        152.32         9.37 o
  -3  10   2        110.56        119.48         8.73 o
  -2  10   2         61.03         67.49         7.29 o
  -1  10   2        126.64        159.34        20.47 o
   0  10   2        613.40        617.14        17.06 o
   1  10   2        401.52        468.07        23.89 o
   2  10   2         86.77         91.88         7.93 o
   3  10   2         85.81         83.42         8.29 o
   4  10   2        267.43        232.65        15.35 o
   5  10   2          1.01          6.51         8.99 o
   6  10   2        105.14        105.63        13.93 o
   7  10   2         13.13          0.00         9.15 o
   8  10   2         66.74        105.74        25.64 o
   9  10   2         78.47         54.72        22.27 o
  10  10   2          3.07          7.10        17.09 o
  11  10   2        162.50        162.12        40.66 o
  12  10   2         45.07         60.54        16.60 o
  13  10   2         16.56          5.91        14.86 o
  14  10   2          5.35         15.89        19.79 o
  15  10   2         33.65         63.54        37.61 o
  16  10   2          2.97          0.00        33.72 o
  17  10   2          6.12          0.00        37.61 o
  18  10   2         10.26         35.01        41.50 o
 -19  11   2          1.10          0.00        24.71 o
 -18  11   2          0.11          0.00        24.71 o
 -17  11   2         31.80         11.67        33.72 o
 -16  11   2         17.58         17.27        26.12 o
 -15  11   2         13.60          0.00        24.29 o
 -14  11   2        257.66        289.46        34.38 o
 -13  11   2         25.69         28.63        31.12 o
 -12  11   2          1.87          0.00        19.70 o
 -11  11   2        884.19        875.08        32.40 o
 -10  11   2        648.32        640.87        27.46 o
  -9  11   2         85.34        115.73        15.98 o
  -8  11   2        291.12        272.08        18.98 o
  -7  11   2         16.10         34.13        12.39 o
  -6  11   2        882.28        822.04        28.66 o
  -5  11   2        235.87        229.71        15.86 o
  -4  11   2        206.95        221.78        18.95 o
  -3  11   2          0.87          0.00         9.57 o
  -2  11   2         25.05         20.93        10.22 o
  -1  11   2          9.79         38.78        11.50 o
   0  11   2        300.41        292.42        15.41 o
   1  11   2         21.47         53.59        15.00 o
   2  11   2        527.49        425.03        24.86 o
   3  11   2        141.13        133.86        14.17 o
   4  11   2        263.89        255.78        17.21 o
   5  11   2          4.98         13.21        12.07 o
   6  11   2       1258.69       1198.35        37.63 o
   7  11   2        194.83        179.40        22.59 o
   8  11   2        301.93        343.84        35.01 o
   9  11   2        651.68        635.55        53.23 o
  10  11   2        300.91        311.70        27.99 o
  11  11   2          0.00          3.34        17.59 o
  12  11   2         25.87         46.54        25.10 o
  13  11   2         21.22         29.97        25.10 o
  14  11   2          2.04         15.56        35.01 o
  15  11   2          9.73         23.34        37.61 o
  16  11   2         20.11          0.00        37.61 o
  17  11   2         45.87          0.00        40.20 o
 -18  12   2          5.31          6.48        26.59 o
 -17  12   2         27.18         61.78        54.46 o
 -16  12   2          0.00          0.00        29.83 o
 -15  12   2         14.75         13.41        26.58 o
 -14  12   2          0.71          0.00        23.79 o
 -13  12   2          3.15          0.00        23.37 o
 -12  12   2        108.02        105.83        22.80 o
 -11  12   2         92.06         79.54        21.35 o
 -10  12   2        103.31        132.18        20.40 o
  -9  12   2        699.19        701.68        28.89 o
  -8  12   2         37.76         48.84        15.39 o
  -7  12   2        144.19        157.21        16.79 o
  -6  12   2        263.30        357.57        24.27 o
  -5  12   2       1464.96       1454.56        37.65 o
  -4  12   2       1001.28       1045.06        33.81 o
  -3  12   2        447.44        539.51        30.60 o
  -2  12   2        486.72        620.70        33.40 o
  -1  12   2        286.15        307.27        23.62 o
   0  12   2          0.20         67.35        20.70 o
   1  12   2        304.71        326.63        25.62 o
   2  12   2        711.99        733.82        36.33 o
   3  12   2        254.91        394.94        26.32 o
   4  12   2       1157.43       1235.12        45.85 o
   5  12   2         40.63         40.39        16.89 o
   6  12   2        127.81         99.89        19.18 o
   7  12   2        285.88        308.89        21.01 o
   8  12   2         12.03          9.41        13.68 o
   9  12   2          0.02          1.91        19.72 o
  10  12   2        148.82        165.26        29.89 o
  11  12   2         50.26         42.16        25.55 o
  12  12   2        230.79        276.55        34.70 o
  13  12   2          5.55         13.46        25.10 o
  14  12   2          3.66          0.00        33.72 o
  15  12   2          0.98         55.76        40.20 o
  16  12   2          1.87          0.00        38.90 o
 -17  13   2          6.02          3.04        30.47 o
 -16  13   2          7.74          1.43        26.02 o
 -15  13   2         26.47         28.41        26.12 o
 -14  13   2          1.21          0.83        24.29 o
 -13  13   2         49.14         28.69        26.12 o
 -12  13   2         86.84         87.24        36.96 o
 -11  13   2        228.39        222.80        27.01 o
 -10  13   2        247.28        255.65        23.62 o
  -9  13   2         16.99          0.00        16.37 o
  -8  13   2         88.59         59.71        18.20 o
  -7  13   2        268.54        255.24        28.28 o
  -6  13   2         64.76         79.77        18.57 o
  -5  13   2        542.27        558.34        31.10 o
  -4  13   2         44.85         66.87        18.24 o
  -3  13   2        318.55        368.57        20.01 o
  -2  13   2         56.46         86.64        13.09 o
  -1  13   2        130.56        155.51        22.97 o
   0  13   2        237.97        324.84        25.10 o
   1  13   2       1042.23        983.41        40.37 o
   2  13   2          7.84         73.11        18.18 o
   3  13   2        106.90         99.80        19.21 o
   4  13   2        432.88        430.59        29.77 o
   5  13   2         47.28         46.88        21.13 o
   6  13   2        159.59        175.29        26.14 o
   7  13   2        269.67        280.07        29.22 o
   8  13   2        109.75        146.02        33.01 o
   9  13   2         59.37         41.50        29.34 o
  10  13   2        121.12        150.43        33.46 o
  11  13   2          0.49          0.00        21.13 o
  12  13   2         26.34         18.39        22.38 o
  13  13   2         18.17         21.23        26.95 o
  14  13   2          5.54         31.84        27.46 o
  15  13   2          3.66          3.89        27.51 o
 -15  14   2         32.42         39.05        27.87 o
 -14  14   2         76.65         90.69        29.17 o
 -13  14   2         30.38         46.77        68.08 o
 -12  14   2        113.49        167.29        45.39 o
 -11  14   2          0.14         31.12        36.31 o
 -10  14   2         89.24        104.95        55.11 o
  -9  14   2         43.67         33.39        21.90 o
  -8  14   2         54.21         41.47        22.05 o
  -7  14   2         73.43         31.58        22.47 o
  -6  14   2         41.87          7.35        21.15 o
  -5  14   2         13.46         22.65        20.70 o
  -4  14   2        116.69        144.36        31.39 o
  -3  14   2         14.13          0.00        24.77 o
  -2  14   2        330.34        354.61        30.68 o
  -1  14   2        113.14        140.08        23.56 o
   0  14   2        266.70        279.18        28.12 o
   1  14   2         36.62         57.75        21.64 o
   2  14   2        185.76        203.20        29.14 o
   3  14   2         70.14         30.14        21.35 o
   4  14   2         89.82         60.90        21.83 o
   5  14   2          4.23          3.17        20.67 o
   6  14   2        153.57        161.25        26.87 o
   7  14   2         68.54          8.95        36.31 o
   8  14   2          2.66          0.00        27.10 o
   9  14   2         28.23         43.41        42.79 o
  10  14   2         67.07         36.10        30.71 o
  11  14   2         12.83          0.00        40.20 o
  12  14   2         20.23         46.68        42.79 o
  13  14   2         47.65         73.92        44.09 o
  14  14   2          5.47         32.42        45.39 o
 -14  15   2          6.17         20.75        37.61 o
 -13  15   2         48.09         53.17        41.50 o
 -12  15   2         11.48         86.88        40.20 o
 -11  15   2          1.82         36.31        38.90 o
 -10  15   2          1.52          0.00        33.72 o
  -9  15   2        150.26        213.98        47.98 o
  -8  15   2         96.88         40.57        28.96 o
  -7  15   2        258.89        241.04        36.55 o
  -6  15   2         97.93         74.76        63.54 o
  -5  15   2          0.01          0.00        26.12 o
  -4  15   2          2.52          0.00        38.90 o
  -3  15   2         23.04          0.00        26.12 o
  -2  15   2          0.00          0.00        24.29 o
  -1  15   2          0.69          0.00        25.20 o
   0  15   2         17.09         40.20        28.25 o
   1  15   2        160.89        180.14        33.24 o
   2  15   2         20.34         53.56        28.25 o
   3  15   2         14.60          0.00        25.55 o
   4  15   2         10.55         10.95        21.20 o
   5  15   2        205.78        215.27        28.47 o
   6  15   2         45.35         94.81        32.31 o
   7  15   2         26.04         16.38        29.29 o
   8  15   2          8.07          7.95        31.14 o
   9  15   2         11.45          0.00        30.22 o
  10  15   2          0.03          1.77        36.96 o
  11  15   2          1.61          5.19        41.50 o
  12  15   2         42.10         50.57        46.68 o
 -12  16   2          5.32         94.66        44.09 o
 -11  16   2          1.07         28.53        38.90 o
 -10  16   2          4.20         22.04        40.20 o
  -9  16   2        172.93        166.00        49.28 o
  -8  16   2          0.60         10.37        37.61 o
  -7  16   2          1.86          0.00        27.87 o
  -6  16   2          2.52          0.00        27.33 o
  -5  16   2         35.04         41.46        30.22 o
  -4  16   2          1.23          0.00        28.38 o
  -3  16   2         51.82         50.02        30.22 o
  -2  16   2         71.11         32.50        60.95 o
  -1  16   2          3.08          6.85        27.87 o
   0  16   2         13.41         27.49        29.79 o
   1  16   2         41.03         93.00        31.74 o
   2  16   2         58.89         66.50        30.63 o
   3  16   2         22.57         44.91        59.65 o
   4  16   2          4.45          0.00        35.01 o
   5  16   2         17.60          0.00        30.22 o
   6  16   2         41.00         45.89        41.50 o
   7  16   2         64.78         57.86        33.01 o
   8  16   2          0.73          0.00        93.37 o
   9  16   2          4.97          2.94        38.90 o
  10  16   2         12.54         17.55        53.17 o
  -9  17   2         49.84         22.05        44.09 o
  -8  17   2          1.40          0.00        42.79 o
  -7  17   2         24.01          0.00        31.39 o
  -6  17   2          7.33          0.00        46.68 o
  -5  17   2          0.17          0.00        30.63 o
  -4  17   2         13.34         50.44        31.62 o
  -3  17   2          7.18          0.00        28.43 o
  -2  17   2          1.39          0.00        28.87 o
  -1  17   2          2.76          0.00        29.79 o
   0  17   2          0.75          0.00        28.61 o
   1  17   2          3.85          0.00        29.30 o
   2  17   2          8.06          0.00        29.54 o
   3  17   2          4.45          0.00        30.46 o
   4  17   2          2.78         13.64        31.39 o
   5  17   2         43.06         37.05        55.76 o
   6  17   2         26.46          0.00        31.94 o
   7  17   2        168.12        175.61        40.61 o
  -4  18   2          4.41          0.00        31.94 o
  -3  18   2         33.55         32.26        34.38 o
  -2  18   2          3.89          1.95        33.01 o
  -1  18   2          0.08          0.00        31.54 o
   0  18   2          0.03          0.00        44.74 o
   1  18   2         38.40         23.45        33.89 o
   2  18   2          0.09          0.00        31.39 o
 -24   1   3          8.33          0.00        40.85 o
 -23   1   3          6.90          0.00        26.12 o
 -22   1   3         57.60         50.45        27.96 o
 -21   1   3         45.55         62.87        20.99 o
 -20   1   3         43.46         37.13        18.68 o
 -19   1   3         38.55         34.91        15.06 o
 -18   1   3        426.61        476.24        25.65 o
 -17   1   3       1269.71       1361.12        43.05 o
 -16   1   3         25.75         25.00         8.58 o
 -15   1   3         90.03         88.54        10.69 o
 -14   1   3        185.22        255.10        12.06 o
 -13   1   3       1531.20       1460.80        27.97 o
 -12   1   3        193.40        201.41         8.49 o
 -11   1   3       1922.46       1917.05        34.04 o
 -10   1   3       1289.29       1237.56        24.85 o
  -9   1   3         86.25         94.72         5.81 o
  -8   1   3        104.23        100.69         4.95 o
  -7   1   3        842.93        845.43        17.84 o
  -6   1   3         81.99        104.97         7.33 o
  -5   1   3      12692.18      12979.11       193.01 o
  -4   1   3          1.22          4.18         2.62 o
  -3   1   3        307.16        392.16         7.12 o
  -2   1   3          7.45         26.80         8.48 o
  -1   1   3      33901.82      43471.99       751.05 o
   0   1   3        633.11        542.48        11.01 o
   1   1   3       1936.55       1699.30        28.46 o
   2   1   3         56.69         46.98         4.80 o
   3   1   3       9462.19       8631.11       126.18 o
   4   1   3       2968.36       2597.17        42.37 o
   5   1   3       2314.34       2016.02        33.99 o
   6   1   3       1055.47        975.69        18.75 o
   7   1   3         43.89         68.41         6.17 o
   8   1   3       5213.16       5091.46        86.06 o
   9   1   3       1010.41        956.05        21.21 o
  10   1   3        987.24        978.22        22.01 o
  11   1   3       1148.91       1247.81        28.13 o
  12   1   3        251.85        253.26        12.21 o
  13   1   3         75.58         74.27        11.06 o
  14   1   3         45.21         66.28        12.08 o
  15   1   3        320.98        371.85        18.80 o
  16   1   3        294.60        312.31        18.21 o
  17   1   3          0.47          2.07        11.67 o
  18   1   3          0.00          0.00        11.80 o
  19   1   3          3.51          0.00        18.47 o
  20   1   3         64.61         71.67        22.09 o
  21   1   3          3.43          0.00        20.37 o
 -24   2   3          2.32         52.37        31.14 o
 -23   2   3          1.09          0.00        26.12 o
 -22   2   3         39.82         42.01        20.80 o
 -21   2   3          0.00          0.00        17.89 o
 -20   2   3         17.71          0.00        15.35 o
 -19   2   3          0.82          0.00        12.94 o
 -18   2   3          2.86          0.00        10.33 o
 -17   2   3         51.17         55.40        12.94 o
 -16   2   3        121.87        141.35        12.09 o
 -15   2   3       1128.24       1215.91        30.13 o
 -14   2   3        329.97        354.54        11.78 o
 -13   2   3          0.19          0.00         5.22 o
 -12   2   3        290.51        315.70        10.81 o
 -11   2   3        168.72        221.12        10.63 o
 -10   2   3       1868.62       1892.14        33.84 o
  -9   2   3       1851.42       1699.52        33.07 o
  -8   2   3       1030.86        971.09        22.23 o
  -7   2   3       2219.09       2132.01        42.64 o
  -6   2   3       3930.76       3499.77        66.97 o
  -5   2   3        896.15        786.98        17.47 o
  -4   2   3       5276.82       4936.13        84.52 o
  -3   2   3       8402.60       8279.86       113.67 o
  -2   2   3        180.17        320.27        14.53 o
  -1   2   3      54979.28      69050.02      1119.39 o
   0   2   3        189.90        246.14         9.17 o
   1   2   3       1598.20       1279.92        23.91 o
   2   2   3       1652.83       1337.64        23.62 o
   3   2   3         11.51          5.03         2.93 o
   4   2   3         36.76         45.35         4.21 o
   5   2   3          2.09          4.00         3.78 o
   6   2   3       3328.10       3082.01        53.57 o
   7   2   3       1199.67       1105.07        22.67 o
   8   2   3       1681.63       1672.29        34.37 o
   9   2   3         97.28         78.22         7.66 o
  10   2   3          4.96          0.00         6.38 o
  11   2   3        104.60         91.22         9.60 o
  12   2   3        135.34        158.61        11.75 o
  13   2   3         69.55         56.77         9.57 o
  14   2   3        127.92        117.51        13.09 o
  15   2   3        309.92        372.77        18.68 o
  16   2   3         17.91         27.90        12.25 o
  17   2   3         23.06         47.74        13.13 o
  18   2   3         25.18          0.00        12.31 o
  19   2   3         31.44         34.11        16.59 o
  20   2   3          0.50          0.00        19.19 o
  21   2   3          0.01          0.00        20.74 o
 -24   3   3          2.42         30.98        29.79 o
 -23   3   3          2.09          0.00        20.86 o
 -22   3   3          9.07          0.00        18.50 o
 -21   3   3         15.11          0.00        18.32 o
 -20   3   3        104.29        101.21        17.61 o
 -19   3   3          4.04          0.00        13.27 o
 -18   3   3          2.55          0.00        14.22 o
 -17   3   3        116.24        141.67        14.67 o
 -16   3   3         21.90         26.33        12.10 o
 -15   3   3          8.10          0.00         7.00 o
 -14   3   3          5.05          0.64         6.07 o
 -13   3   3         55.50         62.41         6.50 o
 -12   3   3        360.73        309.13        11.70 o
 -11   3   3        148.42        175.89         9.86 o
 -10   3   3       2574.59       2510.50        48.13 o
  -9   3   3        976.11        901.81        20.68 o
  -8   3   3       3527.03       3211.72        59.09 o
  -7   3   3         40.24         60.12         5.07 o
  -6   3   3        779.71        786.22        19.74 o
  -5   3   3          1.92          0.00         3.07 o
  -4   3   3       1742.25       1731.07        26.90 o
  -3   3   3       1216.85       1142.78        20.17 o
  -2   3   3        649.56        653.87        17.89 o
  -1   3   3      15704.79      17619.24       425.26 o
   0   3   3       1978.74       1988.78        47.20 o
   1   3   3       3309.55       3075.24        68.07 o
   2   3   3       2140.63       2043.72        36.57 o
   3   3   3        136.32        160.56         5.98 o
   4   3   3       1316.54       1124.73        19.77 o
   5   3   3       1439.20       1436.69        27.64 o
   6   3   3        138.97        119.08         7.66 o
   7   3   3         55.53         65.95         6.10 o
   8   3   3        257.43        274.50        11.40 o
   9   3   3         46.01         22.86         7.49 o
  10   3   3        236.75        216.14        12.00 o
  11   3   3         14.85         12.66         7.80 o
  12   3   3         15.13         23.04         8.38 o
  13   3   3        453.57        462.26        18.55 o
  14   3   3          1.84          0.00        11.47 o
  15   3   3        211.33        242.17        18.16 o
  16   3   3          3.09         11.50        11.60 o
  17   3   3          2.90          0.65        11.69 o
  18   3   3          5.67          0.00        15.30 o
  19   3   3          2.36         16.91        19.41 o
  20   3   3          6.03         13.22        20.51 o
  21   3   3          5.53          3.93        20.74 o
 -23   4   3         10.63          0.00        19.90 o
 -22   4   3         22.03         58.59        24.70 o
 -21   4   3          0.49          0.00        13.80 o
 -20   4   3          6.22          0.00        16.38 o
 -19   4   3          7.09          0.00        12.94 o
 -18   4   3          0.09          2.61        15.27 o
 -17   4   3          3.68          0.00        14.65 o
 -16   4   3         22.05          7.04        11.39 o
 -15   4   3         56.65         74.90        11.81 o
 -14   4   3        114.22         83.98        14.50 o
 -13   4   3          0.14          0.00         5.50 o
 -12   4   3         44.84         53.08         6.13 o
 -11   4   3         71.72         64.69         5.83 o
 -10   4   3        329.03        327.90        16.02 o
  -9   4   3          0.02          0.00         4.03 o
  -8   4   3         31.51         44.93         5.19 o
  -7   4   3       7354.74       7260.61       127.55 o
  -6   4   3        353.16        371.46         9.81 o
  -5   4   3          2.53          0.00         3.04 o
  -4   4   3          0.89          2.51         3.19 o
  -3   4   3       3358.90       3252.66        56.09 o
  -2   4   3        477.61        646.73        30.83 o
  -1   4   3       1473.95       1549.50        43.11 o
   0   4   3        440.01        505.90        16.35 o
   1   4   3       6572.95       6597.01       104.26 o
   2   4   3         71.97         68.71         4.73 o
   3   4   3        965.94        898.41        17.64 o
   4   4   3       4376.95       4163.82        67.43 o
   5   4   3       1603.89       1485.93        26.96 o
   6   4   3        567.19        420.45        11.91 o
   7   4   3        384.65        319.75        10.65 o
   8   4   3        131.80        104.15         8.52 o
   9   4   3         11.69          0.00         6.09 o
  10   4   3        527.39        547.25        18.27 o
  11   4   3          9.18          3.33         8.22 o
  12   4   3         49.37         70.48        10.22 o
  13   4   3         68.68         72.74        11.89 o
  14   4   3          3.91          0.00        11.17 o
  15   4   3          5.07          0.00        12.10 o
  16   4   3          0.52          0.00        11.92 o
  17   4   3          7.64          6.52        13.66 o
  18   4   3         47.71         37.20        19.48 o
  19   4   3          1.87          9.55        19.34 o
  20   4   3          0.16         28.50        21.18 o
  21   4   3          2.13          1.66        21.18 o
 -23   5   3          0.05          0.00        26.17 o
 -22   5   3          1.17          0.00        14.97 o
 -21   5   3          5.67          0.00        14.70 o
 -20   5   3          0.15          0.00        16.34 o
 -19   5   3         12.08          0.00        14.21 o
 -18   5   3         39.62          7.78        15.62 o
 -17   5   3          5.58          0.00        13.66 o
 -16   5   3        231.41        224.21        17.44 o
 -15   5   3          0.13          0.00         8.38 o
 -14   5   3         67.51         70.52         8.16 o
 -13   5   3         49.29         66.91         8.89 o
 -12   5   3        272.71        267.50        15.07 o
 -11   5   3         95.49         88.52        12.61 o
 -10   5   3        231.01        181.63        10.51 o
  -9   5   3          0.12          0.00         6.05 o
  -8   5   3          4.09          0.30         4.49 o
  -7   5   3        257.05        311.73        10.92 o
  -6   5   3        144.29        154.00         6.56 o
  -5   5   3          7.59          0.91         3.38 o
  -4   5   3        159.02        128.38         5.48 o
  -3   5   3         93.76         93.20         5.90 o
  -2   5   3         55.19         55.20         5.40 o
  -1   5   3       1473.91       1605.27        32.60 o
   0   5   3        167.73        161.70         7.31 o
   1   5   3        307.28        307.68         8.83 o
   2   5   3        240.93        183.37         6.99 o
   3   5   3        286.49        308.43        10.53 o
   4   5   3         36.74         36.97         5.21 o
   5   5   3       2278.55       2230.70        52.67 o
   6   5   3        608.88        631.21        16.11 o
   7   5   3        440.21        449.62        13.54 o
   8   5   3         77.58         77.38         8.43 o
   9   5   3          8.14          9.69         5.92 o
  10   5   3         83.33         87.54        11.25 o
  11   5   3          0.62          4.69         6.42 o
  12   5   3        270.22        208.57        28.42 o
  13   5   3        101.01         99.25        12.07 o
  14   5   3        123.47        157.77        15.58 o
  15   5   3        134.95        176.35        26.28 o
  16   5   3         15.27         23.29        18.27 o
  17   5   3         34.88          4.22        25.20 o
  18   5   3         25.64         48.46        26.95 o
  19   5   3         45.12         51.64        21.35 o
  20   5   3         14.93         32.58        21.74 o
 -23   6   3          1.14          0.00        29.18 o
 -22   6   3          0.61          0.00        18.53 o
 -21   6   3          1.41          0.00        17.71 o
 -20   6   3          1.21          0.00        14.71 o
 -19   6   3          0.04          0.00        12.22 o
 -18   6   3          8.63          1.03        12.10 o
 -17   6   3          7.53          0.79        10.95 o
 -16   6   3          0.60          0.00        10.43 o
 -15   6   3        101.44         79.59        17.20 o
 -14   6   3         91.90         70.98        12.91 o
 -13   6   3         10.95          8.41         7.25 o
 -12   6   3        145.75        196.17        11.39 o
 -11   6   3         18.37         15.40         6.70 o
 -10   6   3        716.48        697.65        18.80 o
  -9   6   3        797.81        796.70        19.97 o
  -8   6   3       2578.38       2676.93        48.79 o
  -7   6   3       1471.41       1436.45        28.48 o
  -6   6   3       1215.25       1142.13        23.54 o
  -5   6   3        134.92        165.63         8.57 o
  -4   6   3       2641.56       2719.11        53.40 o
  -3   6   3       3688.28       3593.03        64.03 o
  -2   6   3       1491.03       1732.26        51.55 o
  -1   6   3       1564.17       1914.13        52.25 o
   0   6   3       4785.88       5321.41        90.58 o
   1   6   3       3045.03       3316.37        58.34 o
   2   6   3        389.67        407.77        10.93 o
   3   6   3        553.76        541.72        12.92 o
   4   6   3          2.27          0.00         4.10 o
   5   6   3        356.95        386.01        12.50 o
   6   6   3       2009.26       2109.33        41.86 o
   7   6   3        972.52        926.03        20.76 o
   8   6   3        246.86        255.89        10.17 o
   9   6   3          8.63          0.00         6.55 o
  10   6   3         53.58         31.45         9.07 o
  11   6   3          0.13          0.00         8.95 o
  12   6   3          0.77          0.00         9.34 o
  13   6   3          2.04          0.00        11.81 o
  14   6   3         15.88          2.22        11.16 o
  15   6   3          7.89          0.00        16.78 o
  16   6   3         19.19         24.59        19.03 o
  17   6   3          8.13         22.69        26.59 o
  18   6   3          2.04         13.19        47.33 o
  19   6   3          1.64          0.00        25.63 o
  20   6   3          0.15          0.00        28.87 o
 -22   7   3          2.82          0.00        37.61 o
 -21   7   3          4.94          0.00        20.61 o
 -20   7   3         59.05         80.18        25.84 o
 -19   7   3          5.33         12.32        16.83 o
 -18   7   3          2.47          0.00        12.33 o
 -17   7   3          0.01          0.00        10.05 o
 -16   7   3        138.40        141.65        14.68 o
 -15   7   3          4.92          0.00        15.35 o
 -14   7   3          0.12          0.00        11.07 o
 -13   7   3        120.70        151.08        10.86 o
 -12   7   3          0.39          0.00         7.61 o
 -11   7   3         88.22         79.52         8.66 o
 -10   7   3        200.77        220.24        10.29 o
  -9   7   3         28.16         33.57         6.31 o
  -8   7   3       1288.64       1193.28        23.90 o
  -7   7   3        143.49        147.45         7.60 o
  -6   7   3        396.39        487.21        14.19 o
  -5   7   3       3490.18       3486.20        66.02 o
  -4   7   3        396.49        514.84        29.80 o
  -3   7   3       2376.80       2381.42        47.95 o
  -2   7   3          7.61         55.91        20.11 o
  -1   7   3       1089.15        952.99        22.42 o
   0   7   3         54.07         86.17        12.51 o
   1   7   3       4992.04       5262.88        90.29 o
   2   7   3         16.08         12.27         5.40 o
   3   7   3       1009.63       1055.82        20.75 o
   4   7   3        462.91        452.43        12.66 o
   5   7   3         43.21         42.64         6.57 o
   6   7   3        773.11        777.54        19.42 o
   7   7   3          3.09          0.00         5.84 o
   8   7   3          0.41          0.00         5.28 o
   9   7   3          1.16          0.00         6.92 o
  10   7   3         23.36         18.11         9.03 o
  11   7   3         50.28         56.99        12.05 o
  12   7   3          0.29          3.36        12.32 o
  13   7   3         58.81         58.01        14.75 o
  14   7   3         66.05         83.95        16.26 o
  15   7   3         63.66         67.39        19.90 o
  16   7   3          3.61          5.09        24.29 o
  17   7   3         22.72         14.55        27.04 o
  18   7   3          3.65          0.00        27.51 o
  19   7   3          3.18          0.00        35.01 o
  20   7   3          3.66          9.16        30.22 o
 -22   8   3          3.82          0.00        40.20 o
 -21   8   3          3.83          0.00        38.90 o
 -20   8   3          2.87          0.00        24.87 o
 -19   8   3          0.56          0.00        19.78 o
 -18   8   3         23.42         16.74        17.21 o
 -17   8   3         30.60         18.27        14.10 o
 -16   8   3          1.72          0.00        15.69 o
 -15   8   3        244.68        257.41        24.16 o
 -14   8   3          0.26          0.00        14.42 o
 -13   8   3          8.44          0.00        17.06 o
 -12   8   3          4.79          0.00        12.92 o
 -11   8   3        145.95        174.52        13.17 o
 -10   8   3          2.81          4.53         7.09 o
  -9   8   3        168.59        151.54        10.05 o
  -8   8   3          2.32          0.00         6.40 o
  -7   8   3         14.60          7.98         6.12 o
  -6   8   3         49.45         70.73         7.75 o
  -5   8   3         25.72         50.33         7.86 o
  -4   8   3        402.30        433.04        15.47 o
  -3   8   3        118.46        126.70         9.35 o
  -2   8   3         19.09         69.65        15.02 o
  -1   8   3       1058.41        937.67        22.56 o
   0   8   3          0.42         28.23         8.84 o
   1   8   3        119.17        136.67         9.65 o
   2   8   3        342.42        383.21        13.51 o
   3   8   3        363.09        374.75        13.78 o
   4   8   3          5.33          2.89         5.63 o
   5   8   3         44.39         39.40         6.39 o
   6   8   3        720.45        633.60        17.39 o
   7   8   3        265.35        278.13        13.62 o
   8   8   3        115.37        149.31        13.14 o
   9   8   3          0.20          0.00         9.29 o
  10   8   3         18.62         10.62        10.07 o
  11   8   3         29.58         42.99        10.48 o
  12   8   3         33.34         41.89        13.27 o
  13   8   3         91.28        155.35        18.21 o
  14   8   3         79.50        107.89        17.55 o
  15   8   3          0.00          0.00        17.94 o
  16   8   3          5.26         22.86        31.77 o
  17   8   3          3.88          0.00        25.20 o
  18   8   3         21.38         37.61        41.50 o
  19   8   3          7.45         27.23        40.20 o
 -21   9   3         22.02          0.00        41.50 o
 -20   9   3          0.03          0.00        33.72 o
 -19   9   3          2.95          0.00        16.94 o
 -18   9   3          1.57          0.00        17.30 o
 -17   9   3          1.81         11.21        23.26 o
 -16   9   3          4.57          1.95        22.01 o
 -15   9   3         98.34         92.45        20.34 o
 -14   9   3          6.68          0.00        15.32 o
 -13   9   3          2.85          0.00        14.94 o
 -12   9   3         64.22         58.65        16.44 o
 -11   9   3         57.30         39.74        13.98 o
 -10   9   3        202.23        203.13        15.12 o
  -9   9   3        180.78        189.62        12.89 o
  -8   9   3         27.94         11.45         8.03 o
  -7   9   3         56.63         56.70         8.19 o
  -6   9   3        787.36        737.97        22.21 o
  -5   9   3        559.93        551.47        18.43 o
  -4   9   3        236.99        302.31        11.55 o
  -3   9   3        248.28        388.93        30.45 o
  -2   9   3       1310.15       1269.93        31.82 o
  -1   9   3        403.06        614.06        28.34 o
   0   9   3       1958.36       1999.14        41.43 o
   1   9   3        243.65        255.48        20.50 o
   2   9   3         31.62         15.61         6.45 o
   3   9   3         39.82         23.97         6.87 o
   4   9   3        153.72        142.65        10.04 o
   5   9   3          9.64          0.00         6.96 o
   6   9   3         94.37        100.96        11.38 o
   7   9   3         90.21         80.87        11.73 o
   8   9   3         70.88         91.84        12.45 o
   9   9   3         32.36         35.02        13.40 o
  10   9   3          0.08          6.44        13.34 o
  11   9   3          7.09          4.09        11.99 o
  12   9   3          0.97          0.26        12.44 o
  13   9   3        100.55        124.95        18.36 o
  14   9   3         27.86         16.33        17.17 o
  15   9   3          3.63          9.08        33.72 o
  16   9   3          4.03         18.15        37.61 o
  17   9   3         13.34         57.06        41.50 o
  18   9   3          1.29         41.50        40.20 o
 -20  10   3          7.59         39.43        27.87 o
 -19  10   3          6.60          0.00        63.54 o
 -18  10   3         36.53         48.47        51.87 o
 -17  10   3          0.04          0.00        22.70 o
 -16  10   3         52.80         58.02        24.55 o
 -15  10   3        136.49        160.43        27.87 o
 -14  10   3          9.95         38.79        21.53 o
 -13  10   3        267.83        215.12        23.41 o
 -12  10   3         15.60          0.00        18.69 o
 -11  10   3          1.43          0.00        11.37 o
 -10  10   3         68.19         60.17        13.31 o
  -9  10   3        152.99        138.96        14.44 o
  -8  10   3        500.20        515.50        22.02 o
  -7  10   3         17.76         30.95        10.88 o
  -6  10   3         32.26         52.54        12.91 o
  -5  10   3        229.34        247.38        12.35 o
  -4  10   3          3.41          0.00         7.33 o
  -3  10   3          2.19          0.00         6.95 o
  -2  10   3         24.84         28.93         7.84 o
  -1  10   3        115.11        137.98        10.82 o
   0  10   3         10.26         12.12         6.85 o
   1  10   3         12.54          5.94         6.54 o
   2  10   3         56.66         71.42         9.66 o
   3  10   3          5.21          0.00         6.46 o
   4  10   3         24.10          8.87        10.14 o
   5  10   3         45.74         44.33        11.65 o
   6  10   3        488.46        443.45        24.71 o
   7  10   3         53.00         35.38        14.25 o
   8  10   3        715.62        682.64        55.80 o
   9  10   3         15.07          8.49        17.59 o
  10  10   3         11.10          7.92        17.96 o
  11  10   3         49.91         33.04        18.78 o
  12  10   3         49.47         34.01        16.55 o
  13  10   3        128.38        161.34        20.51 o
  14  10   3         31.84         24.21        20.68 o
  15  10   3          0.24          0.00        36.31 o
  16  10   3          2.27          0.00        38.90 o
  17  10   3         11.67         37.61        41.50 o
 -19  11   3          2.99         67.82        33.07 o
 -18  11   3        213.55        201.86        50.58 o
 -17  11   3         40.12         28.64        26.95 o
 -16  11   3         18.13          5.79        23.79 o
 -15  11   3          7.02         28.45        23.79 o
 -14  11   3          0.00         20.42        25.29 o
 -13  11   3        171.24        138.85        27.04 o
 -12  11   3        113.27         82.55        25.20 o
 -11  11   3          5.81          5.11        14.72 o
 -10  11   3       1554.40       1532.22        45.02 o
  -9  11   3          6.68         24.55        12.83 o
  -8  11   3        651.49        652.76        26.17 o
  -7  11   3         57.74         63.46        12.98 o
  -6  11   3          1.62          0.00        15.92 o
  -5  11   3          0.38          0.00         6.94 o
  -4  11   3         11.40          1.39        10.07 o
  -3  11   3         91.45         85.87        13.26 o
  -2  11   3         11.70          3.63        10.06 o
  -1  11   3         35.44         20.88        10.37 o
   0  11   3          3.18          4.73         9.66 o
   1  11   3         56.42         46.82        16.47 o
   2  11   3          3.25          0.00        12.87 o
   3  11   3        325.75        256.14        21.07 o
   4  11   3         21.36         10.34        12.77 o
   5  11   3         60.77         39.34        14.50 o
   6  11   3        610.36        651.47        32.09 o
   7  11   3         75.22         65.92        18.53 o
   8  11   3        574.60        640.20        36.76 o
   9  11   3         21.11         15.34        19.21 o
  10  11   3          6.17          0.00        18.90 o
  11  11   3          3.70          7.35        24.55 o
  12  11   3          0.37          0.00        18.24 o
  13  11   3         46.31         54.39        20.97 o
  14  11   3          0.72         35.23        27.04 o
  15  11   3         16.73          0.00        37.61 o
  16  11   3          7.87         10.37        38.90 o
  17  11   3          4.96         18.15        42.79 o
 -18  12   3         20.48         25.67        28.87 o
 -17  12   3          4.77          1.25        39.55 o
 -16  12   3         16.28          0.00        25.67 o
 -15  12   3         16.38         13.88        27.88 o
 -14  12   3        253.39        325.52        42.80 o
 -13  12   3        149.93        195.44        42.15 o
 -12  12   3         65.31         40.13        26.58 o
 -11  12   3         28.49         38.24        19.65 o
 -10  12   3          1.97          0.00        15.13 o
  -9  12   3         15.72          0.00        14.59 o
  -8  12   3          0.89          4.73        12.89 o
  -7  12   3        172.76        208.02        25.32 o
  -6  12   3       1508.75       1406.76        36.43 o
  -5  12   3        288.09        329.89        21.34 o
  -4  12   3        212.15        295.46        27.99 o
  -3  12   3        132.08        256.23        25.95 o
  -2  12   3       1805.41       1778.60        77.58 o
  -1  12   3        998.57       1180.02        44.76 o
   0  12   3        915.03       1003.93        84.84 o
   1  12   3        199.73        170.37        26.95 o
   2  12   3        136.71        147.55        19.85 o
   3  12   3        150.18        174.75        20.42 o
   4  12   3       1212.17       1161.16        46.55 o
   5  12   3          3.74          0.00        14.83 o
   6  12   3          5.70          1.06        17.99 o
   7  12   3         69.71        104.63        22.41 o
   8  12   3         20.07         76.03        27.88 o
   9  12   3        447.66        470.05        40.19 o
  10  12   3        100.15        181.90        31.39 o
  11  12   3          4.51         11.39        25.48 o
  12  12   3          0.84         26.04        26.76 o
  13  12   3         11.58          0.00        25.48 o
  14  12   3          0.09         24.64        37.61 o
  15  12   3         42.80         46.68        41.50 o
  16  12   3         18.86         20.75        42.79 o
 -17  13   3         32.78         29.30        38.25 o
 -16  13   3          0.04          4.54        30.47 o
 -15  13   3          1.74          0.00        31.77 o
 -14  13   3         69.50         94.03        27.87 o
 -13  13   3         25.40         64.86        26.12 o
 -12  13   3        113.80        115.14        23.41 o
 -11  13   3        201.31        208.08        28.26 o
 -10  13   3          3.85          7.50        18.60 o
  -9  13   3         13.85         50.33        17.28 o
  -8  13   3       1244.08       1257.03        45.25 o
  -7  13   3        265.68        295.14        28.43 o
  -6  13   3        162.68        173.90        25.20 o
  -5  13   3        932.95        869.47        38.05 o
  -4  13   3          9.25         79.01        18.90 o
  -3  13   3          0.00         74.59        25.63 o
  -2  13   3        532.17        797.67        66.47 o
  -1  13   3       2508.88       2388.34        94.10 o
   0  13   3       1260.48       1443.53        51.47 o
   1  13   3        165.28        262.65        40.85 o
   2  13   3         10.60         66.96        17.91 o
   3  13   3        868.40        769.51        49.81 o
   4  13   3        311.73        322.79        29.65 o
   5  13   3        278.38        318.63        30.09 o
   6  13   3        861.84        835.89        44.36 o
   7  13   3         21.16          5.27        43.44 o
   8  13   3         49.32         43.79        29.54 o
   9  13   3         46.74         40.20        42.79 o
  10  13   3        114.91        146.54        50.58 o
  11  13   3         48.30        120.60        49.28 o
  12  13   3         11.57          1.12        27.33 o
  13  13   3          0.21          0.00        36.31 o
  14  13   3          0.02          0.00        37.61 o
 -15  14   3          9.04          0.00        45.39 o
 -14  14   3         16.27          5.80        44.74 o
 -13  14   3          2.01          0.64        46.03 o
 -12  14   3         32.20         40.20        37.61 o
 -11  14   3          3.58          0.00        33.72 o
 -10  14   3        108.06         77.81        40.20 o
  -9  14   3         91.99         93.37        40.20 o
  -8  14   3         74.51         93.91        59.65 o
  -7  14   3         41.18         21.17        25.48 o
  -6  14   3         63.01         54.14        27.04 o
  -5  14   3         13.60         21.49        25.94 o
  -4  14   3         36.59         25.16        26.12 o
  -3  14   3         37.47         32.03        26.12 o
  -2  14   3        208.44        200.50        26.06 o
  -1  14   3         25.47         55.69        21.23 o
   0  14   3          1.26          2.90        20.71 o
   1  14   3          1.18          0.00        19.71 o
   2  14   3          3.97          2.43        19.53 o
   3  14   3        134.87        123.64        24.29 o
   4  14   3        377.70        368.99        32.28 o
   5  14   3          0.50          8.60        20.29 o
   6  14   3          0.49          0.00        27.69 o
   7  14   3          6.81          0.00        27.46 o
   8  14   3         88.90         45.39        31.55 o
   9  14   3         60.41         62.89        32.09 o
  10  14   3          4.43          0.00        30.09 o
  11  14   3         15.97         59.18        32.54 o
  12  14   3         36.73         24.04        31.62 o
  13  14   3          1.46         66.13        45.39 o
 -14  15   3          0.01          9.08        38.90 o
 -13  15   3          3.11          0.00        35.01 o
 -12  15   3         43.80         12.97        37.61 o
 -11  15   3         53.59         63.54        42.79 o
 -10  15   3          0.01         27.23        38.90 o
  -9  15   3          0.54         22.04        37.61 o
  -8  15   3         10.03          0.00        62.89 o
  -7  15   3         50.64         55.11        62.89 o
  -6  15   3        234.86        201.08        40.20 o
  -5  15   3          7.69          0.00        27.23 o
  -4  15   3          0.01          0.00        26.12 o
  -3  15   3         26.34         25.76        26.95 o
  -2  15   3        123.00         97.28        47.98 o
  -1  15   3         52.23         51.55        29.17 o
   0  15   3         44.80         36.48        28.38 o
   1  15   3         57.80         78.51        29.54 o
   2  15   3         20.74         22.30        27.87 o
   3  15   3         19.14         31.02        21.98 o
   4  15   3          6.48          0.00        21.13 o
   5  15   3         36.36         21.89        30.22 o
   6  15   3          8.80          0.00        29.17 o
   7  15   3          6.11         23.73        60.95 o
   8  15   3         55.19          6.79        30.46 o
   9  15   3          0.45          0.00        47.33 o
  10  15   3          0.05          0.00        31.01 o
  11  15   3          6.96          0.00        31.14 o
 -12  16   3          6.49          0.00        40.20 o
 -11  16   3         88.31         62.25        41.50 o
 -10  16   3         40.51         76.51        42.79 o
  -9  16   3          3.47          0.00        36.31 o
  -8  16   3          4.11         11.67        40.20 o
  -7  16   3          1.73          0.00        28.79 o
  -6  16   3         23.68          0.00        27.87 o
  -5  16   3         31.49         49.28        42.14 o
  -4  16   3          0.13          0.00        27.04 o
  -3  16   3        129.11         78.31        32.86 o
  -2  16   3          0.08          0.00        28.87 o
  -1  16   3         51.06         65.68        31.02 o
   0  16   3          4.61          8.21        27.46 o
   1  16   3         58.50         37.16        29.30 o
   2  16   3         31.68          0.00        28.79 o
   3  16   3         17.21          2.86        29.30 o
   4  16   3          5.95          0.00        29.89 o
   5  16   3          0.88         32.91        30.53 o
   6  16   3         12.37         43.94        31.74 o
   7  16   3         10.43          0.02        33.38 o
   8  16   3         65.40        101.81        87.53 o
   9  16   3          5.00          0.00        34.70 o
  -9  17   3          4.64         10.37        44.09 o
  -8  17   3          5.91          0.00        41.50 o
  -7  17   3         41.56         45.39        46.68 o
  -6  17   3         13.71          9.00        47.98 o
  -5  17   3         11.45          5.01        47.33 o
  -4  17   3         13.30         10.43        31.14 o
  -3  17   3          0.47          0.00        30.26 o
  -2  17   3          0.31          0.00        30.22 o
  -1  17   3          9.43          0.00        29.17 o
   0  17   3          3.16          0.00        29.54 o
   1  17   3          1.17          0.00        30.09 o
   2  17   3         29.09         17.54        33.72 o
   3  17   3         55.18         75.25        33.59 o
   4  17   3          2.42          0.00        31.74 o
   5  17   3         39.99         79.20        35.44 o
   6  17   3         48.61         32.34        35.83 o
  -3  18   3          0.06          0.00        32.05 o
  -2  18   3          9.64         12.75        32.97 o
  -1  18   3          0.72          0.00        32.86 o
   0  18   3         37.62         59.50        34.52 o
 -24   0   4         61.30         50.57        42.79 o
 -23   0   4          0.16          0.00        37.61 o
 -22   0   4          0.00         18.15        38.90 o
 -21   0   4          1.90         29.67        22.06 o
 -20   0   4         88.73         59.50        22.73 o
 -19   0   4        148.31        213.68        27.33 o
 -18   0   4       1084.40       1272.08        59.05 o
 -17   0   4         55.86         55.19        18.65 o
 -16   0   4        745.50        653.23        29.23 o
 -15   0   4        305.40        314.86        19.84 o
 -14   0   4        695.88        796.04        22.70 o
 -13   0   4        952.51        855.40        23.05 o
 -12   0   4         61.18         56.31         9.92 o
 -11   0   4        193.00        156.32        10.45 o
 -10   0   4       7114.13       6763.68       153.85 o
  -9   0   4       2468.73       2219.32        53.34 o
  -8   0   4       2239.46       2132.26        46.32 o
  -7   0   4        648.43        604.09        16.02 o
  -6   0   4       2889.78       2863.08        55.59 o
  -5   0   4       3437.22       3324.08        63.78 o
  -4   0   4       6993.62       7575.83       140.19 o
  -3   0   4       1507.70       1707.34        37.23 o
  -2   0   4       9838.10      11799.10       319.57 o
  -1   0   4        356.96        482.54        21.76 o
   0   0   4       3020.57       3091.33        85.27 o
   1   0   4       1074.02       1026.81        24.55 o
   2   0   4        298.66        294.38        10.48 o
   3   0   4       2180.91       1794.65        40.63 o
   4   0   4       2447.52       1875.97        42.60 o
   5   0   4        837.75        793.24        22.57 o
   6   0   4       3315.71       3088.72        61.93 o
   7   0   4        216.12        253.54        13.56 o
   8   0   4        125.68        120.65        15.36 o
   9   0   4        172.42        228.58        37.37 o
  10   0   4        468.28        498.52        28.22 o
  11   0   4        181.15        171.41        17.59 o
  12   0   4        998.33       1019.81        39.67 o
  13   0   4          1.26          0.00        13.48 o
  14   0   4         17.34         36.02        21.33 o
  15   0   4         25.58         59.30        17.59 o
  16   0   4          9.38         11.77        19.89 o
  17   0   4         98.45         77.92        20.41 o
  18   0   4        123.42        209.27        30.84 o
  19   0   4          2.33          7.68        22.77 o
  20   0   4          1.36          0.00        23.74 o
  21   0   4          3.30         19.87        26.12 o
 -24   1   4          5.87          0.00        27.33 o
 -23   1   4         23.95         24.32        46.03 o
 -22   1   4         66.03        106.95        23.81 o
 -21   1   4         10.31         37.71        20.03 o
 -20   1   4          5.70          4.85        14.39 o
 -19   1   4         13.82          6.39        13.06 o
 -18   1   4         96.05        124.91        16.50 o
 -17   1   4          0.05          4.14        11.02 o
 -16   1   4        359.46        389.43        18.58 o
 -15   1   4        365.82        355.38        13.37 o
 -14   1   4        140.58        146.08         7.54 o
 -13   1   4          2.17          0.00         8.42 o
 -12   1   4         73.22         69.01         6.21 o
 -11   1   4          2.16          0.00         4.26 o
 -10   1   4       3938.55       3742.10        62.57 o
  -9   1   4         15.44         31.00         5.54 o
  -8   1   4       1608.84       1770.88        36.80 o
  -7   1   4         18.53         18.04         4.03 o
  -6   1   4        108.27        173.14         5.28 o
  -5   1   4        252.13        369.16         7.36 o
  -4   1   4        378.76        344.80         7.79 o
  -3   1   4         78.93         81.75         4.29 o
  -2   1   4        176.20        210.51         7.56 o
  -1   1   4       1849.40       2035.36        35.81 o
   0   1   4        687.44        587.44        12.90 o
   1   1   4       1166.35       1247.09        23.66 o
   2   1   4        359.09        331.39         8.37 o
   3   1   4         95.62        137.47         5.92 o
   4   1   4        562.35        589.14        12.26 o
   5   1   4         72.68         82.41         5.64 o
   6   1   4        391.83        384.99        10.98 o
   7   1   4       1264.14       1062.45        21.22 o
   8   1   4        274.59        317.37        12.23 o
   9   1   4        332.51        330.45        12.79 o
  10   1   4         82.86         74.30         8.44 o
  11   1   4          0.55          0.00         6.77 o
  12   1   4         40.47         45.00        10.29 o
  13   1   4        132.96        137.84        12.98 o
  14   1   4         28.69         19.31        11.30 o
  15   1   4         78.79         80.27        13.52 o
  16   1   4          6.46          0.00        11.59 o
  17   1   4          5.66          0.00        12.24 o
  18   1   4         11.24         10.12        20.96 o
  19   1   4         32.68         33.79        17.44 o
  20   1   4         13.29         53.07        18.56 o
  21   1   4          0.53         12.30        21.83 o
 -24   2   4          0.72          0.00        29.30 o
 -23   2   4          6.50          0.00        19.78 o
 -22   2   4         33.71         79.10        22.69 o
 -21   2   4        246.89        337.02        30.30 o
 -20   2   4          5.63          0.00        17.18 o
 -19   2   4         13.09          5.68        13.66 o
 -18   2   4          2.89          0.00        10.67 o
 -17   2   4         14.02         10.15         9.59 o
 -16   2   4         79.76        115.22        12.11 o
 -15   2   4          2.46          0.00         6.17 o
 -14   2   4        325.38        327.48        13.74 o
 -13   2   4          2.78          0.00         6.00 o
 -12   2   4        309.52        341.27        12.84 o
 -11   2   4         84.66        100.64         7.73 o
 -10   2   4          0.41         14.32         5.56 o
  -9   2   4       1882.37       1750.41        40.71 o
  -8   2   4          1.71          4.20         4.18 o
  -7   2   4        321.51        261.48         8.09 o
  -6   2   4        702.61        770.66        16.12 o
  -5   2   4        360.58        342.85         8.35 o
  -4   2   4        519.23        510.35        10.47 o
  -3   2   4      32897.90      38854.77       612.64 o
  -2   2   4         87.52         92.73         9.40 o
  -1   2   4       9373.17      10640.92       207.38 o
   0   2   4       2270.25       2247.15        40.00 o
   1   2   4       7561.80       7702.39       120.59 o
   2   2   4        538.58        490.97        11.58 o
   3   2   4       2009.38       1746.85        32.30 o
   4   2   4       1628.74       1703.34        30.12 o
   5   2   4        256.51        237.04         8.95 o
   6   2   4       2074.92       1683.17        32.11 o
   7   2   4       1254.81       1164.27        24.30 o
   8   2   4         78.61         62.27         8.17 o
   9   2   4         82.81         85.08         8.99 o
  10   2   4        115.93         84.92         9.79 o
  11   2   4          8.54          7.59         8.13 o
  12   2   4        117.62        137.08        13.44 o
  13   2   4        136.41        174.69        13.90 o
  14   2   4        419.95        446.71        19.83 o
  15   2   4          2.23          0.00        10.88 o
  16   2   4         61.10         71.12        13.43 o
  17   2   4          3.74          0.00        13.32 o
  18   2   4          8.13          0.00        14.03 o
  19   2   4          2.50          0.00        16.23 o
  20   2   4         15.38         10.31        21.18 o
 -24   3   4          8.46          0.00        31.30 o
 -23   3   4          0.00          0.00        20.37 o
 -22   3   4          3.47          0.00        17.89 o
 -21   3   4          0.41          0.00        17.91 o
 -20   3   4         84.76         55.04        18.89 o
 -19   3   4        180.04        256.63        20.33 o
 -18   3   4         75.90         92.99        13.80 o
 -17   3   4          0.36          0.00         8.99 o
 -16   3   4        121.58        111.45        12.27 o
 -15   3   4        372.64        428.60        16.49 o
 -14   3   4         33.14         47.59         8.00 o
 -13   3   4        139.96        138.53         9.55 o
 -12   3   4        102.21         80.55         7.45 o
 -11   3   4         38.31         27.32         6.29 o
 -10   3   4        976.78        783.14        20.33 o
  -9   3   4          4.06          0.00         5.78 o
  -8   3   4       4495.97       4399.11        73.74 o
  -7   3   4          0.01          4.26         3.98 o
  -6   3   4        284.15        273.39         8.81 o
  -5   3   4       4028.84       3761.97        63.64 o
  -4   3   4        467.40        441.50        16.03 o
  -3   3   4      16833.72      19028.54       290.77 o
  -2   3   4        587.20        591.64        22.39 o
  -1   3   4       4291.06       5011.35       112.07 o
   0   3   4       1229.33       1300.93        36.46 o
   1   3   4      12473.16      12524.49       206.36 o
   2   3   4        396.83        371.07        10.81 o
   3   3   4        105.58         92.53         5.78 o
   4   3   4       2579.24       2281.85        39.20 o
   5   3   4        263.97        234.32         9.45 o
   6   3   4        564.32        559.20        14.04 o
   7   3   4         66.19         69.02         6.99 o
   8   3   4         48.71         71.74         9.33 o
   9   3   4         92.18         80.46         9.00 o
  10   3   4        166.76        178.37        12.00 o
  11   3   4          0.59          0.00         7.92 o
  12   3   4        188.82        211.16        14.03 o
  13   3   4          3.50          0.00        10.57 o
  14   3   4         17.82          4.86        13.84 o
  15   3   4         55.06         69.14        12.86 o
  16   3   4         53.27         58.05        13.27 o
  17   3   4         45.88         69.39        16.00 o
  18   3   4          3.62          0.00        14.25 o
  19   3   4         14.99          0.00        19.84 o
  20   3   4          0.24          0.00        21.05 o
 -24   4   4          1.53         15.56        46.68 o
 -23   4   4          2.30          0.00        19.34 o
 -22   4   4          9.37          0.00        18.66 o
 -21   4   4          6.94          0.00        22.99 o
 -20   4   4          3.89          0.00        16.10 o
 -19   4   4         96.91         58.48        15.27 o
 -18   4   4         57.51         60.16        17.11 o
 -17   4   4          5.28          0.00        10.38 o
 -16   4   4         72.53         92.60        12.34 o
 -15   4   4        829.81        885.89        25.01 o
 -14   4   4        279.69        332.15        14.82 o
 -13   4   4         89.01         62.75         9.77 o
 -12   4   4          0.20          0.00         4.79 o
 -11   4   4         85.23         62.90         7.27 o
 -10   4   4         17.48         21.33         5.45 o
  -9   4   4         62.06         39.03         6.94 o
  -8   4   4       1552.84       1576.40        31.99 o
  -7   4   4        210.10        257.63        10.59 o
  -6   4   4        670.84        734.95        14.61 o
  -5   4   4       2521.70       2372.69        37.09 o
  -4   4   4          6.49         11.00         4.02 o
  -3   4   4          4.61          0.00         3.57 o
  -2   4   4          5.70          2.24         3.85 o
  -1   4   4         36.49         46.21         5.09 o
   0   4   4          2.16          1.06         3.81 o
   1   4   4        742.05        726.81        16.51 o
   2   4   4        716.52        738.43        23.48 o
   3   4   4       1175.32       1122.24        21.68 o
   4   4   4         39.58         36.81         4.91 o
   5   4   4        201.20        165.60         8.00 o
   6   4   4        491.81        449.76        12.62 o
   7   4   4          0.05          0.00         5.10 o
   8   4   4         59.67         55.79         8.70 o
   9   4   4        190.05        185.83        10.79 o
  10   4   4         91.69         80.61         9.91 o
  11   4   4        505.66        467.13        18.20 o
  12   4   4         11.87          0.00         9.11 o
  13   4   4         15.08          0.00        11.09 o
  14   4   4          0.23          0.00        11.33 o
  15   4   4         45.76         36.29        14.14 o
  16   4   4          0.16          0.00        15.06 o
  17   4   4         39.73         66.61        17.85 o
  18   4   4          8.06          0.00        18.62 o
  19   4   4         10.82         23.71        23.14 o
  20   4   4          1.54          0.00        20.90 o
 -23   5   4          3.90          0.00        26.94 o
 -22   5   4          1.11          1.16        19.38 o
 -21   5   4          0.00          0.00        14.83 o
 -20   5   4          1.76          0.00        16.70 o
 -19   5   4         58.60         63.00        18.61 o
 -18   5   4          1.01          0.00        12.37 o
 -17   5   4          1.75          0.00        11.74 o
 -16   5   4         11.36          0.57         9.96 o
 -15   5   4        146.26        175.82        14.08 o
 -14   5   4        418.41        434.72        18.88 o
 -13   5   4        582.03        621.64        26.87 o
 -12   5   4         92.53        112.84        10.09 o
 -11   5   4        784.73        715.50        22.38 o
 -10   5   4         87.87         98.79         8.84 o
  -9   5   4       1882.25       1856.68        37.39 o
  -8   5   4       3090.00       3048.63        57.14 o
  -7   5   4        607.63        635.68        15.02 o
  -6   5   4         23.43         12.41         4.14 o
  -5   5   4          0.44          0.00         4.54 o
  -4   5   4       3053.70       3298.02        57.82 o
  -3   5   4       9187.52       9939.86       165.59 o
  -2   5   4       1090.90       1531.65        89.39 o
  -1   5   4       2216.44       2529.37        56.43 o
   0   5   4        119.14        130.59         9.77 o
   1   5   4       4172.58       3930.08        68.71 o
   2   5   4       2097.50       2283.30        39.61 o
   3   5   4        438.73        524.15        13.35 o
   4   5   4       4619.53       4333.15        71.13 o
   5   5   4         87.59         65.74         6.57 o
   6   5   4        532.68        510.42        13.49 o
   7   5   4        133.15        154.12         9.97 o
   8   5   4       1028.95        932.53        22.11 o
   9   5   4          9.22         15.49         6.94 o
  10   5   4         41.61         40.27         8.33 o
  11   5   4         60.14         57.63        10.49 o
  12   5   4         45.18         57.24        11.22 o
  13   5   4         29.04         36.63        11.58 o
  14   5   4         42.41         34.19        13.18 o
  15   5   4          0.88          0.00        11.76 o
  16   5   4          6.85         17.59        19.21 o
  17   5   4          0.02          6.58        20.56 o
  18   5   4         12.12         22.49        19.42 o
  19   5   4          0.44         11.62        20.74 o
  20   5   4          2.23          0.00        21.23 o
 -23   6   4          0.00          5.19        42.79 o
 -22   6   4          3.63          0.00        19.41 o
 -21   6   4          0.63          0.00        18.00 o
 -20   6   4         85.33         94.29        20.69 o
 -19   6   4         83.28         32.86        18.13 o
 -18   6   4          0.03          2.81        13.38 o
 -17   6   4          7.45          0.00        11.81 o
 -16   6   4          0.01          4.07        11.85 o
 -15   6   4        248.33        261.09        18.11 o
 -14   6   4          6.91         14.37         8.48 o
 -13   6   4        397.65        370.91        17.09 o
 -12   6   4        852.20        842.06        25.24 o
 -11   6   4        190.22        221.41        11.85 o
 -10   6   4         27.50         35.91         6.75 o
  -9   6   4       3740.35       3617.18        67.34 o
  -8   6   4       1837.48       1880.79        39.64 o
  -7   6   4        609.15        709.50        15.94 o
  -6   6   4          0.00          0.00         4.00 o
  -5   6   4        105.17        128.67         8.45 o
  -4   6   4       1019.19       1150.25        37.03 o
  -3   6   4      32642.43      36533.22       595.51 o
  -2   6   4       1317.11       1621.54       134.40 o
  -1   6   4       8467.08       9635.32       174.61 o
   0   6   4       1844.94       2361.30        72.73 o
   1   6   4       9755.06      10822.55       180.83 o
   2   6   4        673.63        758.57        16.51 o
   3   6   4       3115.13       3207.44        53.50 o
   4   6   4         51.90         69.20         7.19 o
   5   6   4        700.57        549.89        18.37 o
   6   6   4        380.32        317.44        15.95 o
   7   6   4        158.97        146.06         8.68 o
   8   6   4        114.78        147.17         9.99 o
   9   6   4        860.09        903.53        27.19 o
  10   6   4        119.95        133.48        12.86 o
  11   6   4        156.83        180.44        14.63 o
  12   6   4          0.42          0.00         9.40 o
  13   6   4        470.89        535.75        26.25 o
  14   6   4          0.04          7.90        17.73 o
  15   6   4         73.42        103.02        22.60 o
  16   6   4          0.62         30.87        20.59 o
  17   6   4        108.22        121.04        34.37 o
  18   6   4          9.30         28.78        36.31 o
  19   6   4          0.65         40.67        30.22 o
 -22   7   4          1.31          0.00        40.20 o
 -21   7   4          0.43          0.00        35.01 o
 -20   7   4          1.62          0.00        23.34 o
 -19   7   4         33.82         38.33        34.06 o
 -18   7   4         18.79         25.84        14.95 o
 -17   7   4          7.57          0.00        10.01 o
 -16   7   4          0.57          0.00        11.88 o
 -15   7   4         65.80         71.44        13.50 o
 -14   7   4         10.06          0.00        10.11 o
 -13   7   4         53.14         63.41        10.15 o
 -12   7   4        712.65        752.84        23.71 o
 -11   7   4          9.29         33.65         8.20 o
 -10   7   4         34.00         42.10         6.73 o
  -9   7   4         29.79         27.99         6.15 o
  -8   7   4        499.75        438.20        12.54 o
  -7   7   4        354.50        374.27        11.40 o
  -6   7   4          6.11          0.00         4.15 o
  -5   7   4        185.13        176.94        11.62 o
  -4   7   4         30.56         47.58        10.79 o
  -3   7   4       3507.16       3902.35        64.81 o
  -2   7   4        734.73        971.41        40.25 o
  -1   7   4       1073.47       1266.82        30.98 o
   0   7   4        289.07        435.64        26.92 o
   1   7   4       2116.67       2000.62        37.33 o
   2   7   4        374.63        394.82        11.94 o
   3   7   4          5.50          0.00         4.85 o
   4   7   4         39.29         19.21         5.15 o
   5   7   4        131.80        120.50        11.41 o
   6   7   4       1341.19       1333.39        41.40 o
   7   7   4          6.87          4.68         6.60 o
   8   7   4        713.57        862.98        23.07 o
   9   7   4        177.73        172.97        13.07 o
  10   7   4        410.65        442.09        18.74 o
  11   7   4         12.36         13.23        11.68 o
  12   7   4         18.82         15.23        13.81 o
  13   7   4         42.60         39.99        15.46 o
  14   7   4          3.94          0.00        16.96 o
  15   7   4          8.19         21.77        27.75 o
  16   7   4          9.62         31.98        28.32 o
  17   7   4          3.80         21.40        26.59 o
  18   7   4         28.30         42.64        30.71 o
  19   7   4          7.18         85.25        33.46 o
 -22   8   4          0.48          0.00        44.09 o
 -21   8   4          9.86          0.00        38.90 o
 -20   8   4          5.29          7.78        41.50 o
 -19   8   4        128.40        125.68        21.30 o
 -18   8   4          6.03         26.85        16.83 o
 -17   8   4          5.78          0.00        15.78 o
 -16   8   4         28.75          0.00        13.18 o
 -15   8   4          0.32          0.00        13.78 o
 -14   8   4          1.72          0.00        11.71 o
 -13   8   4         84.14         75.51        13.56 o
 -12   8   4          0.05          0.00         9.86 o
 -11   8   4         47.36         35.24         8.36 o
 -10   8   4        589.14        520.42        17.59 o
  -9   8   4         15.03         17.13         6.07 o
  -8   8   4        644.48        643.70        16.81 o
  -7   8   4         57.91         56.36         6.48 o
  -6   8   4        173.43        185.34         9.26 o
  -5   8   4        132.91        123.69        12.76 o
  -4   8   4        348.14        329.46        14.31 o
  -3   8   4        337.71        440.26        26.34 o
  -2   8   4        900.94        986.45        23.36 o
  -1   8   4        133.34        172.21         9.49 o
   0   8   4        256.49        320.70        13.68 o
   1   8   4        276.06        283.20        14.51 o
   2   8   4        138.64        168.95        11.87 o
   3   8   4        158.25        173.10         9.04 o
   4   8   4        826.41        767.49        19.54 o
   5   8   4         25.44         24.22         6.65 o
   6   8   4        115.07        108.52         8.84 o
   7   8   4        156.49        161.82        11.30 o
   8   8   4        655.74        670.25        27.96 o
   9   8   4        190.65        168.48        14.70 o
  10   8   4          0.94          0.00        14.15 o
  11   8   4        108.83        121.65        15.67 o
  12   8   4          2.79          9.81        12.96 o
  13   8   4         27.84         22.57        14.80 o
  14   8   4         28.26         27.71        25.26 o
  15   8   4          9.56         16.61        19.25 o
  16   8   4          0.13         23.70        46.03 o
  17   8   4         27.51          0.00        26.59 o
  18   8   4          7.48          7.78        42.79 o
 -21   9   4          0.28          0.00        42.79 o
 -20   9   4          5.84          4.52        35.66 o
 -19   9   4         61.27         32.14        28.53 o
 -18   9   4          2.72          2.99        21.91 o
 -17   9   4          5.41          0.00        15.99 o
 -16   9   4          4.11          0.00        14.77 o
 -15   9   4         19.89         31.04        15.73 o
 -14   9   4         14.28         18.17        13.13 o
 -13   9   4        428.66        457.10        23.56 o
 -12   9   4          0.02          0.00        19.47 o
 -11   9   4          3.45          0.00         9.66 o
 -10   9   4         13.01         17.91         8.38 o
  -9   9   4          1.49          8.52         7.07 o
  -8   9   4         32.16         30.68         7.33 o
  -7   9   4        129.86        132.06         9.75 o
  -6   9   4        335.43        337.66        15.28 o
  -5   9   4        306.49        345.24        15.16 o
  -4   9   4         53.74         74.49         9.34 o
  -3   9   4        200.04        161.29        11.85 o
  -2   9   4          4.43         12.00         6.57 o
  -1   9   4         58.57         40.90         6.95 o
   0   9   4         22.96         30.83         7.86 o
   1   9   4         19.10         39.10         8.69 o
   2   9   4        867.75        928.73        28.37 o
   3   9   4         42.59         50.02         9.57 o
   4   9   4        379.06        403.82        15.96 o
   5   9   4          1.39          0.00         8.55 o
   6   9   4        132.83        133.20        13.37 o
   7   9   4         10.58          1.20        10.36 o
   8   9   4         17.71         15.76        13.05 o
   9   9   4        109.43        160.59        18.38 o
  10   9   4        531.50        505.86        24.60 o
  11   9   4         57.19         55.29        12.42 o
  12   9   4         27.16         20.76        13.14 o
  13   9   4         30.47         48.70        15.48 o
  14   9   4          0.42         16.86        21.79 o
  15   9   4          1.05          0.00        36.31 o
  16   9   4          5.46         31.12        40.20 o
  17   9   4          0.14         10.37        38.90 o
  18   9   4          2.21          0.00        38.90 o
 -20  10   4          0.36          0.00        71.32 o
 -19  10   4         24.45         25.49        26.54 o
 -18  10   4          2.18          0.00        23.79 o
 -17  10   4        237.37        244.77        24.41 o
 -16  10   4          0.31          0.00        16.34 o
 -15  10   4         23.59         33.25        15.89 o
 -14  10   4        128.70        132.95        19.11 o
 -13  10   4        131.42        143.55        16.73 o
 -12  10   4        137.32        151.01        22.46 o
 -11  10   4         10.74          0.00        11.60 o
 -10  10   4         25.04          6.14         9.37 o
  -9  10   4         36.74         32.88         9.31 o
  -8  10   4        104.41         92.16        10.11 o
  -7  10   4         10.09          1.64         7.18 o
  -6  10   4        175.68        179.91        14.41 o
  -5  10   4         70.10        106.41        15.04 o
  -4  10   4        160.24        130.67        12.75 o
  -3  10   4          1.11         11.22         9.55 o
  -2  10   4         44.09         28.59         8.48 o
  -1  10   4         19.53         16.07         8.56 o
   0  10   4         12.98         14.26         8.96 o
   1  10   4        104.13        110.40        11.23 o
   2  10   4        459.69        437.17        19.33 o
   3  10   4         34.01         61.75        10.68 o
   4  10   4         31.93         25.86        10.03 o
   5  10   4         32.15         37.95        11.16 o
   6  10   4          0.70          1.63        10.96 o
   7  10   4        449.86        472.19        22.43 o
   8  10   4         30.19         28.98        30.67 o
   9  10   4          0.23         18.77        23.08 o
  10  10   4        350.00        412.64        36.03 o
  11  10   4         77.28         59.13        17.86 o
  12  10   4         72.36         32.60        16.84 o
  13  10   4          0.04          0.00        15.96 o
  14  10   4          0.19          0.00        25.20 o
  15  10   4          0.03          0.00        36.31 o
  16  10   4          6.49         33.72        42.79 o
  17  10   4          0.23          0.00        41.50 o
 -19  11   4         19.19          0.00        26.54 o
 -18  11   4         23.31         47.06        28.25 o
 -17  11   4         40.99         50.84        27.04 o
 -16  11   4          7.03         12.73        26.84 o
 -15  11   4         27.89         45.20        16.97 o
 -14  11   4         25.58         20.72        15.52 o
 -13  11   4         12.67         20.54        14.56 o
 -12  11   4        682.39        651.68        30.79 o
 -11  11   4         46.91         46.46        13.34 o
 -10  11   4        144.43        130.16        13.73 o
  -9  11   4        324.81        294.81        19.24 o
  -8  11   4         13.67          0.00        10.34 o
  -7  11   4         57.75         69.77        14.60 o
  -6  11   4        305.11        328.73        18.97 o
  -5  11   4        172.12        165.38        15.03 o
  -4  11   4        340.48        313.73        18.33 o
  -3  11   4          7.41         47.59        12.54 o
  -2  11   4        233.09        200.56        15.80 o
  -1  11   4         11.50          6.74         9.20 o
   0  11   4         50.51         49.91        10.31 o
   1  11   4          4.98          0.00         9.18 o
   2  11   4        134.97        104.22        19.03 o
   3  11   4         96.79         57.48        17.63 o
   4  11   4        110.20        116.53        16.84 o
   5  11   4        484.63        394.03        24.37 o
   6  11   4         28.56         39.64        18.34 o
   7  11   4        245.63        250.72        27.61 o
   8  11   4         81.66         74.89        23.15 o
   9  11   4         10.30          7.01        18.90 o
  10  11   4         62.24         46.73        21.26 o
  11  11   4          0.81         13.08        19.53 o
  12  11   4          2.37          0.00        25.63 o
  13  11   4         68.50         49.73        28.87 o
  14  11   4          0.18          0.00        26.54 o
  15  11   4          7.56          0.00        38.90 o
  16  11   4          4.19         18.15        42.79 o
 -18  12   4          0.45          0.00        28.53 o
 -17  12   4          3.12          0.00        41.50 o
 -16  12   4          0.34          0.00        29.18 o
 -15  12   4          6.80         14.26        24.76 o
 -14  12   4        210.45        195.88        21.40 o
 -13  12   4         11.49          0.41        17.82 o
 -12  12   4          4.89         12.26        13.58 o
 -11  12   4         23.90         27.10        12.65 o
 -10  12   4         36.05         44.16        12.52 o
  -9  12   4        294.77        329.79        17.92 o
  -8  12   4        103.87         93.52        11.38 o
  -7  12   4          3.73          0.00        11.95 o
  -6  12   4        154.81        211.85        17.75 o
  -5  12   4        121.88        110.92        14.90 o
  -4  12   4        133.37        147.28        17.17 o
  -3  12   4        370.65        333.54        20.16 o
  -2  12   4         34.42         80.82        26.39 o
  -1  12   4         22.20         22.15        20.93 o
   0  12   4          1.97          0.00        14.45 o
   1  12   4        439.68        373.53        26.02 o
   2  12   4         72.85         62.84        17.06 o
   3  12   4        181.03        201.96        24.93 o
   4  12   4          0.03          0.00        17.02 o
   5  12   4          8.02          6.31        17.99 o
   6  12   4         28.32         18.91        26.54 o
   7  12   4        181.22        237.33        51.88 o
   8  12   4         29.73          0.00        23.74 o
   9  12   4          0.95          0.00        22.73 o
  10  12   4         32.32         54.80        27.88 o
  11  12   4          0.74          0.00        26.02 o
  12  12   4          4.25          0.00        25.17 o
  13  12   4         25.51         34.51        28.25 o
  14  12   4          9.74         15.90        35.01 o
  15  12   4          0.01          0.00        38.90 o
 -17  13   4         30.69         21.45        37.61 o
 -16  13   4         18.30         50.64        28.87 o
 -15  13   4          5.23          0.00        25.20 o
 -14  13   4         86.42         66.44        57.06 o
 -13  13   4         13.34         14.19        15.64 o
 -12  13   4          0.79          0.00        15.93 o
 -11  13   4         12.33         18.02        13.38 o
 -10  13   4        295.61        286.60        19.92 o
  -9  13   4        142.33        222.30        19.84 o
  -8  13   4        521.96        509.87        21.61 o
  -7  13   4         38.51         73.10        17.51 o
  -6  13   4        125.00         98.46        22.44 o
  -5  13   4        360.91        338.02        25.54 o
  -4  13   4        316.75        335.27        25.61 o
  -3  13   4          0.22         46.96        16.85 o
  -2  13   4        174.32        251.31        23.49 o
  -1  13   4          2.80         21.80        16.62 o
   0  13   4          3.13         49.89        24.90 o
   1  13   4        455.96        483.51        33.85 o
   2  13   4         87.89        117.81        26.95 o
   3  13   4         42.91         57.56        20.92 o
   4  13   4         10.64          0.00        19.01 o
   5  13   4          0.14          0.00        19.29 o
   6  13   4         59.22         24.64        42.79 o
   7  13   4         58.86         80.40        46.68 o
   8  13   4         22.11         29.83        44.09 o
   9  13   4         75.71         51.87        46.68 o
  10  13   4          7.81          5.19        42.79 o
  11  13   4          3.26          0.00        41.50 o
  12  13   4          6.70          0.00        44.09 o
  13  13   4         76.42        131.30        64.19 o
 -15  14   4         11.73          0.00        26.59 o
 -14  14   4          9.75         11.01        46.03 o
 -13  14   4         13.51          2.12        40.85 o
 -12  14   4         10.29         17.05        23.98 o
 -11  14   4         31.47         24.64        16.35 o
 -10  14   4         30.23         42.88        22.04 o
  -9  14   4          9.55          0.00        33.72 o
  -8  14   4        102.71         34.40        27.96 o
  -7  14   4         18.42          2.10        44.74 o
  -6  14   4         13.18          0.00        24.29 o
  -5  14   4          0.05          6.15        24.71 o
  -4  14   4        454.12        450.29        41.15 o
  -3  14   4         10.66         49.54        46.68 o
  -2  14   4        216.02        140.23        31.02 o
  -1  14   4         50.31         85.86        22.65 o
   0  14   4        319.78        338.17        30.50 o
   1  14   4          7.13         34.57        25.78 o
   2  14   4         73.89         61.91        26.06 o
   3  14   4         29.09         46.91        22.16 o
   4  14   4        842.55        807.95        60.31 o
   5  14   4         38.81         34.23        29.71 o
   6  14   4         28.18         39.81        30.63 o
   7  14   4         21.01         45.06        30.63 o
   8  14   4         24.60         46.68        42.79 o
   9  14   4          2.19          0.00        42.79 o
  10  14   4         90.48         33.72        49.28 o
  11  14   4          7.89          6.48        45.39 o
  12  14   4          3.48          0.00        44.09 o
 -14  15   4         38.12         31.12        42.79 o
 -13  15   4          1.22          0.00        38.90 o
 -12  15   4         27.66         10.37        37.61 o
 -11  15   4          0.75         22.04        37.61 o
 -10  15   4         23.37         44.09        40.20 o
  -9  15   4          1.99         25.93        38.90 o
  -8  15   4         19.54          0.00        35.01 o
  -7  15   4          0.14         11.81        26.12 o
  -6  15   4         67.44         11.97        27.46 o
  -5  15   4         44.08         66.81        28.87 o
  -4  15   4          1.97          0.00        26.40 o
  -3  15   4        181.84        225.58        43.45 o
  -2  15   4          2.38          0.48        26.02 o
  -1  15   4          1.85         27.19        28.61 o
   0  15   4         36.82         15.69        28.25 o
   1  15   4          0.22         16.77        27.33 o
   2  15   4         13.10         14.86        27.87 o
   3  15   4         24.80         24.24        22.65 o
   4  15   4          7.09          0.00        26.94 o
   5  15   4          7.12          4.57        40.20 o
   6  15   4          0.36          0.00        59.00 o
   7  15   4          4.31          0.00        30.22 o
   8  15   4          7.59          0.00        62.24 o
   9  15   4         39.65         29.74        34.16 o
  10  15   4          0.03          0.00        36.31 o
 -11  16   4          0.24         18.15        41.50 o
 -10  16   4         43.22          7.78        40.20 o
  -9  16   4         15.66          0.00        38.90 o
  -8  16   4          1.99          0.00        38.90 o
  -7  16   4          2.96         16.86        38.90 o
  -6  16   4          2.55          0.00        28.43 o
  -5  16   4          8.28         22.15        29.30 o
  -4  16   4        129.69        159.52        34.70 o
  -3  16   4          0.02         18.51        46.03 o
  -2  16   4         14.18         23.00        29.29 o
  -1  16   4          0.08          0.00        27.42 o
   0  16   4          1.49         41.52        30.09 o
   1  16   4          8.14          0.00        28.03 o
   2  16   4          7.54         25.46        29.89 o
   3  16   4          3.38         13.67        34.36 o
   4  16   4         20.23         24.35        56.41 o
   5  16   4          4.73          0.00        40.20 o
   6  16   4          3.53          0.00        32.46 o
   7  16   4          2.22          0.00        30.53 o
   8  16   4          1.02          0.00        49.92 o
  -8  17   4          9.77          0.00        41.50 o
  -7  17   4          7.94          0.00        41.50 o
  -6  17   4         26.75         81.70        49.28 o
  -5  17   4          2.71          0.00        32.09 o
  -4  17   4          2.75          0.00        29.54 o
  -3  17   4          5.42          0.00        29.71 o
  -2  17   4          0.84          0.00        29.54 o
  -1  17   4          0.32          0.00        47.98 o
   0  17   4          0.94          0.00        29.60 o
   1  17   4         45.01          0.00        31.12 o
   2  17   4         21.98          0.00        47.33 o
   3  17   4          1.57          0.00        33.07 o
   4  17   4          0.17          0.00        32.67 o
   5  17   4          3.93         29.24        34.87 o
 -24   1   5          0.14          0.00        29.30 o
 -23   1   5          0.00          0.00        19.97 o
 -22   1   5         42.51         51.69        21.17 o
 -21   1   5          1.02          6.28        16.47 o
 -20   1   5        106.01        125.97        18.04 o
 -19   1   5          3.84          3.17        12.96 o
 -18   1   5         46.99         27.06        13.04 o
 -17   1   5          3.22          2.01        11.41 o
 -16   1   5         20.09          9.03         9.70 o
 -15   1   5          0.00          0.00         7.34 o
 -14   1   5        727.71        757.33        18.99 o
 -13   1   5        114.86        109.33         7.70 o
 -12   1   5       1270.59       1260.20        26.60 o
 -11   1   5        204.55        250.25         9.84 o
 -10   1   5       3626.96       3764.73        73.69 o
  -9   1   5          0.71          0.00         5.92 o
  -8   1   5        497.99        500.96        14.21 o
  -7   1   5       2612.11       2554.60        41.72 o
  -6   1   5        738.45        737.45        12.91 o
  -5   1   5       2955.18       3367.55        56.79 o
  -4   1   5         62.90         57.69         4.74 o
  -3   1   5       2972.07       3360.70        60.60 o
  -2   1   5        313.81        344.09         9.99 o
  -1   1   5       1165.98       1273.74        24.30 o
   0   1   5         61.26         64.06         4.94 o
   1   1   5       2492.84       2607.60        45.98 o
   2   1   5        208.19        212.11         9.50 o
   3   1   5        992.69        908.62        18.11 o
   4   1   5         21.37         21.57         4.25 o
   5   1   5         20.74         17.86         4.42 o
   6   1   5       2510.94       2555.73        43.81 o
   7   1   5        183.95        210.18         9.98 o
   8   1   5        175.38        170.48         8.68 o
   9   1   5        371.67        360.78        13.71 o
  10   1   5        138.03        202.06        11.25 o
  11   1   5        197.96        196.30        13.40 o
  12   1   5        229.34        301.37        16.39 o
  13   1   5          0.09          0.00        10.13 o
  14   1   5          8.89          7.24        11.09 o
  15   1   5         20.92         37.82        12.49 o
  16   1   5         51.34         54.45        20.88 o
  17   1   5         28.97         27.30        15.85 o
  18   1   5         25.71         13.81        16.84 o
  19   1   5          5.53          0.00        16.52 o
  20   1   5          3.58          7.84        17.69 o
 -24   2   5          0.47          0.00        20.74 o
 -23   2   5         21.35          0.00        19.43 o
 -22   2   5          4.24          0.00        17.78 o
 -21   2   5         41.03         22.12        18.30 o
 -20   2   5         70.97         76.82        16.38 o
 -19   2   5         78.85         81.32        15.17 o
 -18   2   5        145.68        125.28        16.16 o
 -17   2   5         44.92         28.93        13.14 o
 -16   2   5        349.75        358.85        24.43 o
 -15   2   5        266.55        305.70        12.79 o
 -14   2   5          7.12          6.54         6.31 o
 -13   2   5        394.97        418.86        14.61 o
 -12   2   5        150.53        152.73         9.39 o
 -11   2   5        127.13        143.87         9.91 o
 -10   2   5          3.51          6.01         5.99 o
  -9   2   5         40.87         24.53        10.39 o
  -8   2   5        123.73        119.58         6.09 o
  -7   2   5          0.27          1.67         3.79 o
  -6   2   5         87.17        104.27         5.45 o
  -5   2   5       5006.73       4909.47        76.17 o
  -4   2   5       1484.86       1548.68        28.52 o
  -3   2   5       1909.85       2301.07        43.58 o
  -2   2   5         36.12         60.43         6.25 o
  -1   2   5       1658.82       2055.29        39.81 o
   0   2   5        480.04        478.42        12.30 o
   1   2   5       2307.73       2075.16        35.94 o
   2   2   5       1430.64       1398.84        25.72 o
   3   2   5        834.71        748.27        17.19 o
   4   2   5         17.04          2.71         4.09 o
   5   2   5         21.70          0.00         4.81 o
   6   2   5        799.54        775.49        19.43 o
   7   2   5        832.93        850.79        21.07 o
   8   2   5        855.56        804.57        20.79 o
   9   2   5         10.07          4.17         6.68 o
  10   2   5        274.00        293.00        14.61 o
  11   2   5         72.26         98.01        11.13 o
  12   2   5        112.06        117.39        12.66 o
  13   2   5          9.38          0.00        10.53 o
  14   2   5         48.06         43.77        11.99 o
  15   2   5         17.53         22.52        12.13 o
  16   2   5        104.83        136.42        22.59 o
  17   2   5         44.07         36.20        19.47 o
  18   2   5          0.21          3.06        15.81 o
  19   2   5          3.60          0.00        16.43 o
  20   2   5         13.36         52.94        22.92 o
 -24   3   5          5.42          0.00        28.25 o
 -23   3   5          8.56         11.05        20.29 o
 -22   3   5          0.05          0.28        18.50 o
 -21   3   5          4.32          0.00        16.78 o
 -20   3   5        107.43        121.04        36.48 o
 -19   3   5         67.49         82.53        16.06 o
 -18   3   5          2.65          0.00        10.10 o
 -17   3   5        290.94        344.74        21.25 o
 -16   3   5        126.47        130.43        12.70 o
 -15   3   5        183.86        205.23        12.31 o
 -14   3   5        179.80        164.12        10.78 o
 -13   3   5         37.95         38.73         7.56 o
 -12   3   5        414.46        417.30        16.35 o
 -11   3   5        323.50        361.15        14.71 o
 -10   3   5        557.21        500.73        17.05 o
  -9   3   5        222.56        177.65         8.54 o
  -8   3   5         64.81         60.61         7.05 o
  -7   3   5       1298.44       1363.59        26.63 o
  -6   3   5        617.66        655.57        13.21 o
  -5   3   5       1080.38       1016.80        21.01 o
  -4   3   5          4.34          0.69         3.57 o
  -3   3   5        470.66        518.65        16.46 o
  -2   3   5        437.97        461.41        13.53 o
  -1   3   5        174.51        260.47         9.21 o
   0   3   5        639.16        597.71        14.76 o
   1   3   5       1198.27       1118.36        23.07 o
   2   3   5         65.56         79.42         5.86 o
   3   3   5        446.22        449.55        12.23 o
   4   3   5        322.59        351.05        11.07 o
   5   3   5          5.68          0.00         4.72 o
   6   3   5        297.92        292.51        12.14 o
   7   3   5        884.87        829.67        21.04 o
   8   3   5        122.91        133.43         9.26 o
   9   3   5         11.71          7.04         6.71 o
  10   3   5          6.07          1.94         8.19 o
  11   3   5         98.36         92.55        14.86 o
  12   3   5        249.41        258.36        17.75 o
  13   3   5          1.85          0.00        11.47 o
  14   3   5          4.87          2.68        10.97 o
  15   3   5        142.40        173.78        17.07 o
  16   3   5         38.42         24.84        14.10 o
  17   3   5          0.06          0.00        15.19 o
  18   3   5         17.71          0.00        15.87 o
  19   3   5          6.99          6.89        20.40 o
  20   3   5          0.00          9.80        27.34 o
 -24   4   5          6.73          0.00        26.94 o
 -23   4   5          0.55          0.00        20.06 o
 -22   4   5         16.85          9.12        18.81 o
 -21   4   5          3.98          0.00        30.56 o
 -20   4   5          0.62          0.00        18.84 o
 -19   4   5          1.76          0.00        12.83 o
 -18   4   5          0.13          0.00        11.88 o
 -17   4   5        250.60        278.59        17.20 o
 -16   4   5        313.90        276.10        16.52 o
 -15   4   5        239.42        228.38        14.61 o
 -14   4   5          1.11          0.00         7.22 o
 -13   4   5        255.64        255.95        14.12 o
 -12   4   5        106.86        121.15        10.34 o
 -11   4   5         30.46         20.36         6.87 o
 -10   4   5         79.44        116.49         8.84 o
  -9   4   5          1.35          0.00         4.48 o
  -8   4   5         26.65         17.37         4.70 o
  -7   4   5        709.00        608.15        13.71 o
  -6   4   5       1153.12       1036.40        18.77 o
  -5   4   5        477.35        627.70        16.34 o
  -4   4   5        264.49        312.62         9.83 o
  -3   4   5        231.64        188.77         8.03 o
  -2   4   5         64.83         67.06         7.46 o
  -1   4   5       1357.59       1296.94        34.92 o
   0   4   5        735.13        802.32        20.58 o
   1   4   5        360.53        471.66        13.41 o
   2   4   5       1333.50       1296.44        26.67 o
   3   4   5       1714.04       1558.23        31.05 o
   4   4   5        657.86        555.11        13.32 o
   5   4   5          6.38          0.00         4.43 o
   6   4   5        287.81        310.46        11.88 o
   7   4   5         20.76         14.06         6.01 o
   8   4   5          2.75         11.83         7.07 o
   9   4   5         84.10         69.38         8.69 o
  10   4   5         67.78         56.84        10.07 o
  11   4   5         73.75         88.71        11.80 o
  12   4   5        107.34        126.73        14.74 o
  13   4   5        118.33        151.63        16.15 o
  14   4   5          4.12          1.85        14.47 o
  15   4   5          0.38          0.00        16.71 o
  16   4   5         29.96         10.08        14.25 o
  17   4   5         32.40         10.88        16.20 o
  18   4   5         12.97         21.79        20.64 o
  19   4   5          1.50         29.62        22.88 o
 -23   5   5         15.89          0.00        27.10 o
 -22   5   5         39.24         28.77        21.15 o
 -21   5   5          0.73          0.00        17.69 o
 -20   5   5          0.02          6.85        17.36 o
 -19   5   5        165.72        186.18        22.12 o
 -18   5   5         80.56         68.19        17.85 o
 -17   5   5          5.10         12.64        11.03 o
 -16   5   5         17.17          3.42        11.20 o
 -15   5   5          2.33          0.00         8.89 o
 -14   5   5          1.04         11.38         7.12 o
 -13   5   5          0.75          0.00         9.55 o
 -12   5   5        938.61        931.72        28.94 o
 -11   5   5        494.75        477.67        19.69 o
 -10   5   5        654.31        675.98        19.82 o
  -9   5   5         16.61         11.43         5.91 o
  -8   5   5          6.97         11.05         4.55 o
  -7   5   5        526.71        505.21        12.22 o
  -6   5   5       1791.72       1952.02        33.75 o
  -5   5   5        378.23        430.32        25.78 o
  -4   5   5      14790.38      15464.86       255.24 o
  -3   5   5       8407.36       9421.41       156.88 o
  -2   5   5          7.11         46.97        32.42 o
  -1   5   5      22133.46      25143.84       411.34 o
   0   5   5      11687.45      13193.97       224.51 o
   1   5   5        542.99        729.53        25.32 o
   2   5   5         23.30         64.11         7.09 o
   3   5   5       2081.60       2130.71        38.04 o
   4   5   5        141.99        158.99         8.81 o
   5   5   5        185.90        198.14         9.10 o
   6   5   5        198.40        235.17         9.55 o
   7   5   5         17.90          0.00         6.54 o
   8   5   5         30.39         21.54         7.27 o
   9   5   5        125.88        131.03        11.23 o
  10   5   5         49.02         34.54         9.11 o
  11   5   5        145.40        125.70        12.92 o
  12   5   5        392.74        422.68        23.07 o
  13   5   5        283.23        366.81        21.62 o
  14   5   5          0.17          5.19        14.42 o
  15   5   5         64.89        102.02        18.26 o
  16   5   5         86.66        134.59        63.54 o
  17   5   5          0.15         50.03        29.71 o
  18   5   5          6.92         19.06        21.08 o
  19   5   5          0.27          7.03        20.87 o
 -23   6   5          0.31          0.00        37.61 o
 -22   6   5          2.30         18.15        42.79 o
 -21   6   5          0.60          0.00        17.05 o
 -20   6   5          4.91          0.00        16.39 o
 -19   6   5          1.70          0.00        20.86 o
 -18   6   5         18.00          0.00        13.28 o
 -17   6   5        101.04         99.32        15.21 o
 -16   6   5         88.47         71.76        13.74 o
 -15   6   5        155.76        138.85        15.11 o
 -14   6   5         16.40          0.39         8.34 o
 -13   6   5         10.79         12.02         8.82 o
 -12   6   5         37.15         30.69         8.99 o
 -11   6   5          1.67         18.56         7.06 o
 -10   6   5        186.86        200.38        12.29 o
  -9   6   5         10.24          7.13         5.23 o
  -8   6   5        253.86        256.58         9.28 o
  -7   6   5          8.12          0.00         5.35 o
  -6   6   5       3519.17       3417.25        57.25 o
  -5   6   5       2217.65       2282.95        40.12 o
  -4   6   5       1906.80       1951.69        37.75 o
  -3   6   5       1286.43       1236.80        26.45 o
  -2   6   5         10.13         23.89        14.48 o
  -1   6   5        231.02        245.58        13.58 o
   0   6   5       2296.66       2309.12        48.34 o
   1   6   5        574.76        662.87        18.08 o
   2   6   5       2961.47       2754.89        50.80 o
   3   6   5        318.17        362.57        12.82 o
   4   6   5        151.35        205.01        11.04 o
   5   6   5         29.91         20.94         6.06 o
   6   6   5         24.07         18.84         6.11 o
   7   6   5          7.22          1.04         6.41 o
   8   6   5        200.04        166.71        11.92 o
   9   6   5         97.92         82.91        10.60 o
  10   6   5         46.81         40.34        10.65 o
  11   6   5         63.25         63.80        15.18 o
  12   6   5          0.04          0.00        10.64 o
  13   6   5         35.37         19.65        13.48 o
  14   6   5         14.37         14.94        19.25 o
  15   6   5         67.37        136.24        24.68 o
  16   6   5          1.35          4.25        26.12 o
  17   6   5          2.00         33.78        28.79 o
  18   6   5          9.28         31.75        32.42 o
 -22   7   5          0.35          0.00        37.61 o
 -21   7   5          0.88          0.00        37.61 o
 -20   7   5         78.57        102.62        25.17 o
 -19   7   5          0.22         13.70        36.96 o
 -18   7   5          2.74          4.28        15.64 o
 -17   7   5        131.52        150.24        19.44 o
 -16   7   5         76.16         92.31        14.87 o
 -15   7   5         29.07          0.00        13.85 o
 -14   7   5        154.16        187.89        14.15 o
 -13   7   5         17.81          8.54         9.01 o
 -12   7   5         68.80         53.73         9.45 o
 -11   7   5        118.13         91.89         9.98 o
 -10   7   5        282.69        261.07        12.06 o
  -9   7   5        156.61        189.66         9.62 o
  -8   7   5        283.38        232.01         9.12 o
  -7   7   5        225.83        227.11        10.41 o
  -6   7   5          3.62          0.00         5.57 o
  -5   7   5         15.37         16.56         5.29 o
  -4   7   5        306.05        279.50        11.51 o
  -3   7   5         15.06         42.48         6.83 o
  -2   7   5          3.61          0.12         5.86 o
  -1   7   5         29.70         48.04         7.72 o
   0   7   5         23.73         21.47         9.79 o
   1   7   5        729.79        683.22        20.14 o
   2   7   5        116.25        144.72        10.19 o
   3   7   5         89.83        107.08         7.94 o
   4   7   5         65.49         48.28         6.82 o
   5   7   5        400.83        402.24        14.01 o
   6   7   5        353.63        352.47        13.23 o
   7   7   5         73.93         91.29         9.49 o
   8   7   5        183.18        192.73        14.01 o
   9   7   5          1.43          0.00         9.58 o
  10   7   5        426.57        529.95        21.25 o
  11   7   5          0.06          0.00        11.46 o
  12   7   5         54.24         68.05        16.07 o
  13   7   5         11.06         12.26        17.94 o
  14   7   5          1.58         31.08        19.21 o
  15   7   5          0.29          0.00        24.71 o
  16   7   5         75.52         63.54        28.43 o
  17   7   5          4.68         20.92        37.61 o
  18   7   5          4.11         33.72        30.26 o
 -22   8   5         10.11         14.26        45.39 o
 -21   8   5         17.95          0.00        37.61 o
 -20   8   5         39.64         31.12        41.50 o
 -19   8   5         53.21         50.87        18.81 o
 -18   8   5         47.71         28.33        17.32 o
 -17   8   5          8.36          0.89        15.36 o
 -16   8   5         10.24          0.00        14.62 o
 -15   8   5         14.98          0.00        14.28 o
 -14   8   5         32.86          3.37        17.54 o
 -13   8   5         14.41         10.37        12.94 o
 -12   8   5         19.71          0.00        14.79 o
 -11   8   5          6.55          0.00        12.54 o
 -10   8   5        650.78        580.79        20.19 o
  -9   8   5          8.13          9.68         7.01 o
  -8   8   5        481.62        502.94        13.95 o
  -7   8   5          6.39          6.77         6.01 o
  -6   8   5          1.02          3.35         5.63 o
  -5   8   5        489.13        476.11        12.39 o
  -4   8   5         61.17         85.65         7.17 o
  -3   8   5         34.10         48.37         6.50 o
  -2   8   5         74.48        101.83        10.72 o
  -1   8   5        395.88        376.65        15.35 o
   0   8   5          9.71         12.99         7.88 o
   1   8   5         87.26         82.67        10.20 o
   2   8   5          9.42          1.63         6.53 o
   3   8   5         10.80          5.19         6.74 o
   4   8   5        663.45        647.99        23.80 o
   5   8   5        223.02        236.47        12.13 o
   6   8   5        214.85        255.41        16.81 o
   7   8   5          0.49          0.00         9.95 o
   8   8   5        131.49        140.19        13.58 o
   9   8   5        162.92        197.94        18.46 o
  10   8   5        188.45        166.21        17.34 o
  11   8   5          5.80         21.31        13.61 o
  12   8   5         78.04         55.84        16.81 o
  13   8   5         29.36         34.88        20.51 o
  14   8   5        148.42        147.55        47.33 o
  15   8   5          1.32          5.09        25.20 o
  16   8   5          0.05         20.42        27.04 o
  17   8   5          0.06          5.84        29.34 o
 -21   9   5         12.63          0.00        40.20 o
 -20   9   5          4.32          0.00        37.61 o
 -19   9   5          1.17          0.00        22.34 o
 -18   9   5         46.29         39.67        18.52 o
 -17   9   5         14.97          0.00        14.94 o
 -16   9   5         57.20         23.62        16.18 o
 -15   9   5          9.86          0.00        16.42 o
 -14   9   5         82.03         38.86        14.36 o
 -13   9   5          0.05          0.00        11.77 o
 -12   9   5        148.15        124.02        15.17 o
 -11   9   5        117.44         82.01        13.27 o
 -10   9   5          1.16          0.00         7.85 o
  -9   9   5         14.09         12.58         7.22 o
  -8   9   5         48.61         61.76         8.18 o
  -7   9   5        466.41        430.33        20.14 o
  -6   9   5         43.86         31.30         8.85 o
  -5   9   5          1.05          0.00         6.95 o
  -4   9   5        104.90        138.71         9.61 o
  -3   9   5        111.96         97.26        12.95 o
  -2   9   5         19.64         28.67         6.81 o
  -1   9   5        169.19        212.89        13.58 o
   0   9   5        366.95        432.12        21.64 o
   1   9   5        203.83        237.66        15.34 o
   2   9   5          7.19          4.23         8.73 o
   3   9   5        174.05        137.96        10.91 o
   4   9   5         60.86         52.53        11.06 o
   5   9   5         36.87         22.90        10.52 o
   6   9   5          3.59          3.09        10.01 o
   7   9   5        378.39        371.43        29.07 o
   8   9   5        400.76        413.27        30.54 o
   9   9   5        550.17        596.77        30.77 o
  10   9   5        119.38        153.50        17.11 o
  11   9   5         41.34         36.04        14.99 o
  12   9   5         73.93         81.66        16.81 o
  13   9   5          6.42         44.11        25.20 o
  14   9   5         14.47         58.35        40.20 o
  15   9   5         69.02         66.14        41.50 o
  16   9   5         23.10          7.78        41.50 o
  17   9   5          7.26         50.57        44.09 o
 -20  10   5          0.80          0.00        38.90 o
 -19  10   5         16.96         58.69        27.87 o
 -18  10   5          0.38          2.30        24.29 o
 -17  10   5          8.11         16.67        16.98 o
 -16  10   5         99.49        111.74        19.35 o
 -15  10   5         20.29          3.15        15.10 o
 -14  10   5         73.22         70.22        16.66 o
 -13  10   5        113.43        144.41        24.87 o
 -12  10   5        142.36        153.09        16.08 o
 -11  10   5        956.96        938.59        32.80 o
 -10  10   5        888.81        898.21        29.01 o
  -9  10   5          0.01         11.53         8.18 o
  -8  10   5        102.72        137.63        14.36 o
  -7  10   5       1078.62        948.23        39.49 o
  -6  10   5         50.82         81.56        12.50 o
  -5  10   5        195.68        152.34        14.34 o
  -4  10   5         41.42         51.33        11.17 o
  -3  10   5         11.07          3.80         7.84 o
  -2  10   5          1.39          0.00         9.08 o
  -1  10   5          6.96          0.00         9.13 o
   0  10   5          6.42          0.00        10.09 o
   1  10   5         61.98         29.19        10.28 o
   2  10   5        165.23        175.72        14.42 o
   3  10   5        608.90        599.39        23.77 o
   4  10   5          0.04          0.00        10.32 o
   5  10   5        287.56        329.14        19.50 o
   6  10   5        560.72        659.60        30.63 o
   7  10   5        290.83        268.17        22.16 o
   8  10   5        142.34        110.99        18.80 o
   9  10   5        271.42        338.88        29.92 o
  10  10   5         36.90          0.00        15.76 o
  11  10   5          0.07          0.00        19.35 o
  12  10   5          2.97          0.00        19.85 o
  13  10   5         83.66         99.97        30.46 o
  14  10   5         72.20         73.92        41.50 o
  15  10   5          6.70          5.19        38.90 o
  16  10   5          2.53         31.12        41.50 o
 -19  11   5         26.69          3.24        42.14 o
 -18  11   5          0.80         18.56        26.02 o
 -17  11   5         25.70         51.23        27.04 o
 -16  11   5          4.07          0.00        17.55 o
 -15  11   5         96.48         97.44        30.83 o
 -14  11   5         18.44          0.00        21.35 o
 -13  11   5         15.76          0.55        13.88 o
 -12  11   5          4.64          0.00        11.87 o
 -11  11   5        166.71        150.13        16.92 o
 -10  11   5          6.12          0.00        10.20 o
  -9  11   5          8.01          0.00         9.57 o
  -8  11   5         71.44         59.31        13.77 o
  -7  11   5        516.53        439.78        21.97 o
  -6  11   5         76.00         69.97        13.37 o
  -5  11   5        125.96        150.50        15.56 o
  -4  11   5         22.91         15.46        12.33 o
  -3  11   5         97.38        102.47        16.73 o
  -2  11   5         67.75         71.76        11.68 o
  -1  11   5         24.47         26.97        15.99 o
   0  11   5          1.29          0.00        10.35 o
   1  11   5        150.30        158.20        17.65 o
   2  11   5         38.50          9.26        12.73 o
   3  11   5        109.39         86.66        21.04 o
   4  11   5          0.00          0.00        12.48 o
   5  11   5         82.71         65.73        16.00 o
   6  11   5          0.19          0.00        17.32 o
   7  11   5         42.72         58.74        19.93 o
   8  11   5        205.45        227.82        26.96 o
   9  11   5         54.95         24.75        25.55 o
  10  11   5         32.44         11.88        25.83 o
  11  11   5         13.67         16.19        26.17 o
  12  11   5         19.57         34.58        27.33 o
  13  11   5          2.05          0.00        26.17 o
  14  11   5         40.84         74.69        72.62 o
  15  11   5          9.31         38.90        41.50 o
 -18  12   5          7.50         16.21        27.46 o
 -17  12   5          0.84          0.00        32.42 o
 -16  12   5          3.24          0.00        25.20 o
 -15  12   5        142.81        143.41        88.18 o
 -14  12   5          0.00          0.00        14.83 o
 -13  12   5         66.25         66.69        16.13 o
 -12  12   5          0.36          0.00        13.27 o
 -11  12   5         23.11         13.81        13.29 o
 -10  12   5         20.67         10.20        14.60 o
  -9  12   5        321.95        334.07        28.02 o
  -8  12   5        205.94        208.35        20.65 o
  -7  12   5          1.33          4.89        12.37 o
  -6  12   5          2.04          0.00        11.97 o
  -5  12   5          0.80          0.00        12.71 o
  -4  12   5         10.70          0.00        11.97 o
  -3  12   5         15.32         10.51        20.35 o
  -2  12   5         34.37         38.43        25.85 o
  -1  12   5        235.14        191.21        29.93 o
   0  12   5          7.25          0.00        14.41 o
   1  12   5         57.13         27.61        17.85 o
   2  12   5          0.39          0.00        16.83 o
   3  12   5         45.87         22.05        17.47 o
   4  12   5          1.68          0.00        17.30 o
   5  12   5        521.14        447.51        63.56 o
   6  12   5        193.80        182.86        50.58 o
   7  12   5         29.89         29.83        44.09 o
   8  12   5          0.27         21.61        26.48 o
   9  12   5        130.83        159.73        31.78 o
  10  12   5         28.76         15.13        26.78 o
  11  12   5         59.32         57.39        28.61 o
  12  12   5          6.82         32.54        29.17 o
  13  12   5          5.05         78.23        49.92 o
  14  12   5          8.36         50.99        30.09 o
 -17  13   5          0.70          5.25        27.96 o
 -16  13   5         13.01          6.99        27.04 o
 -15  13   5          0.63          0.00        25.20 o
 -14  13   5         34.05         31.77        25.67 o
 -13  13   5         41.26         12.42        14.95 o
 -12  13   5         69.35         73.32        16.18 o
 -11  13   5         14.55         18.48        22.08 o
 -10  13   5        518.34        378.36        47.34 o
  -9  13   5         46.78         85.92        24.61 o
  -8  13   5        105.22         66.03        28.15 o
  -7  13   5          9.80          3.92        26.58 o
  -6  13   5        616.19        463.95        29.88 o
  -5  13   5          5.43         81.21        26.94 o
  -4  13   5       1220.00        942.51        45.62 o
  -3  13   5          1.97         86.76        21.30 o
  -2  13   5         69.86         94.19        21.69 o
  -1  13   5        156.13        189.40        38.50 o
   0  13   5        719.63        580.90        36.70 o
   1  13   5         22.98         24.85        19.85 o
   2  13   5        444.88        320.97        29.58 o
   3  13   5          0.61          0.55        22.55 o
   4  13   5         16.07          0.00        41.50 o
   5  13   5         66.63         31.12        44.09 o
   6  13   5         70.52          0.00        44.09 o
   7  13   5         76.73         28.53        45.39 o
   8  13   5         53.97          2.59        44.09 o
   9  13   5          0.00         37.61        46.68 o
  10  13   5         21.50         23.34        47.98 o
  11  13   5         92.07        111.52        51.87 o
  12  13   5          5.94          0.00        44.09 o
 -15  14   5          2.72          0.00        27.51 o
 -14  14   5          8.49          0.00        25.10 o
 -13  14   5          0.44          0.00        32.42 o
 -12  14   5          2.58          0.00        15.94 o
 -11  14   5         14.21          2.44        30.47 o
 -10  14   5         12.15         28.53        38.90 o
  -9  14   5          3.79         62.24        37.61 o
  -8  14   5         56.15         58.36        38.90 o
  -7  14   5         45.30         46.02        27.04 o
  -6  14   5          5.53          0.00        24.71 o
  -5  14   5          0.04          0.00        26.58 o
  -4  14   5        178.73        298.64        36.14 o
  -3  14   5        589.58        549.76        44.69 o
  -2  14   5          0.56         78.80        27.69 o
  -1  14   5        286.41        310.50        30.28 o
   0  14   5        181.68        210.67        26.95 o
   1  14   5          9.49         18.75        20.44 o
   2  14   5         24.90         13.46        20.07 o
   3  14   5          0.55          0.28        20.97 o
   4  14   5          7.50         22.68        40.20 o
   5  14   5          9.12         24.90        29.71 o
   6  14   5          0.02          0.00        42.79 o
   7  14   5          1.40          0.00        42.79 o
   8  14   5          0.05          0.00        46.68 o
   9  14   5          0.01          0.00        47.98 o
  10  14   5          9.51          0.00        47.98 o
  11  14   5         13.23         24.64        47.98 o
 -13  15   5         45.98         81.70        44.09 o
 -12  15   5         17.35          0.00        37.61 o
 -11  15   5          5.66          0.00        36.31 o
 -10  15   5          7.03         12.97        38.90 o
  -9  15   5         29.99         19.45        38.90 o
  -8  15   5         77.51         98.56        42.79 o
  -7  15   5          6.41         10.37        40.20 o
  -6  15   5          5.43          0.00        35.01 o
  -5  15   5          1.79          0.00        25.83 o
  -4  15   5         60.17         57.06        46.68 o
  -3  15   5         17.03         49.60        27.87 o
  -2  15   5          1.57          0.22        27.04 o
  -1  15   5         26.81          0.00        26.54 o
   0  15   5         66.61         48.29        28.79 o
   1  15   5          0.00          0.00        26.94 o
   2  15   5          0.06          1.77        28.61 o
   3  15   5          1.71          0.00        28.79 o
   4  15   5         18.90         18.74        30.63 o
   5  15   5         20.06         35.62        31.01 o
   6  15   5         13.44          0.00        31.14 o
   7  15   5          1.72         28.44        31.94 o
   8  15   5         41.22          0.00        32.71 o
   9  15   5         10.39         34.65        34.30 o
 -11  16   5         13.35          1.30        42.79 o
 -10  16   5          4.73          9.08        41.50 o
  -9  16   5          1.46         32.42        41.50 o
  -8  16   5         10.84         40.20        44.09 o
  -7  16   5          2.99          0.00        42.79 o
  -6  16   5          0.41          1.57        30.22 o
  -5  16   5         15.80          0.00        28.03 o
  -4  16   5          4.33         35.65        29.71 o
  -3  16   5          4.81         35.45        29.79 o
  -2  16   5          0.05         20.87        28.79 o
  -1  16   5         34.18         23.73        34.36 o
   0  16   5          3.39          0.00        30.47 o
   1  16   5          0.56          0.00        37.61 o
   2  16   5          6.29          0.00        38.25 o
   3  16   5          0.03          0.00        38.25 o
   4  16   5          8.36          0.00        38.90 o
   5  16   5         12.38          0.00        31.94 o
   6  16   5          5.03         24.81        34.16 o
   7  16   5         31.84         83.69        37.56 o
  -7  17   5          2.76         10.37        46.68 o
  -6  17   5         45.62         12.97        49.28 o
  -5  17   5         19.90         11.56        32.31 o
  -4  17   5          8.50          0.00        31.54 o
  -3  17   5          0.83          0.00        30.63 o
  -2  17   5         10.25         18.61        30.81 o
  -1  17   5          0.34         19.67        53.17 o
   0  17   5         45.03         55.73        33.78 o
   1  17   5         38.87          0.00        32.08 o
   2  17   5         11.58          0.00        38.90 o
   3  17   5         16.75         72.08        36.00 o
 -24   0   6          0.50          0.00        40.20 o
 -23   0   6          0.27          0.00        22.43 o
 -22   0   6         61.95         55.11        23.95 o
 -21   0   6         59.91         30.03        22.43 o
 -20   0   6         15.62         23.62        36.31 o
 -19   0   6         34.18         24.13        29.83 o
 -18   0   6          8.29          2.77        16.21 o
 -17   0   6         48.86         40.90        17.44 o
 -16   0   6        261.13        278.87        26.41 o
 -15   0   6          0.05          0.00        13.39 o
 -14   0   6        683.33        799.72        39.32 o
 -13   0   6        242.61        278.84        23.27 o
 -12   0   6        359.80        369.05        25.11 o
 -11   0   6        747.74        788.10        37.08 o
 -10   0   6       2107.90       2015.42        73.85 o
  -9   0   6       2941.19       3176.28        91.19 o
  -8   0   6       7476.07       7284.43       152.22 o
  -7   0   6        178.91        175.64         8.25 o
  -6   0   6        776.81        755.90        20.25 o
  -5   0   6         98.04         95.89         7.67 o
  -4   0   6       2381.42       2610.48        64.17 o
  -3   0   6        159.48        192.96        12.77 o
  -2   0   6       6864.56       7888.14       260.66 o
  -1   0   6        941.68       1008.62        52.96 o
   0   0   6        333.87        329.79        17.79 o
   1   0   6         11.05         28.44         5.86 o
   2   0   6      11177.01      10621.52       219.45 o
   3   0   6        502.59        507.22        16.87 o
   4   0   6          3.43          0.00         6.01 o
   5   0   6       2663.26       2773.92        70.04 o
   6   0   6       1742.48       1586.32        43.51 o
   7   0   6        299.49        293.57        14.94 o
   8   0   6       1504.98       1293.89        44.93 o
   9   0   6        100.42        124.22        23.47 o
  10   0   6          2.59          0.00        12.01 o
  11   0   6         36.12          2.45        16.54 o
  12   0   6         16.21          0.00        15.29 o
  13   0   6        148.21        180.02        20.92 o
  14   0   6        118.13        156.53        20.94 o
  15   0   6          0.59          0.00        35.66 o
  16   0   6         25.15         25.02        22.31 o
  17   0   6         78.20         88.66        46.04 o
  18   0   6          2.63          0.00        23.99 o
  19   0   6          5.19         35.56        36.96 o
 -24   1   6          3.98          0.00        23.13 o
 -23   1   6          1.04          0.00        19.61 o
 -22   1   6          0.01          0.00        15.40 o
 -21   1   6          6.24          4.51        14.69 o
 -20   1   6          8.60          0.00        13.39 o
 -19   1   6        117.31        117.68        19.28 o
 -18   1   6         67.97         92.34        14.86 o
 -17   1   6         58.34         46.51        12.53 o
 -16   1   6          1.13          9.41        10.33 o
 -15   1   6          0.09          0.00         9.07 o
 -14   1   6        343.47        322.54        12.12 o
 -13   1   6         12.40          9.65         5.79 o
 -12   1   6        622.06        662.82        18.81 o
 -11   1   6        468.34        489.02        15.37 o
 -10   1   6          9.84          1.52         5.58 o
  -9   1   6        177.27        170.68        10.31 o
  -8   1   6         58.36        103.47         6.64 o
  -7   1   6        115.29        171.36         6.44 o
  -6   1   6         44.42         56.43         5.69 o
  -5   1   6       2466.51       2485.69        55.59 o
  -4   1   6        670.24        856.92        20.81 o
  -3   1   6          0.12          9.61         6.98 o
  -2   1   6       4022.14       4911.73        83.28 o
  -1   1   6       1214.18       1232.95        24.44 o
   0   1   6         39.39         59.25         5.39 o
   1   1   6          6.38          0.00         4.31 o
   2   1   6          6.86          0.00         4.60 o
   3   1   6         53.38         82.02         5.97 o
   4   1   6        166.49        128.26         7.25 o
   5   1   6        119.30        116.93         9.04 o
   6   1   6        583.76        579.72        16.18 o
   7   1   6         33.25         21.80         6.62 o
   8   1   6         23.20         27.34         6.86 o
   9   1   6          0.43          0.00         6.43 o
  10   1   6          0.38          0.00         8.09 o
  11   1   6          8.66          0.00         9.03 o
  12   1   6          0.39          0.00         9.79 o
  13   1   6         16.02          0.00        10.69 o
  14   1   6         16.16         15.29        11.75 o
  15   1   6         24.84          0.00        13.63 o
  16   1   6          8.26         28.84        16.17 o
  17   1   6          0.26          0.00        16.28 o
  18   1   6          0.08          5.22        16.59 o
  19   1   6          0.29         28.24        25.00 o
 -24   2   6          0.07          0.00        21.52 o
 -23   2   6         14.96          0.00        19.97 o
 -22   2   6          0.77          0.00        18.57 o
 -21   2   6          0.54          0.00        20.78 o
 -20   2   6         68.81         81.93        16.58 o
 -19   2   6         59.30         47.59        15.16 o
 -18   2   6          4.81          3.72        12.40 o
 -17   2   6        102.85         64.75        13.51 o
 -16   2   6         60.58         72.02        12.43 o
 -15   2   6          0.11          0.73         7.97 o
 -14   2   6        381.06        404.33        13.93 o
 -13   2   6        483.08        445.03        15.64 o
 -12   2   6        260.92        269.10        12.23 o
 -11   2   6       1441.17       1370.49        34.96 o
 -10   2   6        201.50        237.47        12.10 o
  -9   2   6        713.90        695.46        18.18 o
  -8   2   6        188.48        179.19         7.06 o
  -7   2   6       7305.42       7203.45       111.59 o
  -6   2   6        565.15        518.89        13.91 o
  -5   2   6         36.40         51.64         5.37 o
  -4   2   6         21.91         29.05         4.94 o
  -3   2   6        636.42        705.89        17.24 o
  -2   2   6        243.63        297.82        11.60 o
  -1   2   6       1436.87       1636.24        31.23 o
   0   2   6        140.75        153.94         7.54 o
   1   2   6       5356.35       5074.77        86.64 o
   2   2   6        572.73        526.48        14.29 o
   3   2   6       1087.14       1047.31        23.86 o
   4   2   6        103.89        106.92         6.88 o
   5   2   6       2056.79       1992.10        37.92 o
   6   2   6        369.69        371.28        13.56 o
   7   2   6          0.14          0.00         5.76 o
   8   2   6        518.50        437.09        15.20 o
   9   2   6        129.47        142.46        10.10 o
  10   2   6          8.14          2.14         8.69 o
  11   2   6         27.37         22.23        10.10 o
  12   2   6        153.98        185.43        14.86 o
  13   2   6         22.70          8.86        11.30 o
  14   2   6          3.55          3.50        12.35 o
  15   2   6         18.97         11.27        14.49 o
  16   2   6         13.53          7.90        15.59 o
  17   2   6         10.66         11.00        23.77 o
  18   2   6         27.48         36.07        17.73 o
  19   2   6          4.74          5.05        17.70 o
 -24   3   6          1.46          0.00        33.72 o
 -23   3   6          9.48          9.71        20.40 o
 -22   3   6         15.17          0.00        19.16 o
 -21   3   6          6.66          0.00        17.30 o
 -20   3   6        133.99        114.53        20.22 o
 -19   3   6         30.50         49.44        14.68 o
 -18   3   6        280.44        293.42        20.82 o
 -17   3   6         58.80         79.48        14.31 o
 -16   3   6          0.51          0.00         9.20 o
 -15   3   6         15.91          2.99         8.78 o
 -14   3   6          3.56          0.00         7.08 o
 -13   3   6         40.75         24.18         8.76 o
 -12   3   6        469.16        441.22        17.10 o
 -11   3   6          3.33          0.00         6.81 o
 -10   3   6        276.21        304.76        13.52 o
  -9   3   6         21.96         19.50         6.35 o
  -8   3   6        333.76        316.41        11.04 o
  -7   3   6         12.48         14.27         4.18 o
  -6   3   6         20.62         25.56         4.45 o
  -5   3   6         37.53         48.96         6.33 o
  -4   3   6        100.79        113.87         6.63 o
  -3   3   6          6.68          3.48         4.62 o
  -2   3   6         81.66         93.99         8.51 o
  -1   3   6         17.80         15.06         5.23 o
   0   3   6          5.25         11.54         4.98 o
   1   3   6        398.27        407.87        11.96 o
   2   3   6        155.50        127.20         7.50 o
   3   3   6        398.44        357.60        11.56 o
   4   3   6          1.48          0.00         5.01 o
   5   3   6         71.93         69.60         7.57 o
   6   3   6        199.04        211.34        10.90 o
   7   3   6         66.24         82.10         8.35 o
   8   3   6         43.11         48.92         8.19 o
   9   3   6        161.16        129.69        10.14 o
  10   3   6        109.32         94.78        11.91 o
  11   3   6         42.88         27.94        11.76 o
  12   3   6         53.64         39.03        13.42 o
  13   3   6         12.03         16.15        11.65 o
  14   3   6          1.87          6.78        13.13 o
  15   3   6          3.62          0.00        14.75 o
  16   3   6         33.86         38.64        16.90 o
  17   3   6         21.78         27.49        16.73 o
  18   3   6          0.45          0.70        16.63 o
  19   3   6          1.16          0.00        21.05 o
 -24   4   6          2.11          0.00        29.30 o
 -23   4   6         18.84          0.00        33.72 o
 -22   4   6          1.11          7.17        19.27 o
 -21   4   6          2.59          0.00        16.32 o
 -20   4   6          6.63          0.00        20.09 o
 -19   4   6        173.22        147.39        18.05 o
 -18   4   6         98.11        119.27        16.20 o
 -17   4   6         82.91         75.91        14.33 o
 -16   4   6        125.36        141.17        13.91 o
 -15   4   6        674.85        754.03        25.16 o
 -14   4   6          3.93          2.12         8.37 o
 -13   4   6         41.43         45.73         9.24 o
 -12   4   6          0.04          0.00         7.03 o
 -11   4   6          7.61         16.03         7.29 o
 -10   4   6         10.38          0.00         6.32 o
  -9   4   6        628.42        581.55        18.71 o
  -8   4   6         51.45         56.61         6.20 o
  -7   4   6       1219.18       1199.59        26.09 o
  -6   4   6        131.88        100.52         8.21 o
  -5   4   6       1900.01       2001.86        34.88 o
  -4   4   6        565.77        683.52        16.32 o
  -3   4   6        727.18        753.32        23.79 o
  -2   4   6       4484.36       5049.11        98.55 o
  -1   4   6        757.00        729.26        21.89 o
   0   4   6       1250.73       1290.34        27.02 o
   1   4   6       2802.87       2983.02        54.31 o
   2   4   6        243.11        240.25        10.62 o
   3   4   6         97.59         95.57         7.87 o
   4   4   6        117.38        121.16         8.62 o
   5   4   6          0.14          0.00         4.91 o
   6   4   6         50.67         36.00         6.27 o
   7   4   6          5.31          1.94         6.58 o
   8   4   6        259.22        231.06        12.41 o
   9   4   6        106.19         90.81         9.99 o
  10   4   6          4.17          0.00         9.49 o
  11   4   6        103.44         93.20        14.32 o
  12   4   6         18.33         21.48        12.82 o
  13   4   6          1.26          0.00        14.97 o
  14   4   6        227.17        247.08        22.93 o
  15   4   6         28.48         47.60        16.34 o
  16   4   6         66.23         91.09        18.48 o
  17   4   6          0.00          7.69        16.65 o
  18   4   6         12.00         15.12        35.66 o
 -23   5   6          9.99          0.00        26.54 o
 -22   5   6          7.59          0.00        24.71 o
 -21   5   6          0.15          0.00        16.04 o
 -20   5   6          4.53          0.00        20.93 o
 -19   5   6          0.00          0.00        14.44 o
 -18   5   6         10.79         12.81        16.47 o
 -17   5   6        177.29        153.61        14.99 o
 -16   5   6         25.83         18.81        14.98 o
 -15   5   6        218.26        247.89        16.66 o
 -14   5   6        246.99        270.70        15.29 o
 -13   5   6        282.75        332.80        16.09 o
 -12   5   6        937.68        968.42        42.70 o
 -11   5   6         14.66          9.00         7.92 o
 -10   5   6        308.04        265.22        21.54 o
  -9   5   6       1192.97       1216.12        31.43 o
  -8   5   6          3.64          6.88         4.91 o
  -7   5   6         64.22         63.22         5.88 o
  -6   5   6        260.81        313.66        14.99 o
  -5   5   6         55.19         50.30         9.67 o
  -4   5   6        116.78        114.97         7.74 o
  -3   5   6         23.11         30.93         6.51 o
  -2   5   6        194.72        308.67        11.41 o
  -1   5   6         25.08         30.49         6.28 o
   0   5   6         22.67         43.81         6.90 o
   1   5   6        209.29        291.16        11.79 o
   2   5   6        309.15        275.11        12.36 o
   3   5   6       1225.64       1240.22        28.95 o
   4   5   6         40.11         37.33         6.23 o
   5   5   6        221.75        202.87         9.48 o
   6   5   6          2.98          9.47         6.76 o
   7   5   6        143.42        164.38        10.73 o
   8   5   6          7.31          4.42         6.99 o
   9   5   6        171.52        206.92        12.94 o
  10   5   6          0.07          0.00         9.69 o
  11   5   6         55.52         59.11        13.79 o
  12   5   6          7.77          0.00        12.55 o
  13   5   6        128.69        182.36        20.15 o
  14   5   6         18.93          0.00        17.48 o
  15   5   6          3.45          6.67        18.87 o
  16   5   6          9.07         31.50        28.38 o
  17   5   6          4.49         27.34        21.05 o
  18   5   6          1.75          8.05        21.18 o
 -23   6   6          6.12          0.00        44.09 o
 -22   6   6          0.00          0.00        38.90 o
 -21   6   6         83.45         88.02        20.65 o
 -20   6   6          4.36          0.00        23.07 o
 -19   6   6          3.16          0.00        29.12 o
 -18   6   6          7.28          0.00        19.30 o
 -17   6   6         46.40         29.70        13.55 o
 -16   6   6         30.11         11.33        10.87 o
 -15   6   6          6.25          0.00         8.26 o
 -14   6   6          4.40          0.00         8.39 o
 -13   6   6          5.70          8.75         8.51 o
 -12   6   6        518.85        454.69        18.46 o
 -11   6   6         71.19         69.19         9.13 o
 -10   6   6        364.45        388.54        14.65 o
  -9   6   6         22.03         25.90         5.73 o
  -8   6   6       3172.71       3152.69        55.06 o
  -7   6   6        170.09        219.79        10.31 o
  -6   6   6        689.23        823.02        33.70 o
  -5   6   6       3184.49       2971.11        57.84 o
  -4   6   6        360.87        423.20        15.19 o
  -3   6   6        489.06        483.71        17.09 o
  -2   6   6        702.91        619.22        21.80 o
  -1   6   6       1393.25       1528.66        36.14 o
   0   6   6       1417.06       1585.94        34.37 o
   1   6   6          3.72          0.00         7.24 o
   2   6   6        247.04        272.68        12.50 o
   3   6   6        671.17        693.49        19.44 o
   4   6   6        842.03        825.64        21.99 o
   5   6   6          2.01          1.69         6.35 o
   6   6   6         54.30         48.70         7.46 o
   7   6   6        102.63         92.77        10.51 o
   8   6   6        252.31        253.37        14.66 o
   9   6   6        297.33        299.76        16.06 o
  10   6   6         34.77         19.69        12.28 o
  11   6   6        176.40        200.96        16.12 o
  12   6   6         37.78         55.15        16.07 o
  13   6   6         53.45         45.86        16.15 o
  14   6   6          5.53          0.00        24.71 o
  15   6   6          1.34         36.05        27.46 o
  16   6   6          0.67          0.00        27.46 o
  17   6   6         30.05         61.70        32.46 o
  18   6   6          0.01         22.15        21.83 o
 -22   7   6          9.53          1.30        42.79 o
 -21   7   6          0.23          0.00        37.61 o
 -20   7   6          0.67          0.00        22.69 o
 -19   7   6          0.00          0.00        18.23 o
 -18   7   6          6.38          0.00        14.43 o
 -17   7   6        153.86        136.63        24.35 o
 -16   7   6         37.94         27.45        22.65 o
 -15   7   6         46.30         28.42        15.50 o
 -14   7   6        616.16        535.76        21.69 o
 -13   7   6         79.11         54.88        10.68 o
 -12   7   6          8.61          3.25         8.32 o
 -11   7   6         48.81         48.03         9.09 o
 -10   7   6        934.15        842.71        21.95 o
  -9   7   6        175.06        177.58         8.67 o
  -8   7   6       1101.91       1137.41        27.81 o
  -7   7   6        301.03        339.05        12.14 o
  -6   7   6         35.33         32.27         6.68 o
  -5   7   6         87.17        106.15         8.64 o
  -4   7   6        171.91        173.93        10.34 o
  -3   7   6         32.54         48.89         8.07 o
  -2   7   6          0.29         15.32         7.41 o
  -1   7   6        270.16        285.30        14.98 o
   0   7   6       1645.49       1681.76        39.48 o
   1   7   6       1183.75       1353.31        33.64 o
   2   7   6       1199.58       1061.29        28.12 o
   3   7   6         21.58         24.90         8.11 o
   4   7   6        211.10        208.17        12.68 o
   5   7   6         99.03        111.13        10.49 o
   6   7   6        601.06        546.91        17.07 o
   7   7   6         36.22         26.14        10.50 o
   8   7   6          0.16          0.00         9.57 o
   9   7   6         83.46         74.15        12.54 o
  10   7   6         72.28         52.53        12.59 o
  11   7   6         47.92         18.89        10.98 o
  12   7   6         47.55         73.78        20.56 o
  13   7   6         12.54         15.07        25.20 o
  14   7   6         28.18         47.33        27.51 o
  15   7   6          9.81         38.90        28.43 o
  16   7   6          0.15         46.03        30.26 o
  17   7   6         23.10         81.75        31.54 o
 -22   8   6          0.69          0.00        41.50 o
 -21   8   6          8.87          0.00        38.90 o
 -20   8   6          6.25          0.00        35.01 o
 -19   8   6          1.26          0.00        19.42 o
 -18   8   6          0.28          0.00        15.87 o
 -17   8   6         58.59         93.10        17.92 o
 -16   8   6         13.66          0.00        14.40 o
 -15   8   6         36.51          8.46        16.97 o
 -14   8   6        376.53        369.06        42.33 o
 -13   8   6        111.30         98.35        15.51 o
 -12   8   6          3.47          0.00         9.60 o
 -11   8   6         21.97          6.94        10.11 o
 -10   8   6        651.90        655.03        24.42 o
  -9   8   6         30.26         35.58         7.73 o
  -8   8   6        635.88        576.52        18.58 o
  -7   8   6        267.46        248.39        12.01 o
  -6   8   6        258.18        299.66        11.21 o
  -5   8   6        190.64        202.33        10.95 o
  -4   8   6        205.37        227.82        11.55 o
  -3   8   6          1.33          9.77         8.82 o
  -2   8   6        190.35        234.89        14.75 o
  -1   8   6        220.49        261.60        15.33 o
   0   8   6        119.36        136.87        11.04 o
   1   8   6        118.76        128.26        12.86 o
   2   8   6          3.71          0.00         7.46 o
   3   8   6         10.17          0.00         7.91 o
   4   8   6         49.19         93.24        10.65 o
   5   8   6        883.64        843.38        25.22 o
   6   8   6         37.83         53.06        12.45 o
   7   8   6        163.71        139.49        13.76 o
   8   8   6         44.10         42.26        12.04 o
   9   8   6        175.68        186.52        17.92 o
  10   8   6         29.11         37.71        14.77 o
  11   8   6          6.87         21.08        14.63 o
  12   8   6         37.28         42.82        25.20 o
  13   8   6         13.39         34.36        25.67 o
  14   8   6          2.83          3.62        26.02 o
  15   8   6          3.08         27.88        28.43 o
  16   8   6          6.62         25.29        29.17 o
 -21   9   6          2.63          0.00        38.90 o
 -20   9   6          3.43         47.98        40.20 o
 -19   9   6         25.18          0.00        32.42 o
 -18   9   6         19.61         20.89        17.46 o
 -17   9   6          0.13          0.00        15.10 o
 -16   9   6          2.42          0.00        14.30 o
 -15   9   6        150.83        165.64        19.51 o
 -14   9   6        561.80        526.70        28.00 o
 -13   9   6         16.49         32.84        16.30 o
 -12   9   6        473.88        498.56        26.68 o
 -11   9   6        635.80        580.41        27.72 o
 -10   9   6         26.35         12.04        44.10 o
  -9   9   6        562.59        522.05        28.32 o
  -8   9   6        381.84        408.75        18.05 o
  -7   9   6        301.83        355.74        16.74 o
  -6   9   6        277.47        385.41        17.25 o
  -5   9   6        613.19        628.36        20.61 o
  -4   9   6        411.06        405.77        19.73 o
  -3   9   6        201.08        227.33        14.98 o
  -2   9   6         72.10         88.23        10.37 o
  -1   9   6        184.38        208.15        14.62 o
   0   9   6         14.32         10.76         9.30 o
   1   9   6          0.44          7.83         9.54 o
   2   9   6        726.48        724.93        22.95 o
   3   9   6        132.08        149.61        14.86 o
   4   9   6         84.31         77.01        10.96 o
   5   9   6        926.60        898.70        30.99 o
   6   9   6         12.73          1.76        14.34 o
   7   9   6        959.08        937.33        37.69 o
   8   9   6          0.01          4.93        13.44 o
   9   9   6         12.74         17.60        13.80 o
  10   9   6          4.40          3.72        13.96 o
  11   9   6        104.04         98.18        19.67 o
  12   9   6          7.12         15.56        20.79 o
  13   9   6         22.30         38.28        36.96 o
  14   9   6         15.45         25.29        27.51 o
  15   9   6         10.74          0.00        40.20 o
  16   9   6          2.23          0.00        40.20 o
 -20  10   6          7.62          0.00        41.50 o
 -19  10   6         10.59          0.00        25.67 o
 -18  10   6         13.76          0.00        23.84 o
 -17  10   6          7.42          0.14        17.15 o
 -16  10   6          8.89          0.24        14.83 o
 -15  10   6         57.91         26.37        14.95 o
 -14  10   6         27.41         34.30        14.23 o
 -13  10   6          6.95         14.24        11.93 o
 -12  10   6          5.53          6.49        13.45 o
 -11  10   6        461.68        463.67        21.89 o
 -10  10   6          2.78          0.00        16.25 o
  -9  10   6        490.74        419.48        22.47 o
  -8  10   6          6.31          0.00        12.03 o
  -7  10   6          5.33          0.00         9.70 o
  -6  10   6         64.87         55.48        13.10 o
  -5  10   6          0.93          5.73        10.79 o
  -4  10   6         52.66         55.08        10.94 o
  -3  10   6         50.97         58.31        11.92 o
  -2  10   6         37.96         45.78        11.82 o
  -1  10   6         14.32          5.02         9.80 o
   0  10   6         18.64          8.22         9.74 o
   1  10   6         71.20         57.19        11.42 o
   2  10   6          4.44          0.00         9.80 o
   3  10   6          4.10          0.00        10.50 o
   4  10   6         74.56         43.34        13.24 o
   5  10   6          8.84          0.00        13.57 o
   6  10   6         22.63          0.00        12.93 o
   7  10   6        141.38        116.31        22.98 o
   8  10   6        110.13         60.50        15.93 o
   9  10   6          0.02          0.00        14.66 o
  10  10   6          5.62          9.37        24.52 o
  11  10   6          0.03          9.35        20.86 o
  12  10   6         50.72         48.28        60.30 o
  13  10   6         16.76         11.67        36.31 o
  14  10   6          3.02         35.01        40.20 o
  15  10   6          0.65          0.00        40.20 o
 -19  11   6          0.12          0.00        25.63 o
 -18  11   6          1.56          0.00        31.77 o
 -17  11   6         15.47          0.00        32.42 o
 -16  11   6          4.50          2.85        15.07 o
 -15  11   6         24.23         51.98        15.89 o
 -14  11   6         17.76         23.22        14.23 o
 -13  11   6          4.32          0.00        23.32 o
 -12  11   6          3.84          0.00        11.80 o
 -11  11   6        112.63        109.61        25.63 o
 -10  11   6          9.90          3.26        18.39 o
  -9  11   6        264.93        258.37        21.85 o
  -8  11   6         26.46         24.05        13.26 o
  -7  11   6         21.62          8.71        12.64 o
  -6  11   6          1.55          0.00        12.09 o
  -5  11   6          0.12          0.00        11.04 o
  -4  11   6          4.75          2.13        10.55 o
  -3  11   6          0.81          0.00         8.37 o
  -2  11   6          4.59          0.00         9.91 o
  -1  11   6          0.41          0.00        10.85 o
   0  11   6         23.22         17.79        11.97 o
   1  11   6         84.37         81.47        15.74 o
   2  11   6         11.90          0.00        12.98 o
   3  11   6         15.61          0.00        12.77 o
   4  11   6          6.14          0.00        11.54 o
   5  11   6         59.02         58.54        28.69 o
   6  11   6         37.19         31.23        19.44 o
   7  11   6          0.02          0.00        17.73 o
   8  11   6         42.37         61.70        26.38 o
   9  11   6          0.48          0.00        23.67 o
  10  11   6         32.52          2.83        31.12 o
  11  11   6          5.68          0.00        26.17 o
  12  11   6          0.20          0.00        26.40 o
  13  11   6         10.21         63.71        32.42 o
  14  11   6          3.15         23.34        41.50 o
 -18  12   6          0.00          0.00        27.04 o
 -17  12   6         30.51          0.00        25.63 o
 -16  12   6          0.95          7.78        26.02 o
 -15  12   6         10.44          0.00        24.55 o
 -14  12   6          0.18          0.00        13.00 o
 -13  12   6          1.47          0.00        18.67 o
 -12  12   6         20.87          3.87        15.59 o
 -11  12   6          9.96         42.00        27.88 o
 -10  12   6         86.02         66.59        24.56 o
  -9  12   6         48.13         27.21        22.70 o
  -8  12   6         51.28         44.11        17.15 o
  -7  12   6         44.54         24.16        13.48 o
  -6  12   6         18.86          0.00        12.60 o
  -5  12   6         38.37         17.92        12.92 o
  -4  12   6         12.50          0.00        12.11 o
  -3  12   6         29.94          3.22        11.21 o
  -2  12   6          4.60          0.00        11.09 o
  -1  12   6         31.33         14.07        12.73 o
   0  12   6        130.09         66.80        25.83 o
   1  12   6          0.01         26.31        27.23 o
   2  12   6         61.31         63.36        52.52 o
   3  12   6        270.22        237.57        31.40 o
   4  12   6        210.48        233.44        54.47 o
   5  12   6         15.00         40.20        44.09 o
   6  12   6          0.72          0.00        38.90 o
   7  12   6          6.30          0.00        41.50 o
   8  12   6         26.00         28.53        45.39 o
   9  12   6         15.24         39.05        27.06 o
  10  12   6          1.02          0.00        26.48 o
  11  12   6         26.17          0.32        27.10 o
  12  12   6          0.01         18.34        29.30 o
  13  12   6          3.93         27.63        29.79 o
 -17  13   6         22.76          9.69        28.79 o
 -16  13   6         15.00         36.21        29.30 o
 -15  13   6          7.10          9.28        26.12 o
 -14  13   6         32.50         17.37        25.48 o
 -13  13   6         10.68          7.67        13.20 o
 -12  13   6          1.00          0.00        24.64 o
 -11  13   6          5.79         30.56        38.90 o
 -10  13   6          4.20          0.00        21.18 o
  -9  13   6          0.46          0.00        21.18 o
  -8  13   6         78.11         79.22        25.55 o
  -7  13   6        215.80        161.16        22.82 o
  -6  13   6         13.09         22.61        18.52 o
  -5  13   6         18.54          2.00        23.63 o
  -4  13   6         83.42         32.72        19.90 o
  -3  13   6          9.13          9.26        19.91 o
  -2  13   6         42.49         51.27        20.37 o
  -1  13   6        239.15        194.53        25.50 o
   0  13   6        175.49        155.83        24.17 o
   1  13   6        251.75        151.80        30.22 o
   2  13   6          0.54          1.25        21.79 o
   3  13   6          0.48          0.00        38.90 o
   4  13   6         75.66         29.83        44.09 o
   5  13   6         19.27         51.87        45.39 o
   6  13   6          1.57         67.43        47.98 o
   7  13   6         81.40         72.62        50.58 o
   8  13   6          0.45          0.00        45.39 o
   9  13   6          5.59          0.00        44.09 o
  10  13   6          5.57          0.00        45.39 o
  11  13   6          2.93         94.66        49.28 o
 -15  14   6         38.20          0.00        28.25 o
 -14  14   6         22.39          0.00        51.87 o
 -13  14   6         27.92         30.27        26.40 o
 -12  14   6         19.02         18.31        35.66 o
 -11  14   6         11.30          0.00        23.63 o
 -10  14   6          0.90          4.29        23.63 o
  -9  14   6         20.99          0.00        38.90 o
  -8  14   6         67.62         76.51        44.09 o
  -7  14   6         42.24          0.00        37.61 o
  -6  14   6          9.93          0.00        24.90 o
  -5  14   6        180.18        125.82        29.54 o
  -4  14   6          0.36         15.01        25.83 o
  -3  14   6         53.71         74.20        55.76 o
  -2  14   6         11.28         14.65        27.46 o
  -1  14   6        136.84         79.51        29.54 o
   0  14   6         90.25         72.28        21.77 o
   1  14   6          6.59          0.00        19.34 o
   2  14   6          2.90          0.00        26.40 o
   3  14   6          3.37          0.00        27.87 o
   4  14   6         15.43          0.00        42.79 o
   5  14   6         11.02          0.00        41.50 o
   6  14   6          1.10          0.00        40.20 o
   7  14   6          1.48          0.00        44.09 o
   8  14   6          7.03         20.75        47.98 o
   9  14   6         27.06          5.19        49.28 o
  10  14   6         24.79          0.00        46.68 o
 -13  15   6         13.70         24.64        44.09 o
 -12  15   6         15.32         47.98        44.09 o
 -11  15   6          3.72          0.00        41.50 o
 -10  15   6          9.46          0.00        38.90 o
  -9  15   6         29.91         24.64        44.09 o
  -8  15   6          0.00          0.00        41.50 o
  -7  15   6          6.65          0.00        40.20 o
  -6  15   6          0.72          0.00        26.54 o
  -5  15   6          2.84          0.00        26.54 o
  -4  15   6          7.55          0.00        49.28 o
  -3  15   6          6.62          0.00        26.94 o
  -2  15   6          0.46         11.93        27.10 o
  -1  15   6         67.96         20.45        29.71 o
   0  15   6          0.18         18.28        48.63 o
   1  15   6          0.76          0.00        28.25 o
   2  15   6          0.05          0.00        29.17 o
   3  15   6          8.84          0.00        63.54 o
   4  15   6          0.73         22.86        49.92 o
   5  15   6          3.04         14.28        43.44 o
   6  15   6          5.41          0.00        32.42 o
   7  15   6          3.27          0.00        49.28 o
   8  15   6         12.74          0.00        51.87 o
 -10  16   6          7.47        101.15        51.87 o
  -9  16   6         47.97         40.20        45.39 o
  -8  16   6          5.32          0.00        42.79 o
  -7  16   6          0.36          0.00        41.50 o
  -6  16   6         19.06          3.89        45.39 o
  -5  16   6          5.24         10.37        28.79 o
  -4  16   6         22.87          3.00        29.17 o
  -3  16   6          0.60          0.00        28.03 o
  -2  16   6          7.72          0.00        29.17 o
  -1  16   6          0.00          0.00        28.35 o
   0  16   6          1.04          0.00        29.54 o
   1  16   6         34.74         53.37        34.30 o
   2  16   6         13.61         22.15        53.82 o
   3  16   6          2.52          0.00        33.72 o
   4  16   6         17.97         20.32        34.16 o
   5  16   6          7.50          0.00        33.89 o
  -6  17   6          0.41          0.00        46.68 o
  -5  17   6          4.40         27.23        50.57 o
  -4  17   6          4.93          5.22        35.66 o
  -3  17   6         48.30         46.96        33.94 o
  -2  17   6         14.56          5.99        32.31 o
  -1  17   6         76.62        104.50        36.00 o
   0  17   6          1.99         12.99        33.38 o
   1  17   6          2.54          0.00        33.23 o
 -24   1   7          3.69          0.00        29.34 o
 -23   1   7         36.76          9.40        17.36 o
 -22   1   7          2.76          0.00        15.93 o
 -21   1   7         23.66         24.70        15.73 o
 -20   1   7          5.52         17.05        14.03 o
 -19   1   7          0.37          0.00        12.36 o
 -18   1   7          0.68          3.10        11.99 o
 -17   1   7          6.41          1.96        10.57 o
 -16   1   7          1.84          0.00         9.69 o
 -15   1   7        106.82        110.75        13.32 o
 -14   1   7        173.07        192.77        18.16 o
 -13   1   7         14.48         28.88        15.66 o
 -12   1   7        283.05        303.32        14.29 o
 -11   1   7        147.75        152.84        10.81 o
 -10   1   7        970.94       1004.50        27.43 o
  -9   1   7        116.64        120.56         6.69 o
  -8   1   7       3674.77       3713.19        56.54 o
  -7   1   7        702.48        864.19        18.65 o
  -6   1   7        105.67         88.99         8.51 o
  -5   1   7       1059.76       1171.38        27.39 o
  -4   1   7       2601.21       3129.07        63.55 o
  -3   1   7       1253.93       1536.58        31.53 o
  -2   1   7       2030.42       2293.20        42.23 o
  -1   1   7       1201.94       1215.37        25.03 o
   0   1   7        219.78        196.82         9.47 o
   1   1   7        332.12        367.94        12.51 o
   2   1   7       3057.85       2942.66        52.86 o
   3   1   7        264.16        234.37        10.69 o
   4   1   7        543.07        453.23        14.73 o
   5   1   7        884.86        816.70        19.15 o
   6   1   7        102.05        108.59         7.77 o
   7   1   7         69.29         39.21         7.50 o
   8   1   7         69.01         75.95         9.91 o
   9   1   7         75.79         60.62        10.08 o
  10   1   7        122.11        118.90        12.14 o
  11   1   7         36.96         27.11        10.88 o
  12   1   7         47.14         35.96        11.72 o
  13   1   7         34.84         16.20        15.72 o
  14   1   7         11.06          0.00        13.49 o
  15   1   7         61.53         71.98        17.17 o
  16   1   7          9.94          0.00        15.70 o
  17   1   7         39.89         27.63        17.47 o
  18   1   7          1.62          2.86        19.20 o
 -24   2   7          9.44          0.00        28.87 o
 -23   2   7          7.88          0.00        23.73 o
 -22   2   7          1.29          0.00        14.68 o
 -21   2   7        105.69         98.53        18.01 o
 -20   2   7         36.03          6.25        14.12 o
 -19   2   7          0.00          4.12        13.40 o
 -18   2   7          1.68         14.43        12.43 o
 -17   2   7        196.01        207.97        17.60 o
 -16   2   7        137.51        139.86        15.06 o
 -15   2   7         13.50         18.50        10.50 o
 -14   2   7         23.66         17.40         9.26 o
 -13   2   7        681.35        712.36        20.49 o
 -12   2   7          1.30          0.28         6.64 o
 -11   2   7       1528.54       1452.96        32.91 o
 -10   2   7        270.92        244.50         9.97 o
  -9   2   7       1540.46       1502.14        27.22 o
  -8   2   7        139.79        237.11         8.57 o
  -7   2   7         14.73         21.17         6.33 o
  -6   2   7         62.55         72.59         7.73 o
  -5   2   7        798.44        901.48        21.16 o
  -4   2   7       1198.39       1493.10        31.43 o
  -3   2   7          1.99          0.00         4.69 o
  -2   2   7        382.45        512.45        13.94 o
  -1   2   7       1526.83       1760.36        33.94 o
   0   2   7        487.04        462.57        13.43 o
   1   2   7        306.26        329.12        11.51 o
   2   2   7         63.34         66.09         7.11 o
   3   2   7        652.59        648.68        19.47 o
   4   2   7        161.10         96.49         8.19 o
   5   2   7         22.70         18.76         6.59 o
   6   2   7          0.35          0.00         8.41 o
   7   2   7          1.67          0.00         6.80 o
   8   2   7         38.10         26.32         8.90 o
   9   2   7        146.20        194.49        13.22 o
  10   2   7        328.34        307.41        16.51 o
  11   2   7        109.11        144.81        13.84 o
  12   2   7        162.77        156.35        14.67 o
  13   2   7          2.58          0.00        13.61 o
  14   2   7          4.94          0.00        14.30 o
  15   2   7          0.00          0.00        14.05 o
  16   2   7          0.00         14.16        15.98 o
  17   2   7         14.26         19.19        17.26 o
  18   2   7          5.66          0.64        16.90 o
 -24   3   7          6.04          0.00        29.34 o
 -23   3   7         33.12          0.00        49.93 o
 -22   3   7          0.95          0.00        18.08 o
 -21   3   7         12.39          0.00        14.57 o
 -20   3   7         55.71         57.89        15.53 o
 -19   3   7         56.83         51.19        14.86 o
 -18   3   7        309.51        367.49        22.84 o
 -17   3   7          9.65          0.00        16.28 o
 -16   3   7        327.85        312.82        19.95 o
 -15   3   7          1.55          0.00         9.19 o
 -14   3   7        344.60        401.44        17.94 o
 -13   3   7        275.17        287.25        15.44 o
 -12   3   7          0.83          0.00         9.70 o
 -11   3   7        428.21        376.23        15.98 o
 -10   3   7          8.35         11.65         5.32 o
  -9   3   7        606.03        507.65        15.52 o
  -8   3   7         57.79         72.36         6.45 o
  -7   3   7        248.62        231.66         9.00 o
  -6   3   7        531.69        529.48        14.15 o
  -5   3   7        274.02        271.82        13.13 o
  -4   3   7        822.94        896.35        22.38 o
  -3   3   7        510.34        464.94        14.40 o
  -2   3   7        231.22        260.86        10.99 o
  -1   3   7        119.27        105.95         7.51 o
   0   3   7       2069.11       1944.16        37.39 o
   1   3   7         15.35         22.34         5.85 o
   2   3   7         34.26         36.45         6.45 o
   3   3   7        604.87        520.66        15.60 o
   4   3   7          4.39          2.57         5.41 o
   5   3   7        288.83        286.81        11.69 o
   6   3   7         26.04         26.62         7.37 o
   7   3   7        663.12        707.40        20.68 o
   8   3   7        113.00        132.14        10.82 o
   9   3   7        154.01        157.35        13.17 o
  10   3   7          6.76          7.93        11.38 o
  11   3   7         37.75          0.00        12.09 o
  12   3   7          8.62          1.24        11.98 o
  13   3   7         45.85         24.75        14.92 o
  14   3   7          4.64         13.10        15.09 o
  15   3   7          1.78          0.00        14.90 o
  16   3   7          2.51          6.32        16.10 o
  17   3   7          0.98          0.00        16.70 o
  18   3   7          2.78          0.00        17.43 o
 -23   4   7          8.96          0.00        31.12 o
 -22   4   7         25.86         18.98        19.98 o
 -21   4   7        111.12        129.09        23.40 o
 -20   4   7         16.71          0.67        16.19 o
 -19   4   7          0.82          0.00        14.07 o
 -18   4   7         24.91         19.29        13.16 o
 -17   4   7         49.19         21.51        12.48 o
 -16   4   7        145.42        160.50        23.40 o
 -15   4   7         36.43         11.55        10.49 o
 -14   4   7         26.66          3.90        11.15 o
 -13   4   7          0.70          0.00         8.09 o
 -12   4   7         88.77         74.69        10.38 o
 -11   4   7        251.28        235.58        13.30 o
 -10   4   7        159.06        143.57        10.92 o
  -9   4   7         18.47         21.95         6.16 o
  -8   4   7        201.54        219.39         9.40 o
  -7   4   7        870.67        768.38        21.28 o
  -6   4   7       1076.09       1044.88        23.78 o
  -5   4   7        279.65        232.41        10.77 o
  -4   4   7          5.60          0.00         5.08 o
  -3   4   7          1.70          0.00         5.24 o
  -2   4   7         17.50          8.59         5.73 o
  -1   4   7        425.54        396.65        13.22 o
   0   4   7         82.56        104.15         8.01 o
   1   4   7          2.33          7.61         5.63 o
   2   4   7       1115.40       1085.38        24.83 o
   3   4   7        583.82        549.81        16.37 o
   4   4   7         47.95         53.25         7.73 o
   5   4   7          5.41          0.00         6.53 o
   6   4   7         54.88         49.36         9.82 o
   7   4   7        254.52        275.01        13.65 o
   8   4   7         77.54         98.38        10.36 o
   9   4   7         78.61         89.78        12.36 o
  10   4   7         40.38         16.11        11.99 o
  11   4   7         28.52         32.84        13.30 o
  12   4   7         76.32        124.77        18.13 o
  13   4   7          6.02         21.59        23.73 o
  14   4   7         33.32         61.13        17.02 o
  15   4   7          2.26          0.00        15.47 o
  16   4   7         18.23         19.70        16.85 o
  17   4   7          8.56          2.46        16.22 o
 -23   5   7         10.96          0.00        28.87 o
 -22   5   7         41.90          5.32        26.76 o
 -21   5   7         25.54         27.58        18.50 o
 -20   5   7        259.71        236.35        38.90 o
 -19   5   7         77.42        132.24        20.51 o
 -18   5   7          6.46          9.20        12.86 o
 -17   5   7         41.15         39.41        13.07 o
 -16   5   7        352.64        342.94        18.72 o
 -15   5   7        238.20        243.54        16.12 o
 -14   5   7          1.55          0.00        11.89 o
 -13   5   7        266.09        293.32        15.76 o
 -12   5   7         77.80         70.68        10.12 o
 -11   5   7       1041.29        869.79        35.85 o
 -10   5   7        228.20        211.11        13.89 o
  -9   5   7         31.47         23.90         8.02 o
  -8   5   7          2.31          0.66         5.48 o
  -7   5   7         82.67         49.74        14.82 o
  -6   5   7        864.27        985.25        28.58 o
  -5   5   7        523.14        561.64        54.12 o
  -4   5   7       3926.54       4397.16        87.62 o
  -3   5   7          9.83         32.54        10.55 o
  -2   5   7       1057.42       1229.19        30.43 o
  -1   5   7       1382.78       1380.14        31.07 o
   0   5   7        915.53       1033.77        25.29 o
   1   5   7          7.21          0.08         6.81 o
   2   5   7          7.16          8.01         7.43 o
   3   5   7         44.57         41.12         7.67 o
   4   5   7        492.19        436.54        15.12 o
   5   5   7       1100.42       1061.24        23.40 o
   6   5   7          2.54          0.00         6.73 o
   7   5   7         16.21          8.92         7.90 o
   8   5   7        243.79        250.08        15.44 o
   9   5   7          3.02          1.92        10.60 o
  10   5   7          0.30          0.00        11.67 o
  11   5   7         31.85         43.97        16.12 o
  12   5   7         83.80        142.47        21.69 o
  13   5   7          6.10          0.00        17.47 o
  14   5   7         34.43         79.02        27.53 o
  15   5   7        111.42        143.21        24.31 o
  16   5   7         45.01         81.68        30.88 o
  17   5   7          8.41         15.24        21.28 o
 -23   6   7          3.79          0.00        42.79 o
 -22   6   7         15.75          0.00        37.61 o
 -21   6   7         62.09         64.84        42.79 o
 -20   6   7          0.19          0.00        16.66 o
 -19   6   7         64.38         68.15        19.01 o
 -18   6   7          0.12          0.00        14.58 o
 -17   6   7        106.39         65.77        15.21 o
 -16   6   7        107.55        118.48        13.54 o
 -15   6   7          5.30          0.00         8.96 o
 -14   6   7          0.85          0.00         8.55 o
 -13   6   7          0.13          0.00         8.99 o
 -12   6   7         12.95         12.59         8.62 o
 -11   6   7        149.54        166.30        11.98 o
 -10   6   7         56.52         73.11        10.81 o
  -9   6   7         55.15         53.46         8.01 o
  -8   6   7        237.70        241.99        12.33 o
  -7   6   7        492.69        484.88        18.80 o
  -6   6   7       1402.85       1431.75        37.83 o
  -5   6   7        100.70        242.93        39.55 o
  -4   6   7       2425.74       2551.63        55.39 o
  -3   6   7        356.82        488.97        37.02 o
  -2   6   7       1245.41       1327.21        30.43 o
  -1   6   7        100.13        125.12         9.90 o
   0   6   7        993.31       1024.07        28.55 o
   1   6   7        293.92        310.18        14.95 o
   2   6   7         69.48         52.36         9.67 o
   3   6   7        243.65        257.35        12.74 o
   4   6   7          0.80          0.00         6.34 o
   5   6   7         30.03         15.06         7.08 o
   6   6   7        201.55        216.37        16.50 o
   7   6   7         63.28         62.06        11.31 o
   8   6   7        210.63        236.22        15.42 o
   9   6   7          4.86         12.00        15.95 o
  10   6   7        197.84        255.79        20.81 o
  11   6   7         48.09         31.79        15.33 o
  12   6   7         48.97         50.68        18.72 o
  13   6   7         16.12         56.11        19.97 o
  14   6   7          1.11         14.00        21.33 o
  15   6   7         10.74         72.64        31.77 o
  16   6   7          2.09         17.91        29.30 o
  17   6   7         24.13         71.31        31.78 o
 -22   7   7          5.70          0.00        40.20 o
 -21   7   7          0.47          9.08        38.90 o
 -20   7   7         42.63         27.23        37.61 o
 -19   7   7          0.00          6.84        19.19 o
 -18   7   7         43.17         16.30        18.66 o
 -17   7   7         10.28          0.00        13.88 o
 -16   7   7         38.54          0.00        14.57 o
 -15   7   7          1.99          0.00        10.62 o
 -14   7   7        215.64        197.35        15.15 o
 -13   7   7         17.41          0.00         9.55 o
 -12   7   7          5.39          0.00         8.92 o
 -11   7   7        474.89        390.94        17.12 o
 -10   7   7          9.49          2.79         8.87 o
  -9   7   7         27.46         13.96         7.84 o
  -8   7   7        194.88        209.48        14.60 o
  -7   7   7        202.49        246.25        12.65 o
  -6   7   7        312.72        348.49        15.58 o
  -5   7   7        420.55        562.09        24.52 o
  -4   7   7        875.95       1008.60        31.63 o
  -3   7   7         26.45         73.72        16.79 o
  -2   7   7        471.02        600.94        20.24 o
  -1   7   7         71.40         67.91        11.44 o
   0   7   7       1627.43       1722.41        45.23 o
   1   7   7        330.37        394.10        19.26 o
   2   7   7        260.61        247.77        13.08 o
   3   7   7        174.79        186.34        11.95 o
   4   7   7        196.05        188.77        12.75 o
   5   7   7        221.04        197.64        12.03 o
   6   7   7        430.86        456.27        19.06 o
   7   7   7        520.04        493.57        19.88 o
   8   7   7        239.46        197.14        15.00 o
   9   7   7        242.21        287.75        18.38 o
  10   7   7         25.28         22.33        13.35 o
  11   7   7         68.88         65.81        18.40 o
  12   7   7        344.47        443.78        41.72 o
  13   7   7         92.72        140.71        32.09 o
  14   7   7         56.31         92.49        31.14 o
  15   7   7          1.99         17.46        34.36 o
  16   7   7         66.78        121.51        35.29 o
 -21   8   7          0.52          3.89        40.20 o
 -20   8   7          0.43          0.00        37.61 o
 -19   8   7          1.59          0.00        31.12 o
 -18   8   7        312.95        258.47        28.29 o
 -17   8   7         24.96          9.79        25.51 o
 -16   8   7          4.68          3.43        14.23 o
 -15   8   7        113.10         91.25        19.37 o
 -14   8   7        447.49        432.48        25.91 o
 -13   8   7       1012.21        937.20        33.58 o
 -12   8   7         78.79         53.02        12.64 o
 -11   8   7        427.60        422.79        20.77 o
 -10   8   7         85.43        116.21        26.03 o
  -9   8   7        346.28        349.68        29.84 o
  -8   8   7        453.33        442.79        18.57 o
  -7   8   7         21.48         15.50         7.78 o
  -6   8   7          3.72          0.00         7.35 o
  -5   8   7         59.14         73.08         9.07 o
  -4   8   7         64.02         92.29         9.87 o
  -3   8   7        104.00         99.92        12.36 o
  -2   8   7         15.66         11.47        11.63 o
  -1   8   7         58.36         44.96        13.34 o
   0   8   7         12.22         17.26         9.22 o
   1   8   7         18.77         23.53         7.80 o
   2   8   7        325.54        345.16        19.48 o
   3   8   7       1524.10       1507.23        43.43 o
   4   8   7          2.72         12.35         9.54 o
   5   8   7        197.82        175.67        19.45 o
   6   8   7        235.95        247.97        19.88 o
   7   8   7        974.13       1043.99        36.42 o
   8   8   7        201.20        257.55        20.45 o
   9   8   7        167.75        130.78        14.25 o
  10   8   7         66.00         77.65        18.52 o
  11   8   7         20.25         15.44        23.79 o
  12   8   7          7.09         20.10        25.67 o
  13   8   7          4.33         25.58        32.42 o
  14   8   7         19.01         37.77        29.17 o
  15   8   7          3.54         49.28        64.19 o
 -21   9   7          0.01          0.00        38.90 o
 -20   9   7         83.89         80.40        42.79 o
 -19   9   7         60.33        101.15        44.09 o
 -18   9   7          6.99          0.00        23.37 o
 -17   9   7          0.89          5.65        15.64 o
 -16   9   7          8.14          1.43        13.57 o
 -15   9   7         27.35         12.10        14.34 o
 -14   9   7        239.56        250.53        27.87 o
 -13   9   7        712.62        665.74        31.09 o
 -12   9   7          3.82          9.40        18.57 o
 -11   9   7        115.14         67.89        26.12 o
 -10   9   7        212.03        259.90        33.24 o
  -9   9   7       1523.87       1253.34        62.09 o
  -8   9   7         10.02          7.39        14.56 o
  -7   9   7        109.88         83.64        13.29 o
  -6   9   7         15.64          0.00        14.63 o
  -5   9   7         23.35          0.00        13.90 o
  -4   9   7         20.22         61.80        18.89 o
  -3   9   7        546.67        529.19        20.79 o
  -2   9   7         23.55         22.18        12.46 o
  -1   9   7         84.18         56.05        11.85 o
   0   9   7         23.33         12.46         9.70 o
   1   9   7         98.85        142.85        14.40 o
   2   9   7          1.07          0.00         9.59 o
   3   9   7       1954.03       1911.10        46.44 o
   4   9   7        338.77        406.81        19.46 o
   5   9   7          9.69          3.10        12.54 o
   6   9   7          7.68          0.00        15.21 o
   7   9   7         19.51          4.82        13.50 o
   8   9   7         20.97         60.67        17.94 o
   9   9   7        209.95        239.00        23.83 o
  10   9   7         89.21         87.17        23.21 o
  11   9   7          0.88          0.00        25.76 o
  12   9   7         13.70          7.87        26.54 o
  13   9   7         16.99         31.55        27.96 o
  14   9   7          4.28         32.09        28.87 o
  15   9   7          4.27          0.00        38.90 o
 -20  10   7          1.18          0.00        38.90 o
 -19  10   7          0.51          0.00        38.90 o
 -18  10   7         29.69         53.19        27.87 o
 -17  10   7         38.59         21.67        51.87 o
 -16  10   7          2.99          5.19        14.71 o
 -15  10   7         65.12         72.38        16.25 o
 -14  10   7        169.62        144.05        17.92 o
 -13  10   7         25.94          0.00        17.82 o
 -12  10   7         38.03         23.14        23.79 o
 -11  10   7        263.27        212.38        30.63 o
 -10  10   7         53.73         53.46        23.30 o
  -9  10   7        827.58        816.61        40.03 o
  -8  10   7         35.43         51.72        13.78 o
  -7  10   7        269.73        274.82        19.11 o
  -6  10   7        116.51        128.84        14.13 o
  -5  10   7         19.86         27.92        12.96 o
  -4  10   7         37.30         17.16        17.09 o
  -3  10   7        300.13        278.52        19.32 o
  -2  10   7         40.69          6.40        12.33 o
  -1  10   7         48.32         55.96        15.02 o
   0  10   7        166.65        133.36        17.50 o
   1  10   7          4.58          0.00        14.63 o
   2  10   7         47.04         63.16        13.97 o
   3  10   7         98.58         99.28        24.21 o
   4  10   7        335.34        321.16        25.09 o
   5  10   7        167.30        159.99        20.74 o
   6  10   7          3.56         10.50        15.82 o
   7  10   7          3.16          0.00        15.22 o
   8  10   7        298.34        343.56        58.59 o
   9  10   7          1.13          0.00        16.78 o
  10  10   7          8.09          0.00        19.53 o
  11  10   7         77.37         77.61        29.29 o
  12  10   7          6.69          4.25        27.72 o
  13  10   7          0.11         29.83        40.20 o
  14  10   7         47.30         64.84        42.79 o
 -19  11   7          2.69          0.00        38.90 o
 -18  11   7         14.84          0.00        26.54 o
 -17  11   7         33.96         41.35        27.96 o
 -16  11   7         11.44          0.00        25.20 o
 -15  11   7         17.83          0.00        14.31 o
 -14  11   7          2.25          3.12        19.44 o
 -13  11   7          1.74          0.00        16.45 o
 -12  11   7         92.83         98.56        26.95 o
 -11  11   7         52.47         37.24        24.18 o
 -10  11   7         40.28          4.89        23.63 o
  -9  11   7          0.38          0.00        18.39 o
  -8  11   7        148.93        136.81        19.43 o
  -7  11   7        124.66        106.20        15.42 o
  -6  11   7          3.26          0.00        12.24 o
  -5  11   7         23.72         11.17        11.22 o
  -4  11   7         15.69          0.00        11.49 o
  -3  11   7         60.87         53.47        13.44 o
  -2  11   7         28.20          6.52        11.81 o
  -1  11   7          0.33          0.00        11.54 o
   0  11   7          1.85          0.00        14.86 o
   1  11   7        175.91        203.58        24.93 o
   2  11   7         20.82          8.92        11.95 o
   3  11   7        263.36        140.28        56.60 o
   4  11   7         33.68          7.46        24.38 o
   5  11   7          0.83          0.00        14.80 o
   6  11   7         28.53          0.00        24.64 o
   7  11   7          1.60          2.07        23.51 o
   8  11   7         20.48         10.59        24.61 o
   9  11   7         79.76         84.62        31.12 o
  10  11   7        128.91        124.49        34.37 o
  11  11   7          0.26         23.38        27.69 o
  12  11   7          4.77         34.53        35.01 o
  13  11   7          1.98         18.15        40.20 o
 -18  12   7          1.01          0.00        42.79 o
 -17  12   7          3.52          0.00        26.54 o
 -16  12   7         11.31         14.24        27.04 o
 -15  12   7         76.18         83.18        16.64 o
 -14  12   7          0.00          0.00        23.79 o
 -13  12   7         26.31          3.31        24.30 o
 -12  12   7          6.44          0.00        24.18 o
 -11  12   7         49.30         28.72        24.18 o
 -10  12   7         13.14          0.00        22.70 o
  -9  12   7         23.21          3.89        23.63 o
  -8  12   7          1.29          0.00        23.37 o
  -7  12   7         76.84         38.25        19.57 o
  -6  12   7         32.79          9.96        14.98 o
  -5  12   7          4.01          0.00        16.23 o
  -4  12   7        176.11        186.36        17.79 o
  -3  12   7        379.45        245.47        24.16 o
  -2  12   7         23.40          4.05        11.77 o
  -1  12   7        168.27        129.87        18.25 o
   0  12   7         36.79          3.22        15.44 o
   1  12   7         12.35          0.00        21.10 o
   2  12   7          2.35          0.00        19.83 o
   3  12   7         29.69         40.20        40.20 o
   4  12   7         10.24          0.00        38.90 o
   5  12   7        313.87        339.80        60.96 o
   6  12   7          4.69          0.00        41.50 o
   7  12   7          5.42          0.00        44.09 o
   8  12   7          0.30          7.78        42.79 o
   9  12   7         28.57          0.00        38.90 o
  10  12   7          0.02         35.86        28.96 o
  11  12   7         10.87         54.88        31.15 o
  12  12   7         16.33         21.21        30.81 o
 -16  13   7          1.11          0.00        26.40 o
 -15  13   7          4.58          8.88        26.76 o
 -14  13   7         15.48          0.00        25.10 o
 -13  13   7         74.92         14.68        25.48 o
 -12  13   7         24.08          0.00        24.61 o
 -11  13   7         22.63          9.05        25.24 o
 -10  13   7          0.35          0.00        22.43 o
  -9  13   7         11.58          0.00        22.70 o
  -8  13   7         80.88         88.39        38.90 o
  -7  13   7          1.55         30.08        28.53 o
  -6  13   7         98.95         97.04        21.54 o
  -5  13   7          2.49          9.98        18.82 o
  -4  13   7         43.62         48.03        26.40 o
  -3  13   7         15.64         33.18        19.83 o
  -2  13   7          0.13          0.00        17.73 o
  -1  13   7         58.77         13.72        19.06 o
   0  13   7         22.24         19.84        32.42 o
   1  13   7          2.46          8.43        23.01 o
   2  13   7        133.47        145.25        49.28 o
   3  13   7         62.13         90.77        47.98 o
   4  13   7          0.51          0.00        38.90 o
   5  13   7          1.95          0.00        41.50 o
   6  13   7         45.14          1.30        42.79 o
   7  13   7         41.69          0.00        46.68 o
   8  13   7          6.59         41.50        50.57 o
   9  13   7          6.34         53.17        49.28 o
  10  13   7          2.06         12.97        50.57 o
 -14  14   7         10.53          0.00        26.94 o
 -13  14   7         10.77          0.00        26.94 o
 -12  14   7          0.69          0.00        24.90 o
 -11  14   7          7.28          0.00        27.23 o
 -10  14   7         17.46         18.66        26.12 o
  -9  14   7         35.98         40.20        44.09 o
  -8  14   7          1.95          0.00        38.90 o
  -7  14   7          7.93          0.00        38.90 o
  -6  14   7          0.00          0.00        25.10 o
  -5  14   7          8.77          0.00        29.83 o
  -4  14   7         25.35          0.00        25.29 o
  -3  14   7          1.22          0.00        26.40 o
  -2  14   7         15.49          9.94        27.33 o
  -1  14   7          9.33          0.00        27.04 o
   0  14   7          7.50          0.00        18.55 o
   1  14   7          3.75         51.18        30.09 o
   2  14   7         12.44          0.00        37.61 o
   3  14   7         20.24         76.51        49.28 o
   4  14   7          6.54          2.59        46.68 o
   5  14   7          4.25          0.00        42.79 o
   6  14   7          0.75          0.00        42.79 o
   7  14   7          0.07          2.59        50.57 o
   8  14   7          1.30          0.00        47.98 o
 -12  15   7         10.76          0.00        41.50 o
 -11  15   7          1.00          0.00        42.79 o
 -10  15   7          7.83          0.00        42.79 o
  -9  15   7          0.54          0.00        41.50 o
  -8  15   7          8.14          0.00        40.20 o
  -7  15   7          6.02          0.00        41.50 o
  -6  15   7          7.85          0.00        42.79 o
  -5  15   7          5.88          0.00        26.02 o
  -4  15   7         10.30          0.00        26.58 o
  -3  15   7         28.05         36.13        28.96 o
  -2  15   7          0.00         20.75        30.26 o
  -1  15   7          0.03          0.89        28.61 o
   0  15   7         63.55         29.62        31.63 o
   1  15   7         30.02         10.99        41.50 o
   2  15   7         18.84         47.91        44.09 o
   3  15   7         10.45         43.77        35.01 o
   4  15   7         17.50          0.00        47.98 o
   5  15   7          0.72          0.00        47.98 o
   6  15   7         17.98          0.00        50.57 o
  -9  16   7          0.00          0.00        44.09 o
  -8  16   7          0.43          0.00        42.79 o
  -7  16   7          2.40          5.19        45.39 o
  -6  16   7         16.27          0.00        44.09 o
  -5  16   7         26.37         45.39        49.28 o
  -4  16   7          9.85          0.00        29.54 o
  -3  16   7         10.99          0.00        29.30 o
  -2  16   7          0.28          0.00        38.25 o
  -1  16   7          8.54         33.87        33.78 o
   0  16   7         35.41          0.00        31.94 o
   1  16   7          0.03          0.00        31.01 o
   2  16   7          0.84          0.00        31.94 o
   3  16   7          1.51          0.00        39.55 o
 -24   0   8          1.82          0.00        40.20 o
 -23   0   8         35.11         38.27        31.77 o
 -22   0   8         23.64         47.21        23.37 o
 -21   0   8          3.04          4.39        20.84 o
 -20   0   8          0.78          0.00        19.32 o
 -19   0   8          5.44          8.14        18.45 o
 -18   0   8        160.89        134.57        23.05 o
 -17   0   8         75.71         59.80        18.94 o
 -16   0   8         39.08         31.65        16.50 o
 -15   0   8          1.25          0.00        22.04 o
 -14   0   8         22.80          8.24        18.15 o
 -13   0   8        224.73        254.61        23.63 o
 -12   0   8        319.19        335.65        24.56 o
 -11   0   8        797.76        821.73        25.80 o
 -10   0   8         90.32         93.77         7.89 o
  -9   0   8        232.63        344.11        13.99 o
  -8   0   8        918.71        856.87        24.41 o
  -7   0   8       3334.66       3580.80        88.01 o
  -6   0   8       3746.70       4401.04       120.62 o
  -5   0   8       1807.40       1883.67        56.45 o
  -4   0   8       1290.40       1578.03        48.16 o
  -3   0   8         46.59         68.96         9.49 o
  -2   0   8        185.54        219.81        30.12 o
  -1   0   8        185.17        232.53        23.15 o
   0   0   8       4842.58       5047.94       121.79 o
   1   0   8       3461.53       3584.24        89.33 o
   2   0   8        629.28        722.12        25.84 o
   3   0   8         15.75         18.21         8.23 o
   4   0   8        134.70        147.49        12.77 o
   5   0   8        196.07        191.24        14.38 o
   6   0   8       1163.77       1187.06        40.71 o
   7   0   8          0.18          2.82        10.98 o
   8   0   8        263.06        286.02        21.36 o
   9   0   8         50.96         83.11        15.76 o
  10   0   8         11.64          7.36        14.50 o
  11   0   8          0.98          0.00        24.64 o
  12   0   8        177.03        244.75        28.29 o
  13   0   8         23.62          0.00        23.99 o
  14   0   8        118.83        185.51        28.54 o
  15   0   8         20.77          8.08        21.99 o
  16   0   8         13.69         39.57        24.93 o
  17   0   8         12.06         22.54        38.25 o
 -24   1   8         31.21          9.26        22.67 o
 -23   1   8          4.03          0.00        16.93 o
 -22   1   8          9.10         19.72        16.37 o
 -21   1   8          8.58          0.00        15.06 o
 -20   1   8          0.00          4.12        13.52 o
 -19   1   8          1.65          5.98        13.32 o
 -18   1   8        173.22        199.04        18.23 o
 -17   1   8          4.81          0.00        10.81 o
 -16   1   8         53.11         24.99        16.47 o
 -15   1   8         86.96        112.54        13.29 o
 -14   1   8          6.36          0.01         9.40 o
 -13   1   8         52.81         52.92         9.24 o
 -12   1   8        701.16        714.60        22.88 o
 -11   1   8          0.84          0.00         6.95 o
 -10   1   8        781.92        781.66        17.21 o
  -9   1   8        282.66        322.70        11.05 o
  -8   1   8        632.96        576.63        13.89 o
  -7   1   8        363.04        327.43        12.07 o
  -6   1   8        547.24        653.04        18.50 o
  -5   1   8         55.32         68.56         7.74 o
  -4   1   8       2028.34       2523.84        53.12 o
  -3   1   8        159.15        219.55        10.44 o
  -2   1   8        694.64        797.85        19.06 o
  -1   1   8        113.82        111.46         8.31 o
   0   1   8       1087.86       1094.34        25.56 o
   1   1   8          6.14         13.12         6.90 o
   2   1   8        434.66        363.75        11.83 o
   3   1   8        127.82        125.12         7.99 o
   4   1   8        184.05        181.27        10.14 o
   5   1   8        238.39        218.88        12.29 o
   6   1   8        206.72        231.98        11.93 o
   7   1   8        247.53        261.55        14.15 o
   8   1   8          3.50          1.06         9.09 o
   9   1   8          1.92          0.00         8.94 o
  10   1   8         29.20         30.09        10.66 o
  11   1   8         54.21         47.50        14.17 o
  12   1   8         96.62         70.33        15.30 o
  13   1   8         55.25         64.52        16.14 o
  14   1   8         11.22         11.11        14.81 o
  15   1   8          3.24          2.59        15.26 o
  16   1   8         15.97         12.99        16.94 o
  17   1   8         26.10         16.06        18.53 o
 -24   2   8          0.53          0.00        60.30 o
 -23   2   8         26.02         41.86        22.10 o
 -22   2   8          2.77          0.00        15.79 o
 -21   2   8          0.10          0.00        14.08 o
 -20   2   8         24.71          6.58        14.17 o
 -19   2   8          1.26          0.00        12.75 o
 -18   2   8         43.83         49.79        14.09 o
 -17   2   8          7.82          3.89        11.32 o
 -16   2   8         73.22         44.28        16.10 o
 -15   2   8         10.22          0.57        10.23 o
 -14   2   8         13.90         17.88        10.23 o
 -13   2   8        103.57         85.49        10.72 o
 -12   2   8        142.08        152.34        11.72 o
 -11   2   8        325.52        358.31        13.81 o
 -10   2   8         81.68         85.61         7.56 o
  -9   2   8        576.51        694.57        16.61 o
  -8   2   8         76.62        102.24         8.12 o
  -7   2   8        564.36        665.44        19.54 o
  -6   2   8        296.21        318.70        14.33 o
  -5   2   8        368.94        427.45        13.50 o
  -4   2   8        157.34        212.32         9.60 o
  -3   2   8        119.84        125.02         7.88 o
  -2   2   8         61.37         72.70         7.00 o
  -1   2   8        214.98        268.63        10.98 o
   0   2   8        367.14        383.77        12.96 o
   1   2   8        781.20        834.17        23.29 o
   2   2   8         13.81         25.78         7.41 o
   3   2   8        235.45        226.26        11.57 o
   4   2   8         30.02         24.14         7.27 o
   5   2   8          3.50          0.00         6.78 o
   6   2   8          0.71          1.23         7.60 o
   7   2   8          3.08          1.95         7.93 o
   8   2   8          8.19          1.20         8.78 o
   9   2   8          0.30          0.00         9.20 o
  10   2   8         89.93         73.52        12.10 o
  11   2   8         46.30         49.05        15.72 o
  12   2   8        129.74        124.71        17.36 o
  13   2   8          0.78          1.44        14.12 o
  14   2   8          9.32          0.00        14.89 o
  15   2   8          5.64         12.05        16.23 o
  16   2   8          0.44         12.68        16.26 o
  17   2   8         14.27         35.44        17.81 o
 -24   3   8          1.83          0.00        49.28 o
 -23   3   8          0.20          0.00        25.48 o
 -22   3   8          1.97          3.15        18.23 o
 -21   3   8          0.44          0.00        15.16 o
 -20   3   8          1.08          9.26        14.64 o
 -19   3   8         49.04         47.15        15.72 o
 -18   3   8        104.82        134.13        17.21 o
 -17   3   8         51.87         57.39        13.98 o
 -16   3   8        486.79        561.27        25.53 o
 -15   3   8          0.02          0.00        10.32 o
 -14   3   8         46.44         64.01        10.66 o
 -13   3   8        131.83        133.88        13.13 o
 -12   3   8        171.37        185.00        13.01 o
 -11   3   8        950.81        928.75        24.00 o
 -10   3   8        575.94        508.29        16.26 o
  -9   3   8        100.46        158.80        13.15 o
  -8   3   8         30.40         33.79         6.45 o
  -7   3   8        350.19        363.61        12.71 o
  -6   3   8        230.23        257.55        11.50 o
  -5   3   8        177.05        193.22        14.14 o
  -4   3   8       1652.75       1923.35        42.50 o
  -3   3   8        211.43        261.24        13.13 o
  -2   3   8       1878.29       2152.66        41.13 o
  -1   3   8        278.31        320.66        12.26 o
   0   3   8        289.98        271.99        12.46 o
   1   3   8         14.08          5.24         6.44 o
   2   3   8        194.95        172.19        10.85 o
   3   3   8         70.84         97.25        11.79 o
   4   3   8        287.98        260.87        14.24 o
   5   3   8        880.75        816.11        25.65 o
   6   3   8        343.85        337.99        16.07 o
   7   3   8        434.71        435.97        18.60 o
   8   3   8         51.41         49.81        14.97 o
   9   3   8        107.05        122.39        14.85 o
  10   3   8         37.01         57.89        16.65 o
  11   3   8         11.52          8.15        13.23 o
  12   3   8         15.12          6.66        17.36 o
  13   3   8         46.15         60.41        23.40 o
  14   3   8          7.74          9.58        15.65 o
  15   3   8         37.83         58.49        17.80 o
  16   3   8          9.06          0.00        23.58 o
  17   3   8          3.30         15.77        18.16 o
 -23   4   8         23.46          3.24        28.43 o
 -22   4   8          0.42          0.00        26.54 o
 -21   4   8         38.74         57.04        22.93 o
 -20   4   8        108.37         87.65        17.45 o
 -19   4   8        301.39        333.75        23.84 o
 -18   4   8          0.08          0.00        12.68 o
 -17   4   8         53.78         49.93        14.58 o
 -16   4   8        131.38        136.20        18.52 o
 -15   4   8         17.36          5.37        10.53 o
 -14   4   8         57.20         32.02        10.51 o
 -13   4   8        162.52        165.76        13.54 o
 -12   4   8        118.37        129.16        11.95 o
 -11   4   8         52.85         50.01         9.28 o
 -10   4   8         27.88         27.21         7.13 o
  -9   4   8         69.44         46.68        10.20 o
  -8   4   8        166.08        175.44        11.16 o
  -7   4   8         62.63         51.59         8.42 o
  -6   4   8        847.01        834.21        20.99 o
  -5   4   8         13.29         16.85        23.58 o
  -4   4   8       2120.24       2216.23        48.11 o
  -3   4   8          3.88         27.95         7.54 o
  -2   4   8        500.55        583.37        18.86 o
  -1   4   8        228.47        277.35        13.59 o
   0   4   8        463.72        461.14        16.96 o
   1   4   8        148.42        163.64        10.66 o
   2   4   8        105.01        111.24         9.26 o
   3   4   8        308.25        300.00        13.18 o
   4   4   8        137.53        120.60        10.05 o
   5   4   8          7.09          0.00         7.32 o
   6   4   8         14.35          0.00         7.96 o
   7   4   8        152.26        175.91        13.78 o
   8   4   8         55.42         53.29        11.37 o
   9   4   8         32.48         44.74        12.99 o
  10   4   8        229.88        263.44        21.59 o
  11   4   8        595.39        645.44        39.88 o
  12   4   8         67.86        107.99        20.92 o
  13   4   8         15.94         28.16        15.51 o
  14   4   8          8.38          0.00        15.22 o
  15   4   8          8.77         13.37        16.59 o
  16   4   8          6.84          6.20        16.99 o
 -23   5   8          3.22          0.00        27.46 o
 -22   5   8         11.57          2.37        26.54 o
 -21   5   8          7.74          1.95        24.76 o
 -20   5   8         38.00         37.21        19.01 o
 -19   5   8        120.88        164.87        19.11 o
 -18   5   8        159.51        181.83        18.53 o
 -17   5   8         57.47         63.80        21.97 o
 -16   5   8          5.15          0.00        11.81 o
 -15   5   8         86.24         89.42        13.49 o
 -14   5   8          6.66          0.00        10.21 o
 -13   5   8       1286.48       1290.89        35.89 o
 -12   5   8          0.60          0.00         8.37 o
 -11   5   8          9.71          8.40         8.30 o
 -10   5   8        212.58        213.43        14.70 o
  -9   5   8          2.95          0.00         6.68 o
  -8   5   8         26.95         16.45         7.17 o
  -7   5   8        159.07        182.74        12.57 o
  -6   5   8        449.13        443.76        18.30 o
  -5   5   8        909.16        985.97        25.90 o
  -4   5   8        405.27        413.20        15.96 o
  -3   5   8        266.13        331.60        14.41 o
  -2   5   8         27.31         29.20         8.13 o
  -1   5   8        138.33        180.91        12.19 o
   0   5   8        139.31        115.20        10.95 o
   1   5   8        129.08        135.12        10.64 o
   2   5   8          7.96          0.00         7.19 o
   3   5   8         18.49         11.95         8.12 o
   4   5   8          6.14          9.01         8.08 o
   5   5   8        230.65        237.77        14.12 o
   6   5   8        137.83        131.47        12.43 o
   7   5   8        524.31        544.12        23.36 o
   8   5   8         65.74         53.86        12.39 o
   9   5   8         14.59         15.39        12.81 o
  10   5   8         41.28         33.04        17.85 o
  11   5   8          0.27          0.00        16.82 o
  12   5   8         15.04         38.42        19.01 o
  13   5   8         24.80         44.54        20.71 o
  14   5   8         40.33         63.61        22.61 o
  15   5   8         18.11         21.94        17.43 o
  16   5   8          3.65          9.37        31.11 o
 -22   6   8         52.34         68.73        46.68 o
 -21   6   8         18.64         16.86        38.90 o
 -20   6   8          9.91          0.00        19.42 o
 -19   6   8        140.18        115.04        20.29 o
 -18   6   8        449.41        541.46        34.99 o
 -17   6   8        358.93        350.61        24.15 o
 -16   6   8         39.79         36.61        12.52 o
 -15   6   8        180.95        203.16        20.06 o
 -14   6   8          3.48          0.00         9.05 o
 -13   6   8        256.58        288.27        18.70 o
 -12   6   8        395.78        369.19        19.98 o
 -11   6   8         33.77         50.29        10.83 o
 -10   6   8         55.22         53.65        15.24 o
  -9   6   8        201.63        224.17        12.40 o
  -8   6   8        188.09        164.11        11.51 o
  -7   6   8          3.81          8.36         7.98 o
  -6   6   8        251.14        265.27        16.92 o
  -5   6   8         95.65         94.85        10.74 o
  -4   6   8         33.35         47.75        11.52 o
  -3   6   8        274.94        375.44        15.38 o
  -2   6   8        684.14        787.41        24.26 o
  -1   6   8        562.04        542.09        20.20 o
   0   6   8        476.93        452.93        18.61 o
   1   6   8         19.08          7.24         8.75 o
   2   6   8        298.94        322.39        16.48 o
   3   6   8        549.53        519.18        18.83 o
   4   6   8         51.90         51.09         9.01 o
   5   6   8         14.86          3.33         9.48 o
   6   6   8        711.87        672.84        22.72 o
   7   6   8        602.55        596.87        22.15 o
   8   6   8         12.07         13.62        11.48 o
   9   6   8        216.47        309.70        32.16 o
  10   6   8         10.04         29.13        17.76 o
  11   6   8        227.66        314.70        27.67 o
  12   6   8         72.77         98.16        32.31 o
  13   6   8         12.73         26.23        20.12 o
  14   6   8          0.07         25.98        29.17 o
  15   6   8         27.64         62.94        32.54 o
 -22   7   8          0.03          0.00        41.50 o
 -21   7   8          0.17          0.00        37.61 o
 -20   7   8         52.41         80.40        41.50 o
 -19   7   8         35.11         22.72        19.63 o
 -18   7   8          0.69          0.00        17.48 o
 -17   7   8          0.34          0.00        16.68 o
 -16   7   8         55.91         27.38        15.99 o
 -15   7   8          2.45          0.00        12.02 o
 -14   7   8         47.55         29.87        12.02 o
 -13   7   8        199.02        174.47        14.89 o
 -12   7   8        743.18        753.25        25.62 o
 -11   7   8        455.79        411.69        20.28 o
 -10   7   8         61.22         56.29        18.77 o
  -9   7   8        564.83        534.31        22.56 o
  -8   7   8        924.94        873.72        25.49 o
  -7   7   8          7.38          6.97         8.71 o
  -6   7   8        612.36        571.69        22.70 o
  -5   7   8         44.62         97.46        16.06 o
  -4   7   8        651.75        751.93        23.55 o
  -3   7   8         92.52        118.20        16.53 o
  -2   7   8       2402.96       2518.02        62.40 o
  -1   7   8         49.96         89.54        17.97 o
   0   7   8         19.76         19.77         9.96 o
   1   7   8         67.27        103.08        12.16 o
   2   7   8        478.92        504.20        21.17 o
   3   7   8        333.69        317.59        15.91 o
   4   7   8        154.03        181.23        14.17 o
   5   7   8        173.07        234.49        15.50 o
   6   7   8          1.87          3.98        11.18 o
   7   7   8        144.74        148.07        16.02 o
   8   7   8        115.89        157.00        18.03 o
   9   7   8         10.29          0.00        16.18 o
  10   7   8         14.47         13.49        17.30 o
  11   7   8          2.23         39.44        18.85 o
  12   7   8        208.08        296.76        63.55 o
  13   7   8         42.47         90.37        47.33 o
  14   7   8          0.23          2.26        28.38 o
  15   7   8         13.87         59.65        33.01 o
 -21   8   8          3.60         22.04        41.50 o
 -20   8   8          0.45          0.00        36.31 o
 -19   8   8          5.14         18.15        37.61 o
 -18   8   8         20.88         36.06        19.02 o
 -17   8   8         32.38         33.36        16.73 o
 -16   8   8          8.81          0.00        15.28 o
 -15   8   8         62.04         36.87        16.68 o
 -14   8   8         14.84          0.00        13.83 o
 -13   8   8        102.31        118.62        22.27 o
 -12   8   8        465.36        446.32        26.32 o
 -11   8   8         55.73          5.45        42.79 o
 -10   8   8         33.75          5.19        25.67 o
  -9   8   8       2797.51       2627.85       106.78 o
  -8   8   8        149.10        175.17        15.53 o
  -7   8   8        656.81        688.48        23.53 o
  -6   8   8        475.08        566.07        86.91 o
  -5   8   8       3594.08       3824.10        81.95 o
  -4   8   8       2179.11       2583.58        65.81 o
  -3   8   8        808.10        958.86        48.78 o
  -2   8   8       1662.42       1885.36        50.55 o
  -1   8   8       1359.70       1493.79        43.03 o
   0   8   8        189.71        252.85        17.59 o
   1   8   8        890.55        841.22        27.18 o
   2   8   8         81.43         68.96        15.27 o
   3   8   8         17.89         10.46        11.01 o
   4   8   8        445.76        545.94        25.34 o
   5   8   8         20.50         16.69        12.34 o
   6   8   8         51.07         43.20        13.48 o
   7   8   8        562.38        536.72        25.51 o
   8   8   8         21.34         28.05        14.99 o
   9   8   8          4.21          0.00        13.88 o
  10   8   8         16.06          4.54        26.58 o
  11   8   8        101.52        171.75        57.71 o
  12   8   8        140.98        239.00        43.44 o
  13   8   8         23.42         87.28        31.62 o
  14   8   8          0.27         11.13        29.71 o
 -20   9   8         20.67          0.00        40.20 o
 -19   9   8          1.00          0.00        36.31 o
 -18   9   8          1.66          0.00        35.01 o
 -17   9   8         42.83         55.03        17.27 o
 -16   9   8         22.29         16.35        15.38 o
 -15   9   8          0.16          0.00        15.09 o
 -14   9   8         84.34         82.40        20.03 o
 -13   9   8        227.84        227.22        19.51 o
 -12   9   8         38.11         18.02        26.02 o
 -11   9   8         15.73          5.88        25.63 o
 -10   9   8        971.75        864.64        52.46 o
  -9   9   8         97.36         76.72        28.38 o
  -8   9   8        585.73        574.42        32.73 o
  -7   9   8         25.92         15.95        21.90 o
  -6   9   8        191.51        215.78        22.31 o
  -5   9   8        193.75        225.63        22.49 o
  -4   9   8          0.04         35.41        29.13 o
  -3   9   8        694.52        747.96        36.33 o
  -2   9   8          9.83         19.94        16.26 o
  -1   9   8        334.60        356.41        18.17 o
   0   9   8        574.83        639.81        23.66 o
   1   9   8        104.01        111.76        13.10 o
   2   9   8        674.41        716.49        25.34 o
   3   9   8        933.74        975.74        41.26 o
   4   9   8        571.15        634.21        26.84 o
   5   9   8          9.92         11.53        13.01 o
   6   9   8         34.52         27.80        17.44 o
   7   9   8         11.33         20.26        16.83 o
   8   9   8         45.91         41.76        17.91 o
   9   9   8        120.06        140.30        21.83 o
  10   9   8          0.00         11.53        25.03 o
  11   9   8          3.28         35.03        27.04 o
  12   9   8          1.08         30.85        27.96 o
  13   9   8          0.05         26.20        29.30 o
 -19  10   8         18.79          0.00        37.61 o
 -18  10   8          5.74          0.00        35.01 o
 -17  10   8         50.75         27.53        27.96 o
 -16  10   8         38.89         43.36        16.95 o
 -15  10   8          0.88          0.00        13.17 o
 -14  10   8          4.07          1.51        13.09 o
 -13  10   8          2.75          0.00        23.79 o
 -12  10   8         14.93          8.56        25.10 o
 -11  10   8        513.82        497.34        41.54 o
 -10  10   8         94.85         99.63        27.46 o
  -9  10   8          0.18          0.00        37.61 o
  -8  10   8         31.75         48.05        26.02 o
  -7  10   8         38.12          9.30        15.93 o
  -6  10   8          5.27          0.00        14.52 o
  -5  10   8         31.80          0.00        13.57 o
  -4  10   8         13.38         17.03        13.36 o
  -3  10   8          1.90          0.00        12.43 o
  -2  10   8          1.69          0.00        19.28 o
  -1  10   8          8.61          0.00        14.41 o
   0  10   8         43.45          0.00        13.98 o
   1  10   8        123.35        112.16        23.41 o
   2  10   8          0.30          0.00        14.38 o
   3  10   8         34.66         43.68        16.75 o
   4  10   8          0.89          0.00        15.07 o
   5  10   8         61.35         44.37        21.90 o
   6  10   8          6.04          0.00        16.23 o
   7  10   8          7.95          0.00        16.38 o
   8  10   8         22.05         13.36        19.53 o
   9  10   8          2.80         24.03        21.12 o
  10  10   8         49.10         71.34        23.49 o
  11  10   8          0.17         59.47        31.77 o
  12  10   8          0.45          0.00        36.31 o
  13  10   8          0.09          7.78        41.50 o
 -18  11   8          0.45          0.00        26.12 o
 -17  11   8          0.55          0.00        53.17 o
 -16  11   8        106.24        103.94        30.09 o
 -15  11   8         40.48         47.97        15.21 o
 -14  11   8          6.34          0.00        24.18 o
 -13  11   8         11.57          5.99        25.10 o
 -12  11   8         13.55          6.62        25.48 o
 -11  11   8        385.86        396.25        38.78 o
 -10  11   8        111.16        142.80        29.30 o
  -9  11   8         21.80          4.95        24.55 o
  -8  11   8          5.49         16.08        25.10 o
  -7  11   8        170.37        183.47        19.65 o
  -6  11   8        353.06        313.56        20.35 o
  -5  11   8        365.54        329.88        24.05 o
  -4  11   8         21.37         17.20        14.55 o
  -3  11   8         56.02         26.04        15.47 o
  -2  11   8         32.78         24.61        15.11 o
  -1  11   8         97.92         60.99        18.85 o
   0  11   8        216.27        148.57        22.18 o
   1  11   8         47.44         35.86        18.54 o
   2  11   8         36.32          0.00        22.73 o
   3  11   8         29.19          7.90        23.95 o
   4  11   8        137.36         70.64        39.55 o
   5  11   8         84.94         62.77        21.55 o
   6  11   8          0.99          0.00        23.41 o
   7  11   8          0.00          7.00        24.61 o
   8  11   8         24.37         21.61        26.38 o
   9  11   8          2.22         13.51        28.03 o
  10  11   8         14.84          3.57        28.53 o
  11  11   8          5.81         33.01        29.60 o
 -17  12   8          4.44         17.30        29.17 o
 -16  12   8          3.14          0.00        46.68 o
 -15  12   8         16.92          7.67        27.69 o
 -14  12   8          7.64          0.00        31.77 o
 -13  12   8         28.85          7.78        26.02 o
 -12  12   8          1.08          0.00        24.55 o
 -11  12   8          4.84          2.80        25.24 o
 -10  12   8         27.04         17.24        25.20 o
  -9  12   8         17.00         29.71        30.47 o
  -8  12   8         84.21         56.25        26.76 o
  -7  12   8         34.86         23.99        25.48 o
  -6  12   8         12.62          0.00        18.45 o
  -5  12   8         50.45         80.61        15.79 o
  -4  12   8        289.62        238.93        22.02 o
  -3  12   8         21.60         11.94        15.72 o
  -2  12   8         48.54         45.26        16.57 o
  -1  12   8        160.84        172.03        20.53 o
   0  12   8          6.30          0.00        16.91 o
   1  12   8        114.69         63.13        33.07 o
   2  12   8         10.45          2.59        40.20 o
   3  12   8         64.85          0.00        41.50 o
   4  12   8          7.28         31.12        45.39 o
   5  12   8         24.97         19.45        44.09 o
   6  12   8          0.50          0.00        44.09 o
   7  12   8          1.68         42.79        46.68 o
   8  12   8          1.12          0.00        40.20 o
   9  12   8          1.27         24.64        46.68 o
  10  12   8          8.68          0.00        44.09 o
 -16  13   8          3.11          0.00        28.03 o
 -15  13   8          0.12          0.00        27.87 o
 -14  13   8          0.22          0.00        25.48 o
 -13  13   8         33.47          0.00        36.31 o
 -12  13   8          3.36          0.00        25.24 o
 -11  13   8         75.74         60.38        28.96 o
 -10  13   8          8.29          0.00        35.66 o
  -9  13   8          0.29          0.00        25.48 o
  -8  13   8         22.76          0.00        25.83 o
  -7  13   8         11.89         37.47        25.83 o
  -6  13   8          1.05          7.78        24.90 o
  -5  13   8        114.27        103.16        23.08 o
  -4  13   8          1.53          0.00        17.19 o
  -3  13   8          0.24         10.26        25.10 o
  -2  13   8         23.99          3.89        22.43 o
  -1  13   8         33.01         63.12        24.93 o
   0  13   8         25.23         21.23        23.51 o
   1  13   8         28.75          0.00        38.90 o
   2  13   8          0.41          0.00        41.50 o
   3  13   8         32.64         22.04        45.39 o
   4  13   8          1.48          0.00        45.39 o
   5  13   8         29.60          0.00        44.09 o
   6  13   8         20.87         15.56        49.28 o
   7  13   8          8.01         28.53        49.28 o
   8  13   8          0.03          0.00        47.98 o
   9  13   8          6.30          0.00        47.98 o
 -14  14   8          4.31          0.00        32.42 o
 -13  14   8          1.31          0.00        27.69 o
 -12  14   8          2.01          0.00        25.48 o
 -11  14   8         36.22          0.33        28.03 o
 -10  14   8          0.03          0.00        25.93 o
  -9  14   8         32.26          0.00        26.17 o
  -8  14   8          1.68          0.00        37.61 o
  -7  14   8          9.48          0.00        38.90 o
  -6  14   8          9.24         18.15        42.79 o
  -5  14   8          1.12          0.00        26.40 o
  -4  14   8         13.68         11.04        39.55 o
  -3  14   8          1.04          0.00        27.88 o
  -2  14   8          7.53         16.21        46.03 o
  -1  14   8          0.02          0.00        26.76 o
   0  14   8          0.23         25.93        42.79 o
   1  14   8          2.09          6.48        44.09 o
   2  14   8         16.33          0.00        45.39 o
   3  14   8         20.55          0.00        45.39 o
   4  14   8         11.27          0.00        41.50 o
   5  14   8         18.05          0.00        45.39 o
   6  14   8         17.01         12.97        50.57 o
   7  14   8          1.21         23.34        51.87 o
 -11  15   8         26.18          0.00        45.39 o
 -10  15   8          4.08          0.00        44.09 o
  -9  15   8          0.08          0.00        41.50 o
  -8  15   8          1.35          0.00        42.79 o
  -7  15   8         11.26          0.00        42.79 o
  -6  15   8          6.72          0.00        40.20 o
  -5  15   8         21.71         10.37        46.68 o
  -4  15   8         24.72          8.32        28.53 o
  -3  15   8          1.52         14.92        42.79 o
  -2  15   8         32.21         52.30        30.09 o
  -1  15   8         11.68          0.00        30.09 o
   0  15   8          1.98          0.00        30.71 o
   1  15   8          6.99          0.00        33.07 o
   2  15   8          1.46          0.00        47.98 o
   3  15   8          1.74         20.75        50.57 o
   4  15   8          4.06          0.00        49.28 o
  -7  16   8         12.56          0.00        42.79 o
  -6  16   8         10.16          0.00        45.39 o
  -5  16   8         11.78          0.00        44.09 o
  -4  16   8         16.52          0.00        44.09 o
  -3  16   8          0.29          0.00        28.61 o
  -2  16   8          0.00          4.33        33.46 o
  -1  16   8         10.53          0.00        53.17 o
   0  16   8          3.61         17.53        34.30 o
 -24   1   9         12.69          0.00        28.79 o
 -23   1   9         20.64          2.79        24.10 o
 -22   1   9          2.41          0.00        15.16 o
 -21   1   9         20.27          0.00        15.54 o
 -20   1   9         14.39          0.00        14.30 o
 -19   1   9          0.00          0.00        16.47 o
 -18   1   9        194.71        194.63        18.90 o
 -17   1   9         11.91         21.12        12.54 o
 -16   1   9         74.87         54.07        12.67 o
 -15   1   9         39.11         17.59        11.30 o
 -14   1   9        196.34        183.36        15.93 o
 -13   1   9         89.93         82.49        12.30 o
 -12   1   9        276.11        260.16        12.48 o
 -11   1   9         10.19         14.42         5.05 o
 -10   1   9        129.99        132.17         7.64 o
  -9   1   9          5.82          0.00         4.86 o
  -8   1   9         92.75        109.58         7.31 o
  -7   1   9          9.82          2.50         5.38 o
  -6   1   9       1281.05       1397.40        29.67 o
  -5   1   9         57.93         69.67        10.25 o
  -4   1   9          0.03          0.00         6.10 o
  -3   1   9        607.99        622.80        20.76 o
  -2   1   9        791.69        866.95        22.26 o
  -1   1   9        134.64        139.38        10.34 o
   0   1   9         38.96         44.66         7.83 o
   1   1   9         88.73         86.45         8.60 o
   2   1   9        176.07        141.37         8.71 o
   3   1   9        143.84        147.41         9.26 o
   4   1   9        179.99        163.04        12.83 o
   5   1   9        180.39        180.59        11.14 o
   6   1   9        164.97        148.93        11.91 o
   7   1   9         34.66         30.09         9.47 o
   8   1   9          8.10          0.00        11.15 o
   9   1   9         30.07         31.43        10.88 o
  10   1   9        100.01         73.83        15.70 o
  11   1   9         13.20         12.86        13.46 o
  12   1   9         16.13          0.00        13.97 o
  13   1   9          0.04          0.00        15.16 o
  14   1   9          3.09          0.00        14.82 o
  15   1   9          2.69         24.41        17.03 o
  16   1   9          0.01          0.00        15.89 o
 -23   2   9         23.61         11.12        21.35 o
 -22   2   9          3.74          0.00        18.70 o
 -21   2   9          0.20          0.00        14.24 o
 -20   2   9        131.95        112.38        17.93 o
 -19   2   9         80.57         68.01        17.59 o
 -18   2   9         26.11         40.80        14.29 o
 -17   2   9         26.32         23.62        12.62 o
 -16   2   9          5.11          0.00        13.48 o
 -15   2   9          0.27          0.00        10.60 o
 -14   2   9         44.93         56.20        12.16 o
 -13   2   9         29.21         25.77         9.41 o
 -12   2   9          4.17         17.62         7.34 o
 -11   2   9         64.11         55.39         8.25 o
 -10   2   9        101.42        101.59        10.62 o
  -9   2   9          1.93          0.00         5.62 o
  -8   2   9        123.40        126.15         9.83 o
  -7   2   9          2.50          0.49         6.39 o
  -6   2   9        754.85        842.28        23.07 o
  -5   2   9        510.30        526.17        17.71 o
  -4   2   9        243.52        274.83        12.01 o
  -3   2   9        550.87        654.74        18.35 o
  -2   2   9         60.16         46.41         7.29 o
  -1   2   9         16.68          0.08         6.39 o
   0   2   9        353.21        319.47        14.29 o
   1   2   9         28.59         23.06         8.64 o
   2   2   9         26.83         16.69         7.67 o
   3   2   9        263.66        261.64        13.16 o
   4   2   9         40.69         52.59         8.66 o
   5   2   9          7.68          0.00         7.19 o
   6   2   9         12.29          2.08         8.28 o
   7   2   9         12.62          0.00        10.92 o
   8   2   9         83.15         62.21        11.06 o
   9   2   9         19.95          9.92        18.34 o
  10   2   9         37.77         48.40        14.53 o
  11   2   9         33.95         11.72        13.48 o
  12   2   9        103.67        100.20        17.69 o
  13   2   9          1.20          0.00        14.65 o
  14   2   9          0.00          0.00        14.40 o
  15   2   9         15.77         38.91        17.97 o
  16   2   9         15.76         58.07        19.04 o
 -23   3   9          0.37          0.00        26.54 o
 -22   3   9          3.11          0.00        19.08 o
 -21   3   9          0.75          0.00        14.48 o
 -20   3   9         10.33          0.00        13.88 o
 -19   3   9          9.80          0.00        13.61 o
 -18   3   9         88.88         78.30        26.20 o
 -17   3   9          2.18          0.00        11.57 o
 -16   3   9         14.01          1.36        12.10 o
 -15   3   9         83.56        133.15        15.60 o
 -14   3   9        382.89        364.39        20.39 o
 -13   3   9        222.43        210.18        14.81 o
 -12   3   9          3.76          2.84         7.40 o
 -11   3   9         22.41         28.10         7.55 o
 -10   3   9         30.91         16.86         7.20 o
  -9   3   9          6.52          0.00         8.16 o
  -8   3   9        278.89        228.87        13.13 o
  -7   3   9       1401.70       1482.29        35.59 o
  -6   3   9         59.49         72.84         8.54 o
  -5   3   9        207.56        252.45        12.65 o
  -4   3   9        139.84        173.05        10.40 o
  -3   3   9        248.72        288.41        12.71 o
  -2   3   9         69.74         54.19         7.89 o
  -1   3   9        395.11        483.07        20.30 o
   0   3   9        180.47        164.87        11.75 o
   1   3   9        445.48        435.50        17.31 o
   2   3   9          5.05          0.02         7.28 o
   3   3   9         15.39          9.97         8.32 o
   4   3   9         13.69         19.09         8.93 o
   5   3   9        250.35        262.08        15.28 o
   6   3   9        407.59        381.11        22.29 o
   7   3   9        135.18        143.30        14.80 o
   8   3   9         77.50         79.66        14.10 o
   9   3   9         92.14        105.57        15.47 o
  10   3   9         47.00         36.30        14.39 o
  11   3   9          2.55          0.00        13.05 o
  12   3   9          1.76          0.00        13.88 o
  13   3   9         68.36         62.00        16.79 o
  14   3   9          3.55          0.00        15.92 o
  15   3   9          5.92          0.00        16.50 o
 -23   4   9         12.41          0.00        26.54 o
 -22   4   9         16.61          0.00        27.04 o
 -21   4   9         12.90          5.04        19.59 o
 -20   4   9         12.53          7.89        15.35 o
 -19   4   9        152.62        145.25        18.34 o
 -18   4   9         41.14         35.67        14.17 o
 -17   4   9          6.72          2.74        12.31 o
 -16   4   9          9.02         16.38        13.85 o
 -15   4   9         71.60         54.89        19.65 o
 -14   4   9         19.18         23.93        11.47 o
 -13   4   9        147.24        162.39        14.05 o
 -12   4   9        234.94        224.62        13.59 o
 -11   4   9         48.60         45.21        14.80 o
 -10   4   9         28.21         16.99        10.84 o
  -9   4   9         26.48         24.63        10.53 o
  -8   4   9        628.97        646.45        17.78 o
  -7   4   9        328.96        420.28        17.10 o
  -6   4   9       1787.48       1895.56        42.85 o
  -5   4   9        113.01        116.67        14.49 o
  -4   4   9         54.06         75.38         9.47 o
  -3   4   9        109.92        198.51        29.21 o
  -2   4   9       1280.70       1436.52        35.42 o
  -1   4   9        579.78        618.84        20.62 o
   0   4   9          2.28          1.16         7.86 o
   1   4   9          6.14          0.00         7.78 o
   2   4   9         18.40         13.54         9.00 o
   3   4   9        102.49         89.20        11.04 o
   4   4   9         68.56         64.54        11.72 o
   5   4   9         98.10        102.54        13.20 o
   6   4   9         65.42         51.03        12.40 o
   7   4   9         63.90         83.72        13.81 o
   8   4   9         54.82         65.56        15.69 o
   9   4   9        135.50        118.12        20.41 o
  10   4   9          8.60          0.00        16.51 o
  11   4   9          0.24          8.46        17.69 o
  12   4   9         17.50         27.11        15.43 o
  13   4   9          2.89         23.32        15.94 o
  14   4   9         54.51         66.28        18.33 o
  15   4   9          2.43          0.00        16.15 o
 -23   5   9         10.56          0.00        27.46 o
 -22   5   9          2.02          0.00        25.20 o
 -21   5   9          6.40          0.00        25.63 o
 -20   5   9         59.38         50.06        19.68 o
 -19   5   9         81.51         76.36        16.72 o
 -18   5   9          0.34          0.00        13.07 o
 -17   5   9         29.74         10.75        12.94 o
 -16   5   9          6.00          0.00        13.13 o
 -15   5   9       1040.95       1062.89        33.22 o
 -14   5   9        314.81        303.17        18.18 o
 -13   5   9         49.97         32.55        11.73 o
 -12   5   9          4.24          0.00        10.41 o
 -11   5   9          0.00          0.00        16.57 o
 -10   5   9        353.98        362.27        19.31 o
  -9   5   9        305.25        313.08        16.07 o
  -8   5   9        113.24        104.40        10.60 o
  -7   5   9        188.67        215.15        11.78 o
  -6   5   9        688.07        712.84        22.14 o
  -5   5   9        122.03        149.21        11.19 o
  -4   5   9         33.40         39.41         8.46 o
  -3   5   9         72.31         81.69        16.86 o
  -2   5   9        668.15        619.36        23.02 o
  -1   5   9        280.41        294.98        16.99 o
   0   5   9        248.85        302.69        15.77 o
   1   5   9        300.19        318.96        16.24 o
   2   5   9         31.55         19.26         9.14 o
   3   5   9         16.29          8.94         9.09 o
   4   5   9         49.90         44.66        10.65 o
   5   5   9          4.15          0.00         9.46 o
   6   5   9         54.79         48.80        12.08 o
   7   5   9        617.53        633.36        24.80 o
   8   5   9        224.08        280.30        25.35 o
   9   5   9         54.11         34.70        17.91 o
  10   5   9         40.43         19.06        17.61 o
  11   5   9         63.34         68.95        25.42 o
  12   5   9          0.11         15.18        19.35 o
  13   5   9         48.17         73.64        22.15 o
  14   5   9         11.76          0.00        15.95 o
  15   5   9         14.01         21.79        17.46 o
 -22   6   9          0.10          0.00        38.90 o
 -21   6   9         34.96          0.00        35.01 o
 -20   6   9         12.78         38.90        40.20 o
 -19   6   9         61.00         73.84        19.38 o
 -18   6   9         17.28          7.46        13.48 o
 -17   6   9         36.92         10.33        16.86 o
 -16   6   9        410.49        403.67        22.87 o
 -15   6   9         94.38         73.04        13.20 o
 -14   6   9        229.22        241.91        17.06 o
 -13   6   9        148.22        141.18        13.83 o
 -12   6   9         20.01          5.87        10.58 o
 -11   6   9        176.39        172.61        27.96 o
 -10   6   9        115.97        115.35        16.85 o
  -9   6   9          6.25          0.00         8.26 o
  -8   6   9         10.05         14.44         8.04 o
  -7   6   9       1233.33       1208.95        35.63 o
  -6   6   9        505.06        533.95        20.18 o
  -5   6   9        478.42        468.08        18.30 o
  -4   6   9         42.96         54.44         9.71 o
  -3   6   9         45.07         60.59        11.42 o
  -2   6   9         32.57         33.52        10.72 o
  -1   6   9        746.41        743.50        24.60 o
   0   6   9          2.77          0.00         9.70 o
   1   6   9        633.12        606.89        21.08 o
   2   6   9        565.86        507.61        19.89 o
   3   6   9         70.28         72.25        12.05 o
   4   6   9        617.88        589.22        22.94 o
   5   6   9        275.19        292.70        19.49 o
   6   6   9        129.63         97.86        13.27 o
   7   6   9         16.42          1.01        14.27 o
   8   6   9        354.08        367.03        27.79 o
   9   6   9         43.52         50.77        18.23 o
  10   6   9          0.57          0.00        16.68 o
  11   6   9         49.89         55.99        19.93 o
  12   6   9          6.93          0.00        19.01 o
  13   6   9          1.76          0.00        21.05 o
  14   6   9          3.03         62.54        32.54 o
 -21   7   9          0.58         36.31        41.50 o
 -20   7   9         20.38         22.04        36.31 o
 -19   7   9          4.41         68.73        40.20 o
 -18   7   9         15.69         31.87        18.84 o
 -17   7   9          0.37          0.00        16.86 o
 -16   7   9         17.37          1.88        12.93 o
 -15   7   9        240.84        258.61        21.15 o
 -14   7   9          1.27          0.00        11.19 o
 -13   7   9        303.62        300.86        19.70 o
 -12   7   9        761.17        669.33        35.61 o
 -11   7   9        577.64        501.90        31.85 o
 -10   7   9        824.09        906.51        31.76 o
  -9   7   9       1042.91        994.62        33.26 o
  -8   7   9         20.46         35.51        12.93 o
  -7   7   9          4.04          2.40        13.38 o
  -6   7   9        420.98        449.11        24.10 o
  -5   7   9        174.94        204.06        15.97 o
  -4   7   9        383.39        458.00        24.82 o
  -3   7   9        397.68        434.08        22.01 o
  -2   7   9        477.66        466.48        20.50 o
  -1   7   9        152.55        162.08        14.57 o
   0   7   9        471.44        495.04        21.62 o
   1   7   9        430.01        428.78        20.62 o
   2   7   9         39.94         38.17        11.87 o
   3   7   9       1982.82       1951.97        45.39 o
   4   7   9        288.01        298.73        17.55 o
   5   7   9         17.20         31.77        12.01 o
   6   7   9        858.56        854.54        32.16 o
   7   7   9         80.70        104.01        20.65 o
   8   7   9         50.29         85.49        19.85 o
   9   7   9         21.18         23.95        17.69 o
  10   7   9        116.52        118.39        21.70 o
  11   7   9          2.41         11.01        18.96 o
  12   7   9          1.60         18.91        27.46 o
  13   7   9          0.06         43.99        29.71 o
  14   7   9          1.22         43.74        32.46 o
 -21   8   9          0.00          0.00        41.50 o
 -20   8   9         17.86          0.00        38.90 o
 -19   8   9         67.05         68.73        41.50 o
 -18   8   9         45.48          6.48        36.31 o
 -17   8   9        127.64         88.86        24.64 o
 -16   8   9         35.50         41.60        18.67 o
 -15   8   9         60.69        101.53        20.39 o
 -14   8   9        229.33        204.25        21.55 o
 -13   8   9        524.66        504.44        26.56 o
 -12   8   9         58.04         54.26        28.38 o
 -11   8   9        287.91        230.42        34.38 o
 -10   8   9        129.58        147.07        31.14 o
  -9   8   9        572.91        596.97        38.66 o
  -8   8   9         64.89        113.21        30.90 o
  -7   8   9       2531.13       2858.24        80.99 o
  -6   8   9       3988.26       4159.75        96.73 o
  -5   8   9         50.71        184.33        56.90 o
  -4   8   9        281.08        468.88        23.71 o
  -3   8   9       1247.01       1527.10        44.99 o
  -2   8   9       4153.19       4681.58       108.55 o
  -1   8   9       1793.64       1829.43        51.23 o
   0   8   9          5.74          0.96        14.17 o
   1   8   9         13.97          0.00        11.48 o
   2   8   9          4.01          0.00        11.31 o
   3   8   9         16.41          3.07        11.82 o
   4   8   9        253.40        296.91        19.20 o
   5   8   9        322.66        364.34        22.56 o
   6   8   9        320.43        392.46        23.47 o
   7   8   9         66.90         84.51        16.22 o
   8   8   9          0.03          6.95        17.35 o
   9   8   9         13.86         15.15        17.71 o
  10   8   9         60.74        106.32        30.09 o
  11   8   9         24.10         41.52        42.14 o
  12   8   9         11.87         22.20        31.77 o
  13   8   9         14.91         45.39        32.09 o
 -20   9   9          1.81          0.00        38.90 o
 -19   9   9         29.64         11.67        38.90 o
 -18   9   9         80.61         71.32        41.50 o
 -17   9   9          2.66          4.08        17.00 o
 -16   9   9         30.08         27.06        15.58 o
 -15   9   9         54.94         54.68        15.14 o
 -14   9   9        432.33        434.40        24.85 o
 -13   9   9        219.73        252.11        33.89 o
 -12   9   9        205.00        217.23        32.98 o
 -11   9   9        300.43        263.10        59.01 o
 -10   9   9        122.54         95.34        43.44 o
  -9   9   9         16.42          5.94        31.12 o
  -8   9   9        622.22        665.57        66.37 o
  -7   9   9         17.68         15.61        21.20 o
  -6   9   9        346.44        385.35        32.37 o
  -5   9   9         64.29         41.47        18.42 o
  -4   9   9         36.04         35.59        35.94 o
  -3   9   9         84.60         83.47        18.04 o
  -2   9   9        376.49        428.58        26.13 o
  -1   9   9          0.43          0.00        11.81 o
   0   9   9        514.73        551.36        22.64 o
   1   9   9         62.03         91.20        16.56 o
   2   9   9          6.56          0.00        12.89 o
   3   9   9        681.15        763.20        30.40 o
   4   9   9        467.83        518.02        25.83 o
   5   9   9         32.99         19.17        14.42 o
   6   9   9         24.05          0.74        17.22 o
   7   9   9          2.41          0.00        15.78 o
   8   9   9         17.44         28.17        21.65 o
   9   9   9        102.90        134.56        25.94 o
  10   9   9          1.07          0.00        25.48 o
  11   9   9          0.03         31.67        28.25 o
  12   9   9          1.12          0.00        37.61 o
 -19  10   9          1.13          2.59        38.90 o
 -18  10   9         25.45          0.00        36.31 o
 -17  10   9         60.73         36.39        29.83 o
 -16  10   9         13.70          0.00        16.89 o
 -15  10   9         23.97          7.10        26.02 o
 -14  10   9          6.17          0.00        24.55 o
 -13  10   9          2.03          0.00        24.29 o
 -12  10   9         11.18          0.43        26.12 o
 -11  10   9         25.56         25.45        26.95 o
 -10  10   9         13.60          0.00        29.83 o
  -9  10   9        108.73         31.44        26.55 o
  -8  10   9         65.39         78.85        22.95 o
  -7  10   9          0.43          0.00        19.15 o
  -6  10   9         11.38          0.00        18.08 o
  -5  10   9        144.95        131.98        23.96 o
  -4  10   9          0.08          2.80        13.83 o
  -3  10   9        101.32         90.98        16.54 o
  -2  10   9        125.63        125.89        19.26 o
  -1  10   9        146.22        139.25        19.52 o
   0  10   9         44.09         35.83        16.40 o
   1  10   9          0.02          0.00        20.78 o
   2  10   9        154.17        129.71        20.10 o
   3  10   9         15.82          0.00        17.59 o
   4  10   9         18.28          4.19        24.08 o
   5  10   9         33.86          0.00        19.37 o
   6  10   9          0.26          0.00        19.11 o
   7  10   9         19.86         37.91        20.78 o
   8  10   9         55.03         82.60        23.84 o
   9  10   9          0.23          6.88        21.60 o
  10  10   9          1.81          0.93        31.09 o
  11  10   9         11.46         52.89        30.22 o
 -18  11   9          2.62          0.00        37.61 o
 -17  11   9          0.16         21.10        33.07 o
 -16  11   9          1.41          0.00        27.69 o
 -15  11   9         66.60         54.15        30.09 o
 -14  11   9        101.67         74.32        29.71 o
 -13  11   9          0.90          0.00        25.10 o
 -12  11   9          8.33         29.31        27.46 o
 -11  11   9         97.08         54.71        29.30 o
 -10  11   9         33.09         24.05        26.76 o
  -9  11   9         56.12          2.91        26.12 o
  -8  11   9        205.34        171.30        46.04 o
  -7  11   9        210.06        200.55        27.16 o
  -6  11   9         28.22         15.38        16.61 o
  -5  11   9         13.94          4.13        16.02 o
  -4  11   9          0.07          0.00        15.27 o
  -3  11   9        187.80        148.15        20.28 o
  -2  11   9         33.93         10.15        15.48 o
  -1  11   9         77.76         74.90        20.15 o
   0  11   9        143.88         97.01        23.90 o
   1  11   9          0.23          0.00        23.98 o
   2  11   9          0.42          0.00        23.67 o
   3  11   9         89.55         80.77        56.41 o
   4  11   9          8.76          6.07        25.17 o
   5  11   9         27.72         25.55        27.69 o
   6  11   9         14.31          0.64        20.30 o
   7  11   9          9.29          0.00        25.17 o
   8  11   9          0.43          0.00        51.87 o
   9  11   9         33.88         55.92        29.23 o
  10  11   9          8.50         13.43        34.36 o
 -16  12   9          0.19          0.00        28.25 o
 -15  12   9          4.64          0.00        27.10 o
 -14  12   9          0.38          1.02        27.69 o
 -13  12   9          1.46          0.00        26.40 o
 -12  12   9          0.40          0.00        26.02 o
 -11  12   9          8.03          0.00        26.94 o
 -10  12   9         51.45         44.30        28.38 o
  -9  12   9          2.18          0.00        25.10 o
  -8  12   9          5.07          0.00        24.90 o
  -7  12   9          3.46          0.00        24.29 o
  -6  12   9          0.50          0.00        20.20 o
  -5  12   9          0.69          0.00        18.85 o
  -4  12   9         11.52          2.23        16.45 o
  -3  12   9        106.56         82.72        18.78 o
  -2  12   9         15.33         25.47        16.62 o
  -1  12   9         20.16          0.00        16.02 o
   0  12   9          1.82          0.00        23.37 o
   1  12   9         35.14         14.85        27.23 o
   2  12   9          0.90          0.00        37.61 o
   3  12   9          1.69          0.00        41.50 o
   4  12   9         18.07          0.00        42.79 o
   5  12   9         17.66         44.09        46.68 o
   6  12   9          3.59         29.83        46.68 o
   7  12   9         29.06          0.00        46.68 o
   8  12   9          2.45          0.00        47.98 o
   9  12   9          0.08         19.45        49.28 o
 -15  13   9         12.90          0.00        31.12 o
 -14  13   9          1.38          0.00        26.94 o
 -13  13   9          1.71          0.00        28.03 o
 -12  13   9         23.79         13.82        60.95 o
 -11  13   9          1.23          0.00        27.69 o
 -10  13   9         12.85          0.00        27.87 o
  -9  13   9          0.97          3.11        27.33 o
  -8  13   9         77.10         55.11        29.17 o
  -7  13   9         26.84          0.00        27.10 o
  -6  13   9          0.00          0.00        25.83 o
  -5  13   9          4.17          7.84        17.98 o
  -4  13   9          4.86          0.00        17.17 o
  -3  13   9          1.77          7.09        26.40 o
  -2  13   9          8.20          0.00        36.31 o
  -1  13   9         27.16         33.72        42.79 o
   0  13   9         27.78          0.00        41.50 o
   1  13   9          1.89          0.00        40.20 o
   2  13   9          4.58         29.83        47.98 o
   3  13   9          2.57          0.00        42.79 o
   4  13   9          9.21          6.48        47.98 o
   5  13   9          0.02          2.59        46.68 o
   6  13   9          8.73          0.00        44.09 o
   7  13   9         25.35         23.34        53.17 o
 -13  14   9         25.34          0.00        30.22 o
 -12  14   9          8.33          0.00        29.17 o
 -11  14   9          0.46          0.00        28.61 o
 -10  14   9          0.31          0.00        27.33 o
  -9  14   9          0.25          0.00        27.04 o
  -8  14   9          5.02          0.00        27.33 o
  -7  14   9         68.87         54.47        46.68 o
  -6  14   9          0.21         11.67        44.09 o
  -5  14   9          4.08          0.00        40.20 o
  -4  14   9          8.59          0.00        53.17 o
  -3  14   9          4.92          0.00        27.87 o
  -2  14   9          3.95          0.00        41.50 o
  -1  14   9         39.28          5.19        45.39 o
   0  14   9          8.29         59.65        50.57 o
   1  14   9         12.05          0.00        44.09 o
   2  14   9          0.36          0.00        46.68 o
   3  14   9          3.36          0.00        45.39 o
   4  14   9          2.19         31.12        49.28 o
   5  14   9          7.37         12.97        53.17 o
  -9  15   9          4.36          0.00        45.39 o
  -8  15   9          6.52          0.00        45.39 o
  -7  15   9          1.87          0.00        41.50 o
  -6  15   9          2.32          0.00        44.09 o
  -5  15   9          4.45          0.00        42.79 o
  -4  15   9          0.01          0.00        45.39 o
  -3  15   9          0.02          1.60        29.54 o
  -2  15   9          6.61          0.00        36.31 o
  -1  15   9          0.56         22.70        45.39 o
   0  15   9          9.40          0.00        46.68 o
   1  15   9          8.82          0.00        47.98 o
   2  15   9          2.92          0.00        47.98 o
 -23   0  10          1.45          0.00        38.90 o
 -22   0  10         98.99         31.12        41.50 o
 -21   0  10         39.27         23.98        22.73 o
 -20   0  10         41.24         43.36        22.43 o
 -19   0  10         13.45         20.45        19.62 o
 -18   0  10         35.10         52.75        26.58 o
 -17   0  10         34.71         36.37        18.94 o
 -16   0  10         53.16         40.55        20.75 o
 -15   0  10        149.16        174.21        23.63 o
 -14   0  10         11.72          0.00        14.62 o
 -13   0  10          7.96          2.96        13.91 o
 -12   0  10        126.65        154.90        18.51 o
 -11   0  10          2.95         11.64         8.84 o
 -10   0  10         75.50         67.30        10.64 o
  -9   0  10        768.44        886.90        29.52 o
  -8   0  10          5.93          0.00         9.25 o
  -7   0  10        229.41        271.29        17.60 o
  -6   0  10         28.61         53.38        14.68 o
  -5   0  10       2584.69       2948.72        85.93 o
  -4   0  10        573.61        485.28        26.62 o
  -3   0  10        441.93        479.81        35.50 o
  -2   0  10        238.80        264.01        17.94 o
  -1   0  10        649.45        578.65        25.77 o
   0   0  10        123.12        111.37        12.73 o
   1   0  10        113.46        101.20        12.11 o
   2   0  10          3.49          0.00         9.15 o
   3   0  10         15.48          0.00         9.51 o
   4   0  10          3.82          0.00        11.01 o
   5   0  10          1.09          0.00        10.79 o
   6   0  10         17.14         18.02        13.10 o
   7   0  10          0.48          0.00        17.65 o
   8   0  10          3.31          0.00        16.20 o
   9   0  10        126.06         97.25        22.12 o
  10   0  10         15.75          2.78        18.67 o
  11   0  10         14.43          0.00        19.32 o
  12   0  10         16.44          0.00        21.40 o
  13   0  10         27.34         37.61        23.67 o
  14   0  10          2.33         13.92        25.29 o
 -23   1  10         23.94          0.00        29.79 o
 -22   1  10          1.13          0.00        18.07 o
 -21   1  10         21.99          0.00        14.89 o
 -20   1  10          2.34          2.07        14.16 o
 -19   1  10          2.40          0.00        12.68 o
 -18   1  10        106.23         98.57        21.34 o
 -17   1  10         80.99         96.18        15.59 o
 -16   1  10          0.93          0.00        13.42 o
 -15   1  10          9.61         12.87        10.75 o
 -14   1  10         29.05          9.93        10.42 o
 -13   1  10          2.82          0.00         9.78 o
 -12   1  10        211.10        200.96        13.18 o
 -11   1  10         56.26         62.22         8.04 o
 -10   1  10        217.98        224.27        10.94 o
  -9   1  10         30.92         16.82         6.12 o
  -8   1  10          0.40          0.00         5.72 o
  -7   1  10         62.10         79.38         8.91 o
  -6   1  10          3.28          0.00         6.22 o
  -5   1  10        125.74        114.75        12.87 o
  -4   1  10       1634.28       1705.05        43.25 o
  -3   1  10         91.26         98.06        10.70 o
  -2   1  10         70.80         84.64        10.67 o
  -1   1  10         91.08        115.42        11.32 o
   0   1  10          1.60          0.00         6.11 o
   1   1  10        404.64        335.69        12.82 o
   2   1  10         20.51          9.21         6.81 o
   3   1  10         94.96         85.29         9.27 o
   4   1  10          6.89          0.00         7.71 o
   5   1  10         27.03         12.41         8.72 o
   6   1  10         41.89         36.90        10.16 o
   7   1  10         15.26          0.00         9.54 o
   8   1  10         15.77          0.00        12.06 o
   9   1  10         33.41         18.65        21.15 o
  10   1  10          4.99          6.00        13.12 o
  11   1  10          0.13          0.00        14.20 o
  12   1  10          0.07          0.00        13.57 o
  13   1  10          1.92          4.55        15.59 o
  14   1  10          7.59          7.67        16.34 o
 -23   2  10         46.32         31.32        30.22 o
 -22   2  10          0.23          0.00        23.84 o
 -21   2  10          0.36          0.00        14.60 o
 -20   2  10          0.26          0.00        15.84 o
 -19   2  10         17.88          0.00        13.51 o
 -18   2  10         31.55         32.30        14.57 o
 -17   2  10         83.53         76.48        15.16 o
 -16   2  10         24.10         20.16        12.60 o
 -15   2  10         76.57         77.58        17.78 o
 -14   2  10          9.46          0.00         9.92 o
 -13   2  10        262.70        266.89        17.75 o
 -12   2  10         36.00         31.35         9.76 o
 -11   2  10        229.34        289.67        15.14 o
 -10   2  10        256.19        269.62        13.25 o
  -9   2  10         11.73          7.52         5.99 o
  -8   2  10         10.91         20.74         7.54 o
  -7   2  10        411.96        457.57        17.21 o
  -6   2  10        735.50        765.26        22.82 o
  -5   2  10         11.75          8.79         7.69 o
  -4   2  10        117.31        132.34        10.93 o
  -3   2  10          0.26          0.00         7.41 o
  -2   2  10        378.48        421.82        18.44 o
  -1   2  10        522.27        541.77        20.86 o
   0   2  10        189.88        214.52        14.42 o
   1   2  10          0.08          2.03         8.81 o
   2   2  10        694.68        593.43        20.92 o
   3   2  10          9.20         15.55         7.81 o
   4   2  10        241.55        230.47        13.68 o
   5   2  10         91.15         82.21        10.61 o
   6   2  10         89.16        102.76        11.93 o
   7   2  10        121.02        117.22        14.67 o
   8   2  10        180.03        192.06        17.45 o
   9   2  10          8.43          0.00        11.81 o
  10   2  10         21.97          5.49        13.97 o
  11   2  10         62.95         94.57        17.20 o
  12   2  10          5.00          0.00        14.29 o
  13   2  10          2.05          4.54        15.77 o
  14   2  10         15.52         37.35        18.06 o
 -23   3  10          8.33          0.00        33.42 o
 -22   3  10         28.92          0.00        25.26 o
 -21   3  10         71.35         56.92        20.59 o
 -20   3  10         44.35         18.53        15.04 o
 -19   3  10        110.03         92.90        17.59 o
 -18   3  10        189.63        159.06        20.03 o
 -17   3  10        142.64        135.19        17.51 o
 -16   3  10        342.89        387.51        23.50 o
 -15   3  10        925.19        900.62        40.83 o
 -14   3  10          0.97         11.71        11.16 o
 -13   3  10         13.21          9.15        11.15 o
 -12   3  10        267.18        290.77        15.42 o
 -11   3  10        862.52        818.50        25.02 o
 -10   3  10        988.81        953.27        27.93 o
  -9   3  10        421.37        464.49        19.28 o
  -8   3  10         17.45         18.24         8.89 o
  -7   3  10         59.33         66.84         9.52 o
  -6   3  10         23.12         61.69        14.51 o
  -5   3  10       2219.20       2367.21        48.48 o
  -4   3  10        107.22        201.56        21.58 o
  -3   3  10       2058.06       2145.96        49.11 o
  -2   3  10        229.20        262.99        14.83 o
  -1   3  10        178.31        179.79        12.91 o
   0   3  10        204.66        217.47        13.85 o
   1   3  10       1233.24       1093.59        32.68 o
   2   3  10         70.64         66.12        11.54 o
   3   3  10        663.47        647.51        24.72 o
   4   3  10        155.30        187.83        15.77 o
   5   3  10         70.00         85.81        13.52 o
   6   3  10        446.27        455.08        22.57 o
   7   3  10        930.67        821.70        30.66 o
   8   3  10        157.92        169.58        17.37 o
   9   3  10         26.71         31.92        13.68 o
  10   3  10         13.83          6.96        15.35 o
  11   3  10         31.84         23.39        14.24 o
  12   3  10          5.36         11.40        14.97 o
  13   3  10          5.40          0.00        15.87 o
  14   3  10          1.68          0.00        21.15 o
 -22   4  10          6.77          0.00        27.04 o
 -21   4  10          2.48          0.24        18.72 o
 -20   4  10         31.66          0.00        17.92 o
 -19   4  10         25.26          0.00        16.01 o
 -18   4  10          0.62          0.00        18.53 o
 -17   4  10         27.25          3.35        13.10 o
 -16   4  10          0.48          0.00        12.15 o
 -15   4  10         39.81         48.40        13.96 o
 -14   4  10       1189.94       1124.45        37.56 o
 -13   4  10        983.13        998.61        30.57 o
 -12   4  10        200.96        265.87        15.50 o
 -11   4  10         17.73         44.11        13.21 o
 -10   4  10       2981.90       2841.15        70.23 o
  -9   4  10        350.58        379.36        15.85 o
  -8   4  10         16.18          3.44        11.76 o
  -7   4  10        424.76        463.61        17.89 o
  -6   4  10        781.08        747.36        23.00 o
  -5   4  10         55.49         75.22        14.31 o
  -4   4  10        360.73        382.44        17.15 o
  -3   4  10        247.01        256.99        14.87 o
  -2   4  10        514.91        521.68        19.84 o
  -1   4  10          3.56          0.00         8.61 o
   0   4  10          5.45          0.00         9.14 o
   1   4  10         49.24         60.79        11.01 o
   2   4  10       2910.03       2732.28        61.42 o
   3   4  10        217.39        216.97        16.43 o
   4   4  10          0.52          9.50        11.39 o
   5   4  10         50.78         46.82        12.91 o
   6   4  10        847.58        745.56        31.68 o
   7   4  10         21.88         34.84        17.30 o
   8   4  10         51.70         13.46        16.78 o
   9   4  10        121.72        114.65        20.99 o
  10   4  10         38.74         55.63        15.44 o
  11   4  10          3.36          0.00        18.72 o
  12   4  10          9.17          0.00        15.19 o
  13   4  10          0.01          8.54        16.21 o
  14   4  10          0.20          1.05        17.28 o
 -22   5  10          1.44          0.00        27.96 o
 -21   5  10          1.46          0.00        25.10 o
 -20   5  10         26.53         25.32        23.99 o
 -19   5  10         35.19         16.56        15.06 o
 -18   5  10        107.10        115.29        17.62 o
 -17   5  10         20.32         17.11        13.88 o
 -16   5  10         13.18          0.00        12.61 o
 -15   5  10          1.01          0.00        16.18 o
 -14   5  10         15.36          0.00        12.84 o
 -13   5  10         11.53          1.37        13.66 o
 -12   5  10        111.93         87.82        20.88 o
 -11   5  10         33.75         11.29        13.39 o
 -10   5  10         35.28         27.24        13.44 o
  -9   5  10        303.46        313.09        19.85 o
  -8   5  10        430.56        489.06        21.57 o
  -7   5  10         12.75          6.19         8.36 o
  -6   5  10         11.46          1.69         8.67 o
  -5   5  10        144.60        201.89        13.58 o
  -4   5  10        262.56        304.29        17.85 o
  -3   5  10          1.80          6.55        10.57 o
  -2   5  10         59.51         98.85        12.07 o
  -1   5  10        869.73        856.89        26.73 o
   0   5  10        334.94        356.49        18.08 o
   1   5  10         23.66          0.00        10.92 o
   2   5  10          6.47          0.00        10.48 o
   3   5  10        221.27        207.22        15.99 o
   4   5  10          1.13          0.00        10.67 o
   5   5  10          0.17          0.00        11.21 o
   6   5  10        157.67        141.65        20.07 o
   7   5  10         19.50          0.00        15.55 o
   8   5  10         49.16         51.76        18.30 o
   9   5  10         36.44         37.93        21.78 o
  10   5  10         33.63          0.72        25.81 o
  11   5  10          1.62         18.28        19.10 o
  12   5  10         23.16         62.21        17.97 o
  13   5  10         63.46         45.09        23.87 o
 -22   6  10          2.58         12.97        42.79 o
 -21   6  10          0.98          0.00        40.20 o
 -20   6  10         17.96          3.89        36.31 o
 -19   6  10        110.91        105.04        44.09 o
 -18   6  10          4.83         18.80        13.96 o
 -17   6  10          0.07          3.71        13.19 o
 -16   6  10         15.15          0.00        13.79 o
 -15   6  10          0.30          0.00        12.23 o
 -14   6  10        196.14        196.67        18.07 o
 -13   6  10          0.20          0.00        17.73 o
 -12   6  10        111.04         61.35        19.47 o
 -11   6  10        582.44        544.46        25.80 o
 -10   6  10         15.09          5.70        14.34 o
  -9   6  10        185.66        234.66        18.70 o
  -8   6  10       1152.10       1273.51        39.51 o
  -7   6  10         98.00        109.17        15.24 o
  -6   6  10        403.86        405.74        17.92 o
  -5   6  10          1.55          0.00         9.98 o
  -4   6  10          0.73          0.00        10.40 o
  -3   6  10          5.24          0.00        10.92 o
  -2   6  10         18.60          0.00        11.13 o
  -1   6  10        452.15        458.71        20.53 o
   0   6  10        197.95        268.62        18.78 o
   1   6  10        790.28        816.79        27.55 o
   2   6  10       1011.60        885.75        29.13 o
   3   6  10         80.12         84.13        19.12 o
   4   6  10         39.17         17.44        11.51 o
   5   6  10        260.61        230.77        22.30 o
   6   6  10        297.03        275.00        22.81 o
   7   6  10        180.80        188.35        26.36 o
   8   6  10         68.69         53.17        18.55 o
   9   6  10          0.57          0.00        16.04 o
  10   6  10          0.83          0.00        17.45 o
  11   6  10         92.46         35.42        20.22 o
  12   6  10         68.99         62.74        22.46 o
  13   6  10          6.92         36.67        27.73 o
 -21   7  10          2.18          0.00        40.20 o
 -20   7  10          0.14         31.12        40.20 o
 -19   7  10          0.04          0.00        36.31 o
 -18   7  10         46.71         46.68        38.90 o
 -17   7  10         13.72          0.00        16.85 o
 -16   7  10         30.73         33.82        15.92 o
 -15   7  10        118.70        121.87        19.11 o
 -14   7  10        500.45        496.43        42.64 o
 -13   7  10        166.47        142.21        22.70 o
 -12   7  10         41.12         16.39        18.89 o
 -11   7  10          3.65         26.36        19.43 o
 -10   7  10       1255.17       1240.44        45.57 o
  -9   7  10        635.74        656.87        44.67 o
  -8   7  10        154.08        139.34        16.32 o
  -7   7  10         59.53         63.07        32.19 o
  -6   7  10         12.36         35.26        36.54 o
  -5   7  10        661.15        848.82        43.07 o
  -4   7  10        789.08       1003.09        38.48 o
  -3   7  10        593.35        769.70        46.70 o
  -2   7  10       1635.77       1675.97        47.09 o
  -1   7  10          9.23         33.04        13.94 o
   0   7  10         23.33         26.38        12.78 o
   1   7  10        770.90        806.91        26.32 o
   2   7  10        777.66        813.13        26.59 o
   3   7  10         66.27         73.70        14.65 o
   4   7  10        103.24        104.67        15.21 o
   5   7  10          5.70          0.00        13.76 o
   6   7  10          3.53          0.00        13.60 o
   7   7  10          0.46          0.00        16.34 o
   8   7  10          8.23          1.75        17.39 o
   9   7  10         18.08          0.00        22.50 o
  10   7  10         13.09         38.94        20.40 o
  11   7  10         54.66         41.96        20.99 o
  12   7  10          0.17         38.17        30.46 o
 -20   8  10         57.64         97.26        45.39 o
 -19   8  10          4.00          0.00        35.01 o
 -18   8  10         61.07         28.53        40.20 o
 -17   8  10        137.08        170.46        24.15 o
 -16   8  10         60.49         63.10        18.31 o
 -15   8  10          4.97          3.38        14.16 o
 -14   8  10        572.12        519.49        44.10 o
 -13   8  10          0.73          3.14        26.12 o
 -12   8  10          0.24          2.57        25.20 o
 -11   8  10        123.79        120.64        30.71 o
 -10   8  10       2247.97       2287.74        81.18 o
  -9   8  10          1.00         72.33        23.93 o
  -8   8  10       1705.30       1779.77        50.09 o
  -7   8  10         11.40         47.11        18.41 o
  -6   8  10        135.07        178.75        21.75 o
  -5   8  10          1.70        241.28        63.59 o
  -4   8  10       2534.33       2811.51        78.31 o
  -3   8  10         22.65        118.77        21.27 o
  -2   8  10       1028.84       1159.56        38.79 o
  -1   8  10        165.56        204.52        19.64 o
   0   8  10        387.67        402.06        23.47 o
   1   8  10         35.65         22.60        13.29 o
   2   8  10        399.90        469.14        22.81 o
   3   8  10         47.14         43.78        13.65 o
   4   8  10         91.79        103.56        16.47 o
   5   8  10         19.47          0.00        15.74 o
   6   8  10         60.46         61.66        17.71 o
   7   8  10         45.51         47.13        17.78 o
   8   8  10         76.23         99.93        21.70 o
   9   8  10          1.22         13.10        18.89 o
  10   8  10         36.04         23.66        28.25 o
  11   8  10          6.59         56.11        30.63 o
 -19   9  10         13.04          6.48        38.90 o
 -18   9  10          7.85          0.00        40.20 o
 -17   9  10          5.36          0.00        38.90 o
 -16   9  10        134.31         93.37        17.27 o
 -15   9  10         18.97          4.66        31.12 o
 -14   9  10         29.81          7.17        37.61 o
 -13   9  10         29.16         11.40        26.12 o
 -12   9  10         20.93         40.92        27.04 o
 -11   9  10         55.86         64.48        27.96 o
 -10   9  10         86.64         45.88        27.96 o
  -9   9  10          3.73          0.00        19.71 o
  -8   9  10         26.83          9.26        21.63 o
  -7   9  10        420.17        429.74        33.84 o
  -6   9  10        135.11        187.12        26.89 o
  -5   9  10        410.13        489.14        41.54 o
  -4   9  10        106.86         83.66        29.79 o
  -3   9  10          5.47          0.00        13.23 o
  -2   9  10        125.77        120.40        16.50 o
  -1   9  10        461.23        449.53        24.36 o
   0   9  10         31.18         11.29        11.98 o
   1   9  10          9.59          0.00        12.56 o
   2   9  10         17.98          0.00        13.04 o
   3   9  10          0.02          0.00        13.46 o
   4   9  10         45.24         44.85        14.84 o
   5   9  10         21.72         20.79        14.35 o
   6   9  10          2.91         10.88        24.94 o
   7   9  10          0.64          0.00        28.27 o
   8   9  10         71.85         80.61        32.14 o
   9   9  10         16.15         25.35        26.40 o
  10   9  10         17.03         30.27        27.87 o
  11   9  10         32.18         61.64        31.39 o
 -18  10  10          0.01          2.59        41.50 o
 -17  10  10          8.94          0.00        40.20 o
 -16  10  10         31.50         22.09        28.61 o
 -15  10  10         97.13         64.21        30.81 o
 -14  10  10          0.43          8.37        26.94 o
 -13  10  10         34.74         24.22        28.38 o
 -12  10  10          0.59          0.00        39.55 o
 -11  10  10         18.94          0.00        26.12 o
 -10  10  10          5.11          0.00        29.18 o
  -9  10  10        286.62        271.79        29.66 o
  -8  10  10          0.97         19.63        21.69 o
  -7  10  10         48.34         36.04        22.18 o
  -6  10  10         45.37         55.36        33.41 o
  -5  10  10        186.78        238.75        70.34 o
  -4  10  10        154.41        213.02        32.48 o
  -3  10  10        353.16        352.03        30.11 o
  -2  10  10         78.90         51.22        19.73 o
  -1  10  10          1.63          0.00        20.45 o
   0  10  10         86.45         71.32        28.43 o
   1  10  10         29.72         32.73        19.61 o
   2  10  10        105.56         98.61        23.13 o
   3  10  10         33.97         23.26        21.41 o
   4  10  10          0.00          0.00        18.34 o
   5  10  10         94.29        134.22        25.68 o
   6  10  10         11.89          8.78        21.05 o
   7  10  10          2.40          6.17        22.06 o
   8  10  10         24.66         59.48        33.05 o
   9  10  10         21.27         61.23        24.74 o
  10  10  10         28.36         29.83        29.34 o
 -17  11  10         20.76         41.50        42.79 o
 -16  11  10          0.00          0.00        27.69 o
 -15  11  10          2.84          0.00        29.71 o
 -14  11  10          8.81          0.00        28.03 o
 -13  11  10         12.36          0.00        31.77 o
 -12  11  10          6.52          0.00        26.76 o
 -11  11  10         47.41         49.42        28.87 o
 -10  11  10         21.55          8.43        27.51 o
  -9  11  10          0.10         21.40        27.46 o
  -8  11  10          2.29          0.00        20.94 o
  -7  11  10         50.38          0.00        21.61 o
  -6  11  10          4.71          9.03        21.90 o
  -5  11  10        271.48        209.35        27.64 o
  -4  11  10          8.90         29.20        19.29 o
  -3  11  10        120.70        122.97        25.83 o
  -2  11  10         36.33         47.58        19.97 o
  -1  11  10        173.51        108.55        30.46 o
   0  11  10          2.54          0.00        23.79 o
   1  11  10          1.03          0.00        23.63 o
   2  11  10         13.73          3.01        26.48 o
   3  11  10         12.56         10.69        27.06 o
   4  11  10         12.65          0.00        26.76 o
   5  11  10          3.96         21.75        29.54 o
   6  11  10         17.70          4.69        29.54 o
   7  11  10          6.88          0.00        20.92 o
   8  11  10          1.54         31.36        29.17 o
 -15  12  10         52.37         41.79        31.94 o
 -14  12  10          0.09          0.00        29.18 o
 -13  12  10         87.23          2.59        74.57 o
 -12  12  10          0.95          0.00        42.14 o
 -11  12  10         59.22         27.37        30.09 o
 -10  12  10          8.13          0.00        28.25 o
  -9  12  10         19.47          9.14        27.87 o
  -8  12  10         64.50         37.44        28.25 o
  -7  12  10         27.49          6.33        22.38 o
  -6  12  10         17.66         12.40        22.15 o
  -5  12  10         57.34          0.00        21.15 o
  -4  12  10         45.65         38.07        23.35 o
  -3  12  10         65.26         41.51        24.46 o
  -2  12  10          1.81          0.00        17.32 o
  -1  12  10         34.01         14.31        26.40 o
   0  12  10          0.13          0.00        24.18 o
   1  12  10          6.08          0.00        26.48 o
   2  12  10          1.54          0.00        25.83 o
   3  12  10         47.54         16.86        47.98 o
   4  12  10          0.01          0.00        44.09 o
   5  12  10         19.47          0.00        45.39 o
   6  12  10          0.77          0.00        46.68 o
   7  12  10         41.95         75.21        53.17 o
 -14  13  10          3.34          0.00        30.81 o
 -13  13  10         13.52          0.00        30.63 o
 -12  13  10          0.00          0.00        29.17 o
 -11  13  10         32.69          2.83        30.63 o
 -10  13  10          2.56          0.00        29.17 o
  -9  13  10         14.67          0.00        28.03 o
  -8  13  10          0.97          0.00        29.18 o
  -7  13  10          7.21          0.00        27.33 o
  -6  13  10         42.58          0.00        21.93 o
  -5  13  10          4.31         10.71        28.96 o
  -4  13  10         20.49          0.00        20.88 o
  -3  13  10         15.26          0.00        21.65 o
  -2  13  10          0.42          0.00        38.90 o
  -1  13  10          1.16          0.00        41.50 o
   0  13  10         17.11          0.00        44.09 o
   1  13  10          0.06          0.00        44.09 o
   2  13  10         11.88          0.00        46.68 o
   3  13  10         37.62          0.00        46.68 o
   4  13  10         29.89          0.00        45.39 o
   5  13  10          0.72          0.00        45.39 o
 -11  14  10          3.12          0.00        40.85 o
 -10  14  10          0.00          0.00        30.71 o
  -9  14  10         19.48         40.93        32.31 o
  -8  14  10         11.07          0.00        29.29 o
  -7  14  10          2.45          0.00        41.50 o
  -6  14  10          0.93          0.00        37.61 o
  -5  14  10          0.29          0.00        41.50 o
  -4  14  10         23.81          0.00        42.79 o
  -3  14  10          0.30          0.00        40.20 o
  -2  14  10          3.29          0.00        40.20 o
  -1  14  10         37.01          0.00        44.09 o
   0  14  10          0.16          0.00        44.09 o
   1  14  10          0.07          0.00        47.98 o
   2  14  10          0.63          0.00        49.28 o
  -5  15  10          0.07          0.00        45.39 o
  -4  15  10          1.80          0.00        49.28 o
  -3  15  10         18.15          0.00        44.09 o
 -22   1  11          1.21          0.00        33.72 o
 -21   1  11          6.51          0.00        18.50 o
 -20   1  11          3.46          0.00        14.74 o
 -19   1  11         11.72          0.00        12.84 o
 -18   1  11          0.29          0.00        13.12 o
 -17   1  11         45.19         32.88        17.22 o
 -16   1  11         34.92         16.59        12.58 o
 -15   1  11          0.24          0.00        11.14 o
 -14   1  11         23.53         25.36        19.70 o
 -13   1  11          1.09         11.02        10.97 o
 -12   1  11          0.02          0.00         9.04 o
 -11   1  11         35.78         19.13         8.83 o
 -10   1  11          0.98          0.00         7.18 o
  -9   1  11        259.64        279.40        12.42 o
  -8   1  11         43.46         58.57         8.57 o
  -7   1  11         36.09         50.26         8.58 o
  -6   1  11          3.53         14.47         7.53 o
  -5   1  11        387.04        434.28        17.46 o
  -4   1  11          0.02          0.77         7.06 o
  -3   1  11        470.48        485.48        16.96 o
  -2   1  11         44.22         58.53         8.94 o
  -1   1  11         33.07         27.62         8.19 o
   0   1  11        120.19        140.82        10.99 o
   1   1  11         97.90         68.31         9.64 o
   2   1  11          1.34          0.00         7.58 o
   3   1  11          0.02          0.00         8.10 o
   4   1  11         33.51         19.33         9.32 o
   5   1  11          1.14          0.00         8.71 o
   6   1  11        140.46        118.35        14.83 o
   7   1  11         41.52         22.14        12.76 o
   8   1  11         51.62         39.82        14.16 o
   9   1  11          6.47          0.00        13.10 o
  10   1  11         48.14         17.24        14.79 o
  11   1  11         23.15          5.21        14.69 o
  12   1  11          8.13          5.75        15.67 o
  13   1  11         27.94          3.65        16.51 o
 -22   2  11          8.74          0.00        26.59 o
 -21   2  11          2.94          0.00        18.68 o
 -20   2  11         32.04          8.69        18.68 o
 -19   2  11          0.28          0.00        14.25 o
 -18   2  11         92.20         92.43        17.06 o
 -17   2  11          0.84          1.04        13.02 o
 -16   2  11          0.74          0.00        11.66 o
 -15   2  11         32.37         19.85        12.68 o
 -14   2  11        124.89        180.95        27.46 o
 -13   2  11         10.45          0.00        11.01 o
 -12   2  11         57.65         54.41        11.20 o
 -11   2  11          0.71          0.00         7.18 o
 -10   2  11          7.82          1.19         7.62 o
  -9   2  11         61.77         56.58         8.14 o
  -8   2  11        264.53        272.57        18.08 o
  -7   2  11         25.67         34.58         9.22 o
  -6   2  11         69.58         58.80         9.91 o
  -5   2  11          5.88          0.00         8.13 o
  -4   2  11         19.44          0.00         8.31 o
  -3   2  11        100.58         82.34        14.72 o
  -2   2  11          5.70          0.96         8.97 o
  -1   2  11         80.16        105.91        12.58 o
   0   2  11         14.03          0.00         9.41 o
   1   2  11         53.95         41.21        11.45 o
   2   2  11         19.54          0.00         7.99 o
   3   2  11        159.13        117.33        11.45 o
   4   2  11          3.95          2.67        12.18 o
   5   2  11        172.39        191.99        16.66 o
   6   2  11          5.26          7.42        11.63 o
   7   2  11          0.35          0.00        11.88 o
   8   2  11          3.44          0.00        12.43 o
   9   2  11        116.55        110.23        17.18 o
  10   2  11         32.07         14.62        15.15 o
  11   2  11          0.37          0.00        15.21 o
  12   2  11         24.43         47.88        17.25 o
  13   2  11          2.66         15.74        17.72 o
 -22   3  11         21.74         42.66        30.63 o
 -21   3  11         37.14         53.50        21.35 o
 -20   3  11          0.30          0.00        17.71 o
 -19   3  11         77.56         38.81        15.83 o
 -18   3  11          4.18          0.00        13.86 o
 -17   3  11        782.12        826.27        33.39 o
 -16   3  11        271.52        258.36        20.69 o
 -15   3  11         21.71         11.39        29.28 o
 -14   3  11         75.70        108.03        40.20 o
 -13   3  11        481.34        508.73        22.44 o
 -12   3  11        461.84        447.66        19.51 o
 -11   3  11        555.65        554.91        24.95 o
 -10   3  11          6.20          0.00         9.09 o
  -9   3  11        194.38        216.30        14.06 o
  -8   3  11        193.51        181.91        12.47 o
  -7   3  11        287.63        328.40        16.20 o
  -6   3  11         78.09         85.67        11.07 o
  -5   3  11        458.09        484.19        19.38 o
  -4   3  11         33.75         30.01         9.79 o
  -3   3  11          0.30          0.00         9.57 o
  -2   3  11        152.05        138.55        12.76 o
  -1   3  11        416.02        403.81        19.75 o
   0   3  11        907.31        831.80        28.65 o
   1   3  11        492.59        464.32        21.78 o
   2   3  11          3.02          0.00        10.57 o
   3   3  11         22.12         15.99        11.47 o
   4   3  11        918.31        859.12        26.07 o
   5   3  11        178.64        156.09        15.89 o
   6   3  11         72.98         63.09        13.63 o
   7   3  11         86.87         75.88        14.97 o
   8   3  11          9.40          0.00        12.18 o
   9   3  11          5.62          0.00        13.30 o
  10   3  11         20.11         44.69        22.83 o
  11   3  11          2.91          3.09        15.68 o
  12   3  11         28.28         15.73        16.31 o
  13   3  11          0.42          0.00        15.81 o
 -22   4  11         35.89          7.04        27.96 o
 -21   4  11         26.37          0.00        19.15 o
 -20   4  11         43.73          1.56        18.68 o
 -19   4  11         43.91         15.06        18.07 o
 -18   4  11         10.50         26.62        14.81 o
 -17   4  11        134.55        147.55        20.13 o
 -16   4  11         96.89         74.29        18.45 o
 -15   4  11        173.46        128.05        27.46 o
 -14   4  11        127.82        142.09        18.30 o
 -13   4  11        163.02        188.43        17.46 o
 -12   4  11        677.39        746.74        30.27 o
 -11   4  11       2557.45       2501.36        64.84 o
 -10   4  11         74.45         90.43        13.92 o
  -9   4  11         62.18         78.10        13.85 o
  -8   4  11        118.99        154.72        22.29 o
  -7   4  11        811.58        804.28        23.24 o
  -6   4  11         48.48         73.48        23.02 o
  -5   4  11       4440.90       4522.71        93.72 o
  -4   4  11        131.40        261.29        18.61 o
  -3   4  11        556.99        593.58        22.59 o
  -2   4  11        301.40        356.06        21.36 o
  -1   4  11        569.11        553.99        22.12 o
   0   4  11         57.71         31.45        15.37 o
   1   4  11        900.98        806.40        27.16 o
   2   4  11       1025.63        956.51        32.17 o
   3   4  11        102.76        103.47        14.66 o
   4   4  11         11.51          5.41        13.34 o
   5   4  11        263.63        288.80        35.67 o
   6   4  11          4.64          0.00        15.24 o
   7   4  11        245.41        266.51        25.35 o
   8   4  11         68.57         30.42        13.95 o
   9   4  11         20.87         29.60        15.60 o
  10   4  11         28.04         34.78        15.57 o
  11   4  11         96.41        108.14        18.58 o
  12   4  11          0.03          0.00        15.56 o
 -21   5  11          5.72          0.00        26.94 o
 -20   5  11         64.49         17.83        23.00 o
 -19   5  11          0.43          0.00        20.90 o
 -18   5  11          3.46          0.00        13.77 o
 -17   5  11        110.90         90.22        16.51 o
 -16   5  11          7.44          0.00        31.55 o
 -15   5  11        137.88        126.69        28.25 o
 -14   5  11          1.93          0.00        15.02 o
 -13   5  11        152.05        109.29        29.87 o
 -12   5  11       1098.98       1050.48        36.18 o
 -11   5  11        606.41        621.22        28.76 o
 -10   5  11       1509.61       1609.36        47.46 o
  -9   5  11        480.77        533.49        23.39 o
  -8   5  11        177.43        244.13        25.13 o
  -7   5  11        654.29        719.19        27.26 o
  -6   5  11        403.56        514.06        23.53 o
  -5   5  11        436.92        452.69        22.52 o
  -4   5  11        109.19        103.54        13.26 o
  -3   5  11        333.92        324.68        18.32 o
  -2   5  11        573.00        554.34        22.64 o
  -1   5  11        553.56        552.85        22.94 o
   0   5  11        500.76        485.63        22.14 o
   1   5  11         20.91          9.34        12.07 o
   2   5  11        924.07        838.82        28.32 o
   3   5  11         89.42         81.87        16.18 o
   4   5  11        120.63        107.45        20.00 o
   5   5  11         29.59          9.06        16.55 o
   6   5  11        477.23        467.21        31.46 o
   7   5  11         42.83         35.38        18.46 o
   8   5  11          3.44          0.00        16.48 o
   9   5  11         18.70         38.32        19.65 o
  10   5  11         63.45         47.68        20.10 o
  11   5  11          1.80          0.00        14.81 o
  12   5  11         35.96         26.63        26.20 o
 -21   6  11         15.35          0.00        42.79 o
 -20   6  11         50.03         25.94        42.79 o
 -19   6  11         36.06         42.61        24.90 o
 -18   6  11         23.05          0.00        21.35 o
 -17   6  11        116.92        121.89        19.22 o
 -16   6  11          1.07          6.72        17.67 o
 -15   6  11         27.92         32.71        25.55 o
 -14   6  11        394.05        331.37        23.96 o
 -13   6  11        112.35        112.37        22.52 o
 -12   6  11          7.19          0.00        13.52 o
 -11   6  11          1.13          0.00        13.71 o
 -10   6  11         29.83         23.46        14.75 o
  -9   6  11        254.62        295.81        21.30 o
  -8   6  11         38.05         17.87        14.80 o
  -7   6  11        801.47        781.23        27.03 o
  -6   6  11        419.15        413.97        22.35 o
  -5   6  11         38.69         71.42        26.85 o
  -4   6  11        494.14        537.12        25.14 o
  -3   6  11        727.11        786.20        27.09 o
  -2   6  11          2.23          0.00        11.60 o
  -1   6  11        437.49        432.91        21.23 o
   0   6  11        124.54         90.91        14.16 o
   1   6  11          3.86          0.00        11.80 o
   2   6  11        771.49        718.44        29.61 o
   3   6  11        117.20        138.33        17.59 o
   4   6  11        102.17         91.89        27.14 o
   5   6  11         25.61         28.94        21.49 o
   6   6  11        170.22        170.88        22.67 o
   7   6  11         15.09         11.77        17.47 o
   8   6  11        160.67        155.42        23.39 o
   9   6  11          8.80          0.00        18.18 o
  10   6  11          2.67         11.41        19.29 o
  11   6  11          1.66          7.73        21.69 o
 -20   7  11         46.91         15.56        41.50 o
 -19   7  11         24.96         12.97        38.90 o
 -18   7  11        149.13        182.85        49.28 o
 -17   7  11         35.22         42.04        19.33 o
 -16   7  11         60.40         64.84        40.20 o
 -15   7  11         42.02         51.87        40.20 o
 -14   7  11         37.30          0.00        25.20 o
 -13   7  11          9.77          0.00        25.63 o
 -12   7  11        361.29        343.42        38.05 o
 -11   7  11        732.25        742.63        50.73 o
 -10   7  11         76.01         93.85        23.81 o
  -9   7  11        305.24        289.95        24.94 o
  -8   7  11         22.53         65.29        26.95 o
  -7   7  11        591.07        625.53        28.59 o
  -6   7  11       1040.04       1032.44        36.17 o
  -5   7  11         40.52         74.88        27.70 o
  -4   7  11        593.73        640.75        27.71 o
  -3   7  11         50.36         76.62        16.24 o
  -2   7  11        268.77        354.38        22.36 o
  -1   7  11        418.94        443.83        21.81 o
   0   7  11         70.35         72.21        15.70 o
   1   7  11        975.44       1022.82        35.71 o
   2   7  11        318.67        315.31        23.20 o
   3   7  11         84.38         86.17        19.45 o
   4   7  11         78.95         60.28        16.83 o
   5   7  11        127.43        182.90        21.51 o
   6   7  11         30.81         56.60        19.38 o
   7   7  11        138.18        109.17        21.65 o
   8   7  11          0.41         18.36        19.09 o
   9   7  11          2.64          0.00        18.06 o
  10   7  11         25.21         27.97        21.83 o
  11   7  11         26.94         55.68        22.94 o
 -19   8  11          2.59          5.19        41.50 o
 -18   8  11          9.27         54.46        42.79 o
 -17   8  11         19.46          1.30        38.90 o
 -16   8  11         24.54         92.07        42.79 o
 -15   8  11         38.38         11.58        41.50 o
 -14   8  11         89.62         77.69        29.79 o
 -13   8  11          2.56          0.00        36.96 o
 -12   8  11        217.43        128.69        31.63 o
 -11   8  11        322.53        351.25        32.83 o
 -10   8  11        282.33        292.05        35.10 o
  -9   8  11         37.98         14.33        22.24 o
  -8   8  11          0.05          0.00        18.16 o
  -7   8  11        628.45        634.91        33.76 o
  -6   8  11         48.94         31.50        18.03 o
  -5   8  11        267.73        270.22        23.13 o
  -4   8  11        122.64        157.40        20.28 o
  -3   8  11        539.27        541.42        29.37 o
  -2   8  11        419.64        518.47        29.42 o
  -1   8  11        392.01        413.11        24.02 o
   0   8  11        106.46         98.72        16.51 o
   1   8  11          3.99          0.00        11.76 o
   2   8  11        121.44        120.25        17.33 o
   3   8  11         51.44         32.24        15.15 o
   4   8  11          0.09          0.00        13.64 o
   5   8  11          0.65          3.46        14.34 o
   6   8  11         23.69         54.93        17.51 o
   7   8  11         11.03          0.75        18.50 o
   8   8  11          1.86          0.00        18.37 o
   9   8  11          7.61          5.63        26.54 o
  10   8  11         56.07         69.90        56.41 o
 -18   9  11          1.15         18.15        41.50 o
 -17   9  11         46.97          0.00        40.20 o
 -16   9  11         74.39        106.34        45.39 o
 -15   9  11         66.34         69.75        30.22 o
 -14   9  11          5.87          0.00        27.04 o
 -13   9  11          3.21          0.00        27.04 o
 -12   9  11          0.22          0.00        25.20 o
 -11   9  11         15.40          0.00        24.29 o
 -10   9  11         93.02         78.45        25.37 o
  -9   9  11        117.22         97.01        30.81 o
  -8   9  11         10.11         21.32        24.59 o
  -7   9  11         32.35         35.64        22.95 o
  -6   9  11         29.40         30.72        23.13 o
  -5   9  11         12.78          7.01        28.91 o
  -4   9  11         10.52          1.36        18.06 o
  -3   9  11        195.88        205.73        21.22 o
  -2   9  11        115.20        114.42        18.62 o
  -1   9  11         43.51         18.67        15.75 o
   0   9  11        110.78         66.44        17.57 o
   1   9  11        219.44        250.41        22.39 o
   2   9  11          9.09          6.80        14.88 o
   3   9  11        124.01        152.58        20.22 o
   4   9  11          0.17          0.00        14.89 o
   5   9  11         10.71          0.00        15.31 o
   6   9  11         41.51         16.96        22.12 o
   7   9  11          8.62         34.43        23.31 o
   8   9  11          1.96         14.09        29.18 o
   9   9  11         68.89         75.01        32.54 o
 -17  10  11         27.60         19.45        44.09 o
 -16  10  11          2.88         14.26        41.50 o
 -15  10  11        110.41        148.83        36.14 o
 -14  10  11          1.79         11.30        48.63 o
 -13  10  11         62.13         39.36        60.30 o
 -12  10  11          2.78          0.00        38.25 o
 -11  10  11          9.28          0.00        26.94 o
 -10  10  11         81.80         79.97        35.66 o
  -9  10  11         27.52         40.51        23.03 o
  -8  10  11         88.50         90.57        25.66 o
  -7  10  11        125.65        135.08        35.41 o
  -6  10  11          4.34         23.50        23.05 o
  -5  10  11        269.26        276.47        31.67 o
  -4  10  11         31.34         52.00        23.80 o
  -3  10  11        114.29        114.80        59.65 o
  -2  10  11          0.88          0.00        18.07 o
  -1  10  11          9.07          0.00        24.18 o
   0  10  11          5.44          0.00        25.63 o
   1  10  11         22.90         35.01        40.20 o
   2  10  11        144.06        126.08        24.94 o
   3  10  11         20.54         15.63        21.68 o
   4  10  11          1.41          0.00        21.05 o
   5  10  11          3.19         27.98        22.52 o
   6  10  11          3.13         16.66        27.25 o
   7  10  11          0.40         26.10        24.20 o
   8  10  11         74.33        189.33        32.09 o
 -16  11  11         17.77          7.37        31.94 o
 -15  11  11          2.83          0.00        30.26 o
 -14  11  11          9.31          0.00        30.26 o
 -13  11  11          0.38          0.00        28.42 o
 -12  11  11         63.81         27.23        30.26 o
 -11  11  11         16.61          0.00        28.38 o
 -10  11  11          6.52          0.00        27.87 o
  -9  11  11          0.55          0.00        21.09 o
  -8  11  11         63.65         51.62        25.15 o
  -7  11  11         18.36          9.63        23.31 o
  -6  11  11         11.78          0.00        22.11 o
  -5  11  11         13.16         29.58        24.39 o
  -4  11  11         12.28         28.23        24.40 o
  -3  11  11         56.59         49.10        27.51 o
  -2  11  11          5.24         11.61        27.96 o
  -1  11  11          4.01          9.08        27.51 o
   0  11  11        116.34         68.08        31.77 o
   1  11  11         26.93         11.53        28.35 o
   2  11  11          0.10          0.00        31.12 o
   3  11  11          8.20          0.00        26.48 o
   4  11  11          8.93          0.00        28.35 o
   5  11  11          1.07          0.00        28.96 o
   6  11  11         20.18         17.99        31.54 o
 -14  12  11          3.71          0.00        31.12 o
 -13  12  11         33.89          0.00        30.71 o
 -12  12  11         30.07         15.12        32.54 o
 -11  12  11          2.72          0.00        29.83 o
 -10  12  11         10.34          0.00        58.35 o
  -9  12  11          1.50          0.00        27.51 o
  -8  12  11         40.21          5.53        24.20 o
  -7  12  11         27.82          1.97        23.13 o
  -6  12  11         52.21         57.15        25.20 o
  -5  12  11          5.83         17.55        31.93 o
  -4  12  11          1.31          0.00        22.80 o
  -3  12  11         38.84         54.70        27.26 o
  -2  12  11         50.86         85.52        27.45 o
  -1  12  11          6.25          0.00        28.25 o
   0  12  11         29.98          1.30        28.79 o
   1  12  11          5.41          0.00        28.96 o
   2  12  11          0.00          0.00        29.17 o
   3  12  11          0.02          0.00        46.68 o
   4  12  11          0.14         29.83        51.87 o
   5  12  11          6.49          0.00        49.28 o
 -12  13  11         17.78          0.00        32.54 o
 -11  13  11         14.55          0.00        45.39 o
 -10  13  11         21.35          0.00        29.71 o
  -9  13  11          0.04          0.00        27.96 o
  -8  13  11          7.10          0.00        29.71 o
  -7  13  11         53.40         52.81        26.65 o
  -6  13  11         63.93         61.60        26.87 o
  -5  13  11         18.60          9.09        24.90 o
  -4  13  11         15.20          8.74        23.75 o
  -3  13  11          0.38          0.00        23.40 o
  -2  13  11         33.56         17.51        32.09 o
  -1  13  11         12.97          0.00        45.39 o
   0  13  11         54.30         45.39        49.28 o
   1  13  11          1.83          0.00        47.98 o
   2  13  11          0.06          0.00        50.57 o
  -8  14  11          9.27          0.00        30.71 o
  -7  14  11         41.40          3.89        49.28 o
  -6  14  11          2.92          0.00        42.79 o
  -5  14  11         62.48        111.52        51.87 o
  -4  14  11          0.15          0.00        46.68 o
  -3  14  11          0.04          0.00        47.98 o
  -2  14  11         22.61          0.00        45.39 o
 -22   0  12         12.80          9.08        41.50 o
 -21   0  12        108.77        180.26        51.87 o
 -20   0  12          8.56          0.00        36.31 o
 -19   0  12          1.15          0.00        19.63 o
 -18   0  12          0.63          0.00        18.23 o
 -17   0  12         17.46         25.63        20.84 o
 -16   0  12        384.53        390.40        53.18 o
 -15   0  12        121.24        119.31        37.61 o
 -14   0  12        112.37        102.88        25.10 o
 -13   0  12         15.07         24.72        14.71 o
 -12   0  12        247.13        245.77        22.47 o
 -11   0  12          6.87          0.00        24.30 o
 -10   0  12        353.46        364.71        29.29 o
  -9   0  12        530.45        539.50        24.48 o
  -8   0  12        298.21        293.22        21.24 o
  -7   0  12         79.26         85.90        15.30 o
  -6   0  12         57.69         63.68        14.18 o
  -5   0  12        287.50        282.90        30.91 o
  -4   0  12        619.12        576.60        28.21 o
  -3   0  12        172.35        180.84        18.20 o
  -2   0  12        311.52        314.81        21.85 o
  -1   0  12        284.39        279.40        21.50 o
   0   0  12          3.14          0.00        12.09 o
   1   0  12         70.07         58.72        14.59 o
   2   0  12         36.25         42.42        14.15 o
   3   0  12        115.52        118.70        20.84 o
   4   0  12        264.20        250.88        32.42 o
   5   0  12         26.25          9.08        17.73 o
   6   0  12          4.65         30.30        18.38 o
   7   0  12         80.07         88.29        22.43 o
   8   0  12         71.42         67.13        27.23 o
   9   0  12          5.47          0.00        20.15 o
  10   0  12         16.99         29.99        24.22 o
  11   0  12        150.68        231.74        54.47 o
 -22   1  12          2.68          0.00        27.96 o
 -21   1  12         59.39         70.60        31.94 o
 -20   1  12         13.93          8.95        27.04 o
 -19   1  12          2.87          0.00        13.88 o
 -18   1  12          0.60          0.00        13.72 o
 -17   1  12         40.53         36.39        18.23 o
 -16   1  12          0.00          0.00        21.95 o
 -15   1  12        116.56        142.29        27.51 o
 -14   1  12          8.78          8.04        20.62 o
 -13   1  12         16.14          9.17        11.83 o
 -12   1  12         15.33          0.27        10.09 o
 -11   1  12        250.27        262.49        15.92 o
 -10   1  12         25.66         32.74        11.14 o
  -9   1  12        444.19        434.55        21.95 o
  -8   1  12         38.37         19.80         9.12 o
  -7   1  12          4.90          0.00         8.06 o
  -6   1  12          0.03          0.00         8.11 o
  -5   1  12         12.07          8.00         8.28 o
  -4   1  12          3.47          0.00         7.90 o
  -3   1  12        131.29        118.37        14.50 o
  -2   1  12         34.05         36.37         9.43 o
  -1   1  12        426.53        356.85        16.28 o
   0   1  12          0.09          0.00         8.32 o
   1   1  12          0.88          0.00         8.27 o
   2   1  12          8.37          0.00         8.42 o
   3   1  12         97.17        100.55        12.67 o
   4   1  12          7.56          2.68        11.39 o
   5   1  12         40.16         22.89        12.37 o
   6   1  12         41.19         38.98        13.80 o
   7   1  12          3.91          0.40        13.22 o
   8   1  12          7.32         17.42        14.48 o
   9   1  12          2.80          0.00        16.66 o
  10   1  12         18.82         23.93        16.13 o
  11   1  12          6.59         10.30        16.45 o
 -22   2  12         48.23          0.00        29.83 o
 -21   2  12          1.66          0.00        55.11 o
 -20   2  12         26.04          0.00        18.32 o
 -19   2  12          4.39          0.00        18.94 o
 -18   2  12        154.76        123.96        19.65 o
 -17   2  12          0.33          0.00        17.30 o
 -16   2  12          0.10          0.00        23.37 o
 -15   2  12        168.89        141.20        35.66 o
 -14   2  12         30.94         34.53        19.98 o
 -13   2  12          5.69          6.47        11.67 o
 -12   2  12         73.38         67.45        12.28 o
 -11   2  12         43.06         36.77        12.45 o
 -10   2  12        245.91        245.67        15.38 o
  -9   2  12          1.46          0.00        12.74 o
  -8   2  12         12.74          0.00        11.05 o
  -7   2  12         17.39          0.00         8.89 o
  -6   2  12         44.22         44.77        11.81 o
  -5   2  12         11.47          8.90        10.51 o
  -4   2  12         46.43         34.34        11.17 o
  -3   2  12         14.04          4.23        10.26 o
  -2   2  12          0.15         10.20        10.66 o
  -1   2  12         23.43         13.88        11.13 o
   0   2  12        453.62        372.59        16.43 o
   1   2  12          0.05          0.00         9.96 o
   2   2  12         19.39         14.99         9.41 o
   3   2  12          2.99          0.00        11.07 o
   4   2  12          0.23          0.00        11.42 o
   5   2  12         52.89         36.38        13.54 o
   6   2  12         12.01          0.65        12.52 o
   7   2  12         60.92         31.44        13.98 o
   8   2  12        193.05        168.58        21.15 o
   9   2  12         30.24         34.91        15.83 o
  10   2  12          0.45          9.25        15.63 o
  11   2  12         13.92          5.27        22.27 o
 -21   3  12         16.43          0.00        28.25 o
 -20   3  12          1.68          0.00        17.62 o
 -19   3  12         71.55         50.57        20.59 o
 -18   3  12         24.12         26.34        15.09 o
 -17   3  12        151.85        126.05        31.02 o
 -16   3  12        148.66        147.65        29.17 o
 -15   3  12        245.28        246.64        32.47 o
 -14   3  12         34.62         45.73        16.46 o
 -13   3  12        309.57        291.39        19.42 o
 -12   3  12         12.81          0.00        11.01 o
 -11   3  12         70.52         60.76        11.55 o
 -10   3  12        135.39        175.48        15.91 o
  -9   3  12        245.83        270.94        17.39 o
  -8   3  12        148.82        133.42        18.92 o
  -7   3  12          1.50          0.00         9.17 o
  -6   3  12          0.09          0.00         9.51 o
  -5   3  12        129.66        125.60        13.63 o
  -4   3  12         37.36         26.67        13.92 o
  -3   3  12         47.83         60.93        12.93 o
  -2   3  12        201.79        192.51        16.31 o
  -1   3  12        728.95        747.01        28.05 o
   0   3  12         70.82         97.49        14.45 o
   1   3  12          6.36          0.00        11.54 o
   2   3  12        120.53        103.73        16.37 o
   3   3  12        246.83        228.64        22.46 o
   4   3  12         38.88         23.53        12.06 o
   5   3  12          0.04          0.00        11.78 o
   6   3  12        143.96        144.95        16.99 o
   7   3  12          5.49          8.80        13.10 o
   8   3  12         12.83          6.97        13.89 o
   9   3  12          4.97          0.00        14.44 o
  10   3  12          0.97          0.00        14.83 o
  11   3  12         42.54         73.19        23.21 o
 -21   4  12          2.72          0.00        27.46 o
 -20   4  12         33.95          0.90        20.22 o
 -19   4  12         29.06         15.85        19.03 o
 -18   4  12         60.50         60.67        27.96 o
 -17   4  12          0.54          0.00        25.10 o
 -16   4  12        177.03        149.97        39.55 o
 -15   4  12        165.31        130.43        28.88 o
 -14   4  12          8.86         30.28        15.85 o
 -13   4  12         22.71          0.00        12.41 o
 -12   4  12        125.69        145.34        23.79 o
 -11   4  12         56.88         47.21        15.88 o
 -10   4  12          5.72          3.72        11.10 o
  -9   4  12         10.34         24.62        16.34 o
  -8   4  12       2182.21       2309.05        55.30 o
  -7   4  12        802.69        893.59        28.66 o
  -6   4  12        217.76        275.38        17.23 o
  -5   4  12         27.02         31.07        12.94 o
  -4   4  12        353.36        360.42        23.69 o
  -3   4  12        165.54        168.72        15.67 o
  -2   4  12        800.23        802.94        27.63 o
  -1   4  12          0.39          0.00        11.24 o
   0   4  12         90.78         81.17        14.46 o
   1   4  12         32.42         26.12        12.98 o
   2   4  12        161.15        142.44        18.46 o
   3   4  12        102.90         89.60        19.00 o
   4   4  12         34.93         46.28        18.07 o
   5   4  12         55.53         56.92        18.60 o
   6   4  12          4.68          0.00        12.00 o
   7   4  12          1.34          2.48        13.14 o
   8   4  12         33.67         19.78        14.93 o
   9   4  12         30.07         16.47        14.61 o
  10   4  12          1.30          2.57        15.19 o
  11   4  12          1.88          0.00        16.65 o
 -21   5  12        109.60         62.71        30.63 o
 -20   5  12          0.56          0.00        19.27 o
 -19   5  12        158.61        108.12        23.05 o
 -18   5  12          6.56          0.00        38.90 o
 -17   5  12         15.38         18.02        26.02 o
 -16   5  12         12.92          0.00        25.48 o
 -15   5  12        664.41        608.87        45.23 o
 -14   5  12         86.58         74.99        20.53 o
 -13   5  12       1092.68       1070.55        31.72 o
 -12   5  12         69.20        103.47        18.24 o
 -11   5  12        238.71        228.16        21.22 o
 -10   5  12         19.06         30.81        16.06 o
  -9   5  12       1434.28       1441.57        40.44 o
  -8   5  12         21.19         70.00        25.27 o
  -7   5  12       1631.56       1827.84        50.94 o
  -6   5  12        106.64        155.51        23.86 o
  -5   5  12         36.61         48.24        16.33 o
  -4   5  12         21.01         28.00        15.27 o
  -3   5  12       2172.39       2223.12        53.76 o
  -2   5  12        187.54        233.64        17.31 o
  -1   5  12        346.47        388.13        21.03 o
   0   5  12        130.12        117.47        14.83 o
   1   5  12        294.38        354.23        26.73 o
   2   5  12          0.92          0.00        16.04 o
   3   5  12        234.42        240.20        24.86 o
   4   5  12        541.79        518.52        32.18 o
   5   5  12         11.56         48.15        21.36 o
   6   5  12          9.36         17.01        17.52 o
   7   5  12         45.02         50.16        19.38 o
   8   5  12         39.60         47.28        19.96 o
   9   5  12         12.02          5.76        14.30 o
  10   5  12         88.51         65.18        17.43 o
 -20   6  12         43.19         97.26        46.68 o
 -19   6  12          1.65         23.34        42.79 o
 -18   6  12          0.45          0.00        36.31 o
 -17   6  12          4.12          0.00        39.55 o
 -16   6  12          0.89          0.00        24.76 o
 -15   6  12          1.66         40.69        25.24 o
 -14   6  12        328.44        365.68        36.73 o
 -13   6  12         12.26          0.00        18.89 o
 -12   6  12          0.04          1.13        14.52 o
 -11   6  12         99.51        104.74        17.54 o
 -10   6  12        522.28        522.45        27.41 o
  -9   6  12         35.37         26.14        16.63 o
  -8   6  12        249.06        276.99        21.61 o
  -7   6  12        614.75        682.92        30.10 o
  -6   6  12        205.18        226.64        22.16 o
  -5   6  12        294.22        343.22        19.88 o
  -4   6  12        534.45        573.80        24.42 o
  -3   6  12         62.21         48.45        13.35 o
  -2   6  12        192.70        185.46        16.88 o
  -1   6  12        365.58        389.16        27.89 o
   0   6  12         16.13         16.55        13.82 o
   1   6  12        521.87        499.51        25.81 o
   2   6  12        421.34        360.39        25.80 o
   3   6  12        118.33         95.53        20.31 o
   4   6  12         40.96         60.63        19.77 o
   5   6  12        406.28        333.10        28.89 o
   6   6  12        101.42         90.93        21.06 o
   7   6  12          1.99          0.00        17.26 o
   8   6  12          2.63          0.00        19.27 o
   9   6  12        148.34        132.41        24.24 o
  10   6  12          1.71         15.19        20.52 o
 -19   7  12         92.02        129.68        49.28 o
 -18   7  12          8.38          7.78        38.90 o
 -17   7  12          0.13          2.59        41.50 o
 -16   7  12         24.67         25.94        41.50 o
 -15   7  12        156.22        195.82        49.28 o
 -14   7  12         16.23          0.00        27.23 o
 -13   7  12         64.41         31.77        28.43 o
 -12   7  12        174.05        133.02        18.21 o
 -11   7  12          1.14          0.00        14.04 o
 -10   7  12          1.42          0.00        14.60 o
  -9   7  12          2.06          6.85        15.28 o
  -8   7  12        627.59        683.81        35.90 o
  -7   7  12        570.61        631.26        29.34 o
  -6   7  12        239.49        252.51        27.33 o
  -5   7  12          1.03          3.31        14.32 o
  -4   7  12        202.79        247.44        20.46 o
  -3   7  12         96.98         77.32        16.13 o
  -2   7  12         35.78          0.00        13.58 o
  -1   7  12         12.90          0.00        13.64 o
   0   7  12          1.91          1.66        13.97 o
   1   7  12         13.85         17.88        15.85 o
   2   7  12         82.50         58.68        17.66 o
   3   7  12         19.03          2.72        15.26 o
   4   7  12         85.11         85.87        18.53 o
   5   7  12          2.14          0.00        17.01 o
   6   7  12         65.63         66.46        31.25 o
   7   7  12         19.36         35.19        20.40 o
   8   7  12         15.19         10.24        23.87 o
   9   7  12          0.11          6.84        20.65 o
 -18   8  12         19.61         67.43        44.09 o
 -17   8  12         48.82         11.67        41.50 o
 -16   8  12         10.01          3.89        40.20 o
 -15   8  12         80.89         95.96        44.09 o
 -14   8  12          0.08         12.15        26.12 o
 -13   8  12          5.26         35.89        33.07 o
 -12   8  12          0.06          0.00        25.63 o
 -11   8  12         41.91         27.59        23.13 o
 -10   8  12          1.52          0.00        29.04 o
  -9   8  12        144.11        131.85        26.32 o
  -8   8  12         78.34         82.93        25.43 o
  -7   8  12          7.76          6.38        17.07 o
  -6   8  12         59.04         45.15        15.62 o
  -5   8  12          3.04          0.00        14.82 o
  -4   8  12         10.34          0.00        15.06 o
  -3   8  12          0.42          0.00        15.52 o
  -2   8  12          1.48          0.00        12.98 o
  -1   8  12         69.77         76.99        15.81 o
   0   8  12         26.26          7.39        15.96 o
   1   8  12          6.77          0.00        15.14 o
   2   8  12         11.56         17.75        15.77 o
   3   8  12          6.66          0.00        14.28 o
   4   8  12          2.69          0.00        16.31 o
   5   8  12         20.70         38.53        17.44 o
   6   8  12          9.09          2.02        18.63 o
   7   8  12          3.48         29.15        20.29 o
   8   8  12          2.00         17.89        20.55 o
 -17   9  12          6.49         14.26        45.39 o
 -16   9  12        105.70        169.88        53.17 o
 -15   9  12        101.27        202.30        51.87 o
 -14   9  12         44.21         40.52        49.28 o
 -13   9  12          4.93          0.00        26.02 o
 -12   9  12          1.69          0.00        26.02 o
 -11   9  12          1.86         18.05        23.41 o
 -10   9  12         39.19         15.08        24.00 o
  -9   9  12        140.09        196.22        29.53 o
  -8   9  12        167.83        199.68        29.68 o
  -7   9  12          4.31         14.27        23.65 o
  -6   9  12         12.71         15.26        23.45 o
  -5   9  12          3.53          0.00        22.99 o
  -4   9  12         38.27         71.72        30.05 o
  -3   9  12        102.45        106.26        23.23 o
  -2   9  12        120.73        120.85        20.03 o
  -1   9  12         71.12         43.35        18.02 o
   0   9  12          5.46          0.00        16.04 o
   1   9  12          0.58          0.00        15.71 o
   2   9  12          1.13          0.00        16.02 o
   3   9  12         67.54         50.94        18.20 o
   4   9  12        102.36         90.84        19.69 o
   5   9  12          0.00         35.56        43.27 o
   6   9  12         30.56         43.69        37.50 o
   7   9  12          2.81          0.00        28.03 o
 -16  10  12          4.07          0.00        40.20 o
 -15  10  12          0.01          0.00        29.79 o
 -14  10  12         30.82          0.00        29.79 o
 -13  10  12          6.66          0.00        28.38 o
 -12  10  12          3.09          0.00        28.87 o
 -11  10  12          0.56          5.72        28.87 o
 -10  10  12          0.79          0.00        23.11 o
  -9  10  12          7.98          0.00        33.12 o
  -8  10  12          0.36          0.00        23.57 o
  -7  10  12         85.69         65.11        25.90 o
  -6  10  12         49.36         24.08        24.50 o
  -5  10  12          6.75         16.05        30.75 o
  -4  10  12         44.44         20.63        29.71 o
  -3  10  12         75.76         70.10        32.47 o
  -2  10  12          2.41          0.00        27.04 o
  -1  10  12         71.52        110.15        32.54 o
   0  10  12          0.00          0.00        26.12 o
   1  10  12          3.87          0.00        27.96 o
   2  10  12          0.88          0.00        29.18 o
   3  10  12          1.43          0.00        21.93 o
   4  10  12          0.24          0.00        21.94 o
   5  10  12          4.87          7.94        23.03 o
   6  10  12         39.85         59.97        26.27 o
 -14  11  12         59.16          0.00        31.55 o
 -13  11  12          0.02          0.00        30.63 o
 -12  11  12          0.06          0.00        29.79 o
 -11  11  12         12.13          0.00        42.79 o
 -10  11  12         23.12          5.69        45.39 o
  -9  11  12          2.22          0.00        24.00 o
  -8  11  12          0.26          0.00        24.84 o
  -7  11  12         81.66         22.98        25.82 o
  -6  11  12         43.24         17.36        24.95 o
  -5  11  12         15.28          0.00        24.68 o
  -4  11  12          7.68          0.00        24.86 o
  -3  11  12          3.95          0.00        28.87 o
  -2  11  12          0.05          0.00        28.87 o
  -1  11  12         44.87         53.72        31.94 o
   0  11  12         53.17         23.95        30.09 o
   1  11  12          0.11          0.00        28.38 o
   2  11  12         11.94         20.05        30.63 o
   3  11  12         11.71          5.49        41.50 o
   4  11  12         17.99         30.07        50.57 o
 -12  12  12          4.51          0.00        31.14 o
 -11  12  12          0.09          0.00        29.79 o
 -10  12  12         20.48          0.00        29.79 o
  -9  12  12          0.00          0.00        24.62 o
  -8  12  12         10.01          0.00        24.40 o
  -7  12  12         22.20          0.00        24.95 o
  -6  12  12          6.46          0.00        24.93 o
  -5  12  12          0.75          0.00        26.79 o
  -4  12  12          1.69          0.00        24.64 o
  -3  12  12          0.25          0.00        24.43 o
  -2  12  12         19.97         20.07        31.54 o
  -1  12  12          5.39          0.00        30.71 o
   0  12  12        101.63         63.02        35.22 o
   1  12  12          9.77         18.21        31.39 o
   2  12  12          2.92          0.00        30.09 o
  -9  13  12          4.82          0.00        31.62 o
  -8  13  12          1.34          2.82        30.31 o
  -7  13  12         51.03         40.80        27.68 o
  -6  13  12         70.26         60.30        29.42 o
  -5  13  12          2.76         23.10        26.70 o
  -4  13  12          4.90          0.00        32.55 o
  -3  13  12         36.41          0.00        26.68 o
  -2  13  12         19.76          0.62        34.30 o
 -21   1  13          4.75          7.12        29.71 o
 -20   1  13         42.84          4.63        28.87 o
 -19   1  13         13.20          0.00        27.46 o
 -18   1  13         68.19         73.76        29.79 o
 -17   1  13          0.42          3.51        24.71 o
 -16   1  13         50.21         15.25        25.20 o
 -15   1  13         90.37         80.45        37.61 o
 -14   1  13         59.52         61.75        14.75 o
 -13   1  13         40.39         24.51        18.87 o
 -12   1  13          0.07          0.00        10.24 o
 -11   1  13         78.46         78.27        13.14 o
 -10   1  13         15.29          1.49        11.08 o
  -9   1  13         52.15         53.15        13.35 o
  -8   1  13          0.18          0.00         9.85 o
  -7   1  13          4.76          0.00         8.97 o
  -6   1  13         10.09          2.13         9.36 o
  -5   1  13        237.37        228.71        17.14 o
  -4   1  13          1.51          0.00         9.05 o
  -3   1  13          9.89          3.04         9.43 o
  -2   1  13         37.76         18.87         9.87 o
  -1   1  13          7.67         16.45         9.69 o
   0   1  13         31.06         14.23        10.07 o
   1   1  13         11.19          0.00        11.31 o
   2   1  13         60.69         43.59        17.55 o
   3   1  13          3.70          2.91        12.15 o
   4   1  13         33.46         27.07        13.50 o
   5   1  13         82.79         81.15        16.05 o
   6   1  13         22.99         20.09        16.66 o
   7   1  13        112.38         92.91        17.58 o
   8   1  13         40.17         55.96        21.90 o
   9   1  13          1.26          4.98        15.65 o
  10   1  13         14.67         26.32        17.73 o
 -21   2  13          4.77          0.00        28.87 o
 -20   2  13         17.12          0.00        26.59 o
 -19   2  13         15.26          0.00        27.46 o
 -18   2  13          4.57          0.00        25.63 o
 -17   2  13         15.38          0.00        27.23 o
 -16   2  13          0.08          0.00        23.84 o
 -15   2  13         70.25         36.38        35.66 o
 -14   2  13         74.39         67.06        15.17 o
 -13   2  13        123.32        127.89        16.40 o
 -12   2  13         94.37         81.49        15.18 o
 -11   2  13          1.75          0.85        12.60 o
 -10   2  13         51.64         39.66        12.72 o
  -9   2  13        346.19        354.77        17.81 o
  -8   2  13         37.30         36.62        11.44 o
  -7   2  13        103.40        136.90        12.63 o
  -6   2  13        369.16        483.80        28.42 o
  -5   2  13       1404.15       1473.95        42.82 o
  -4   2  13         56.68         39.03        15.06 o
  -3   2  13          5.83          1.77         9.29 o
  -2   2  13         41.63         36.51        10.33 o
  -1   2  13         60.21         64.67        11.33 o
   0   2  13          0.80          0.00         9.91 o
   1   2  13          0.90          0.00        12.17 o
   2   2  13        125.77         72.79        14.12 o
   3   2  13         96.83         85.70        14.94 o
   4   2  13         57.93         43.05        13.72 o
   5   2  13        120.40         63.19        15.12 o
   6   2  13         36.67         25.30        14.65 o
   7   2  13         82.78         78.33        16.43 o
   8   2  13          0.74          0.00        14.03 o
   9   2  13         77.01        113.19        19.01 o
 -20   3  13         61.00         65.80        31.63 o
 -19   3  13          0.24          0.00        25.48 o
 -18   3  13         16.18         21.10        27.04 o
 -17   3  13         56.62         24.91        31.77 o
 -16   3  13          3.98          0.00        24.18 o
 -15   3  13          2.28          0.00        23.63 o
 -14   3  13        202.23        235.37        18.92 o
 -13   3  13          1.43          0.00        13.29 o
 -12   3  13         66.44         45.60        12.78 o
 -11   3  13        107.21         98.61        13.10 o
 -10   3  13        298.41        306.58        23.27 o
  -9   3  13        649.44        718.33        28.09 o
  -8   3  13          5.41          0.00        11.92 o
  -7   3  13         81.52        135.89        16.24 o
  -6   3  13        460.75        493.39        21.97 o
  -5   3  13        463.46        485.82        23.53 o
  -4   3  13         55.66         59.98        13.79 o
  -3   3  13        286.60        320.66        20.37 o
  -2   3  13         99.24        109.84        15.71 o
  -1   3  13        298.81        322.06        23.52 o
   0   3  13        331.79        334.51        25.27 o
   1   3  13          9.92          4.16        22.99 o
   2   3  13         62.50         34.94        15.72 o
   3   3  13         73.24         55.15        13.69 o
   4   3  13          0.00          0.00        12.26 o
   5   3  13          1.06         12.13        13.81 o
   6   3  13          8.11          0.00        13.59 o
   7   3  13         34.84         20.83        14.71 o
[truncated: 43,227 more chars]
